# Supplementary material for: Transcriptomic study of pedicels from GA3-treated table grape genotypes with different susceptibility to berry drop reveals responses elicited in cell wall yield, primary growth and phenylpropanoids synthesis
Source: BMC Plant Biol. 2020 Feb 10;20:66. doi: 10.1186/s12870-020-2260-6 (PMC7011282; doi:10.1186/s12870-020-2260-6)
Supplement: Supplementary file 4 — Additional file 4: Data S1. Results for differential expression analysis conducted on L23 and cv. Thompson Seedless. [file 12870_2020_2260_MOESM4_ESM.xlsx]

## Sheet: L23
Locus	logFC	AveExpr	t	P.Value	adj.P.Val
GSVIVG01007582001	3.02345	7.08334	29.9693	1.63495e-18	1.59684e-14
GSVIVG01005272001	-4.00606	6.13143	-29.6817	1.97812e-18	1.59684e-14
GSVIVG01036017001	-3.98991	6.48998	-28.4017	4.72132e-18	2.54085e-14
GSVIVG01019407001	-4.3483	5.89773	-27.5784	8.42967e-18	3.06105e-14
GSVIVG01032793001	-3.34698	6.52122	-27.4142	9.47986e-18	3.06105e-14
GSVIVG01011437001	3.00648	6.46648	27.0208	1.25983e-17	3.38999e-14
GSVIVG01018781001	3.38061	7.21091	26.1985	2.31246e-17	5.33351e-14
GSVIVG01009376001	3.15499	5.73499	25.6395	3.53099e-17	7.12597e-14
GSVIVG01000923001	-3.75822	5.16671	-25.0754	5.46075e-17	9.79598e-14
GSVIVG01022354001	-2.64201	8.91519	-24.735	7.13619e-17	9.8517e-14
GSVIVG01037112001	-4.18657	4.1	-24.7125	7.26474e-17	9.8517e-14
GSVIVG01027961001	-3.12093	7.52949	-24.7025	7.32242e-17	9.8517e-14
GSVIVG01021274001	-3.94062	5.8741	-24.2815	1.02488e-16	1.23869e-13
GSVIVG01008259001	-3.97128	6.8441	-24.2233	1.07412e-16	1.23869e-13
GSVIVG01033781001	-3.02228	6.41492	-23.9613	1.32837e-16	1.42976e-13
GSVIVG01015290001	3.25729	5.42663	23.6199	1.75777e-16	1.7737e-13
GSVIVG01025060001	-4.72796	4.47134	-23.315	2.2653e-16	2.15137e-13
GSVIVG01014566001	-3.01165	6.43446	-23.0979	2.71782e-16	2.43774e-13
GSVIVG01019695001	-2.95949	8.33629	-22.9549	3.06716e-16	2.60628e-13
GSVIVG01009752001	-3.27067	3.4486	-22.7125	3.77138e-16	2.97158e-13
GSVIVG01002109001	-3.46305	7.53644	-22.6839	3.86517e-16	2.97158e-13
GSVIVG01037910001	-3.79893	5.80376	-22.5474	4.34684e-16	3.0807e-13
GSVIVG01028718001	-3.36459	5.22777	-22.5362	4.38873e-16	3.0807e-13
GSVIVG01001298001	4.45199	3.94249	22.3882	4.98914e-16	3.35624e-13
GSVIVG01021146001	-2.99536	4.91617	-22.2707	5.52612e-16	3.49263e-13
GSVIVG01029545001	-3.04836	6.09901	-22.2504	5.62455e-16	3.49263e-13
GSVIVG01025925001	-4.5026	5.5352	-22.1842	5.96055e-16	3.56419e-13
GSVIVG01035995001	-3.07615	6.91656	-21.7952	8.40208e-16	4.8447e-13
GSVIVG01031581001	-3.65617	5.80427	-21.751	8.73983e-16	4.86567e-13
GSVIVG01011944001	-5.4803	3.78195	-21.5637	1.03425e-15	5.52225e-13
GSVIVG01015124001	-4.00785	3.7209	-21.5353	1.06033e-15	5.52225e-13
GSVIVG01020806001	2.78418	6.05485	21.3979	1.20031e-15	6.05595e-13
GSVIVG01028042001	2.71052	5.34525	21.2211	1.40953e-15	6.89601e-13
GSVIVG01015364001	-2.50768	7.40117	-20.8409	1.99957e-15	9.49502e-13
GSVIVG01005271001	-3.87134	3.68624	-20.473	2.8209e-15	1.30124e-12
GSVIVG01017334001	-2.43077	7.85436	-20.3265	3.23977e-15	1.45295e-12
GSVIVG01000449001	-3.85954	4.12752	-20.0275	4.31115e-15	1.84865e-12
GSVIVG01031646001	-2.85187	5.87254	-20.0179	4.35112e-15	1.84865e-12
GSVIVG01022752001	-3.29863	6.20916	-19.9444	4.67055e-15	1.93349e-12
GSVIVG01032803001	-3.00442	8.84977	-19.8967	4.89098e-15	1.97412e-12
GSVIVG01028578001	-4.85415	3.53877	-19.8427	5.155e-15	2.02994e-12
GSVIVG01011037001	-2.7494	7.10462	-19.6249	6.37213e-15	2.44948e-12
GSVIVG01009928001	-3.21392	6.48332	-19.58	6.65926e-15	2.50032e-12
GSVIVG01032528001	3.33995	4.14624	19.4535	7.54267e-15	2.76765e-12
GSVIVG01038213001	-2.66257	8.34547	-19.3496	8.35938e-15	2.99916e-12
GSVIVG01015952001	-2.62222	10.1673	-19.1752	9.94577e-15	3.49075e-12
GSVIVG01009371001	3.81004	5.86457	19.1292	1.04154e-14	3.57781e-12
GSVIVG01026913001	-2.79782	6.71001	-19.0373	1.14227e-14	3.84208e-12
GSVIVG01018654001	-3.02711	5.32818	-18.8964	1.31704e-14	4.33951e-12
GSVIVG01025236001	-2.70345	6.06188	-18.8402	1.39428e-14	4.50211e-12
GSVIVG01025515001	-2.91292	3.97613	-18.664	1.66903e-14	5.28363e-12
GSVIVG01021354001	2.99054	4.52597	18.6357	1.71822e-14	5.33474e-12
GSVIVG01024290001	-4.61079	4.94905	-18.5121	1.95155e-14	5.94487e-12
GSVIVG01017187001	-4.06539	6.04026	-18.4777	2.02198e-14	6.04534e-12
GSVIVG01030328001	-2.5068	6.2066	-18.4299	2.1245e-14	6.13336e-12
GSVIVG01001173001	3.00002	5.54955	18.4151	2.15729e-14	6.13336e-12
GSVIVG01010028001	3.04725	6.37557	18.4115	2.16538e-14	6.13336e-12
GSVIVG01032706001	-2.88695	5.75157	-18.3564	2.29296e-14	6.38273e-12
GSVIVG01033749001	2.62964	6.5196	18.2681	2.51421e-14	6.88e-12
GSVIVG01010585001	-5.39804	2.03515	-18.1906	2.72833e-14	7.34149e-12
GSVIVG01007225001	3.50036	5.16031	18.1611	2.81217e-14	7.44304e-12
GSVIVG01028548001	3.34506	5.28062	18.1159	2.94915e-14	7.67969e-12
GSVIVG01008816001	-3.29383	5.692	-18.0276	3.23708e-14	8.17703e-12
GSVIVG01038221001	-2.77142	5.77482	-18.0263	3.24144e-14	8.17703e-12
GSVIVG01020808001	2.63994	4.90395	17.9672	3.45098e-14	8.57171e-12
GSVIVG01034432001	-2.30757	7.18175	-17.9224	3.61886e-14	8.85251e-12
GSVIVG01019405001	2.92775	5.65661	17.898	3.71395e-14	8.9264e-12
GSVIVG01014953001	-2.9855	2.06033	-17.8865	3.75965e-14	8.9264e-12
GSVIVG01003175001	2.76684	4.55246	17.8298	3.99424e-14	9.34594e-12
GSVIVG01029789001	2.46999	6.17629	17.613	5.04042e-14	1.16254e-11
GSVIVG01020456001	-2.45836	5.37199	-17.5553	5.36519e-14	1.22001e-11
GSVIVG01009754001	-4.1917	4.29512	-17.449	6.02154e-14	1.33571e-11
GSVIVG01015138001	-4.28607	2.89547	-17.4463	6.03945e-14	1.33571e-11
GSVIVG01013401001	2.79168	5.78699	17.4105	6.27908e-14	1.36562e-11
GSVIVG01032554001	-3.31758	7.00932	-17.4011	6.34384e-14	1.36562e-11
GSVIVG01010583001	-4.67563	5.26712	-17.2998	7.088e-14	1.50573e-11
GSVIVG01010579001	-5.4401	0.574875	-17.2535	7.46203e-14	1.5646e-11
GSVIVG01024946001	2.79618	7.0136	17.1807	8.07841e-14	1.65285e-11
GSVIVG01009432001	2.62761	4.94316	17.1797	8.08767e-14	1.65285e-11
GSVIVG01029175001	2.49079	5.14444	17.1603	8.26229e-14	1.66291e-11
GSVIVG01028243001	-3.47206	3.20835	-17.1515	8.34287e-14	1.66291e-11
GSVIVG01003984001	3.2991	5.75216	17.1085	8.74991e-14	1.72277e-11
GSVIVG01009084001	-2.97488	4.51068	-16.9794	1.0099e-13	1.96444e-11
GSVIVG01010572001	-5.4234	1.44102	-16.9439	1.05147e-13	2.02096e-11
GSVIVG01006711001	-2.61592	5.29952	-16.9179	1.08164e-13	2.05448e-11
GSVIVG01014501001	-2.68549	5.6956	-16.8181	1.2096e-13	2.27082e-11
GSVIVG01015216001	-2.43916	5.33197	-16.7838	1.25724e-13	2.33313e-11
GSVIVG01010983001	2.92164	4.16879	16.7396	1.32142e-13	2.42435e-11
GSVIVG01027860001	-3.54685	4.61513	-16.7084	1.36883e-13	2.48313e-11
GSVIVG01031614001	-4.14213	3.28046	-16.6822	1.41019e-13	2.52972e-11
GSVIVG01033671001	2.87591	5.37371	16.6701	1.42953e-13	2.53623e-11
GSVIVG01009289001	-2.48113	6.17702	-16.6086	1.53282e-13	2.68993e-11
GSVIVG01021978001	3.34298	3.07789	16.4906	1.75351e-13	3.04413e-11
GSVIVG01015189001	-3.80871	2.06416	-16.4466	1.84412e-13	3.16738e-11
GSVIVG01035638001	-3.91133	2.59105	-16.3807	1.98899e-13	3.38023e-11
GSVIVG01003118001	-2.78232	4.7614	-16.2958	2.19351e-13	3.68898e-11
GSVIVG01027568001	-2.6979	4.91512	-16.2841	2.22334e-13	3.69632e-11
GSVIVG01025929001	-4.09805	3.44153	-16.2763	2.24366e-13	3.69632e-11
GSVIVG01032538001	-3.78624	3.33615	-16.2384	2.34408e-13	3.82275e-11
GSVIVG01031871001	-4.87341	2.46684	-16.1797	2.51018e-13	4.05269e-11
GSVIVG01037059001	2.34451	6.2639	16.1551	2.58218e-13	4.12765e-11
GSVIVG01007624001	-2.85899	5.92594	-16.1402	2.62711e-13	4.1583e-11
GSVIVG01037921001	3.54713	4.42592	16.0866	2.7969e-13	4.38408e-11
GSVIVG01034176001	-2.41755	7.38531	-16.0573	2.89419e-13	4.48219e-11
GSVIVG01038653001	-2.50531	6.68688	-16.048	2.92597e-13	4.48219e-11
GSVIVG01002106001	-3.38438	5.73508	-16.0431	2.94278e-13	4.48219e-11
GSVIVG01033746001	3.07367	4.9181	16.0312	2.98407e-13	4.5026e-11
GSVIVG01015789001	-2.83745	5.54471	-16.0212	3.01932e-13	4.5136e-11
GSVIVG01005030001	-6.37535	1.62991	-15.9955	3.11884e-13	4.60522e-11
GSVIVG01026985001	2.76662	7.46033	15.9856	3.14799e-13	4.60522e-11
GSVIVG01017644001	2.78026	4.14576	15.9807	3.16618e-13	4.60522e-11
GSVIVG01015000001	-3.32771	5.60887	-15.9154	3.41892e-13	4.92843e-11
GSVIVG01009920001	-2.45717	8.13983	-15.8449	3.71598e-13	5.30924e-11
GSVIVG01012229001	-2.50162	5.0264	-15.8251	3.80431e-13	5.38777e-11
GSVIVG01035272001	-2.79469	5.7442	-15.7441	4.18824e-13	5.87992e-11
GSVIVG01030135001	-2.50792	7.84958	-15.6942	4.44481e-13	6.17329e-11
GSVIVG01009907001	2.2544	7.16737	15.6888	4.47368e-13	6.17329e-11
GSVIVG01029774001	-5.11273	2.62488	-15.6654	4.60226e-13	6.29691e-11
GSVIVG01024289001	-2.49248	4.51112	-15.5964	4.99636e-13	6.77867e-11
GSVIVG01008423001	2.60293	6.03502	15.5484	5.29321e-13	7.09224e-11
GSVIVG01010556001	-5.06049	1.95838	-15.5453	5.31534e-13	7.09224e-11
GSVIVG01008133001	-2.2113	10.189	-15.505	5.57666e-13	7.31953e-11
GSVIVG01036879001	-2.94143	3.61616	-15.4984	5.62149e-13	7.31953e-11
GSVIVG01019892001	2.82897	7.24803	15.4949	5.64553e-13	7.31953e-11
GSVIVG01010580001	-5.18491	2.32115	-15.4889	5.6893e-13	7.31953e-11
GSVIVG01036470001	2.33313	6.66523	15.4851	5.71236e-13	7.31953e-11
GSVIVG01010582001	-4.42436	2.24974	-15.3984	6.34503e-13	8.06618e-11
GSVIVG01023471001	-2.23087	9.14116	-15.3488	6.73776e-13	8.49853e-11
GSVIVG01025214001	2.75686	6.46665	15.3303	6.89151e-13	8.62507e-11
GSVIVG01028752001	-2.67397	5.4208	-15.268	7.43534e-13	9.23413e-11
GSVIVG01035908001	-2.86806	3.6513	-15.2499	7.60187e-13	9.36887e-11
GSVIVG01026967001	-3.78927	5.56794	-15.2422	7.6736e-13	9.38563e-11
GSVIVG01018116001	3.14643	4.04572	15.227	7.81779e-13	9.49009e-11
GSVIVG01031464001	2.77622	4.09809	15.1507	8.58463e-13	1.03432e-10
GSVIVG01014570001	-2.12402	9.31741	-15.1346	8.75604e-13	1.04252e-10
GSVIVG01011824001	-2.03229	6.08031	-15.1322	8.78187e-13	1.04252e-10
GSVIVG01032163001	-2.56689	5.23206	-15.09	9.25093e-13	1.09019e-10
GSVIVG01035911001	2.77993	5.17651	15.0515	9.70101e-13	1.13495e-10
GSVIVG01021099001	-2.49599	7.08915	-15.0154	1.01448e-12	1.17833e-10
GSVIVG01004405001	3.02962	5.27816	14.9555	1.09272e-12	1.26014e-10
GSVIVG01019131001	-2.65428	5.96557	-14.9349	1.12107e-12	1.28366e-10
GSVIVG01035573001	2.43595	6.03943	14.9117	1.15395e-12	1.30769e-10
GSVIVG01019530001	-2.39625	7.76589	-14.9087	1.15825e-12	1.30769e-10
GSVIVG01038046001	-2.62261	7.2608	-14.8956	1.17742e-12	1.32009e-10
GSVIVG01031145001	-4.57079	2.62822	-14.8627	1.22697e-12	1.36617e-10
GSVIVG01022181001	-2.6389	4.39792	-14.8468	1.2513e-12	1.38371e-10
GSVIVG01026213001	-3.7231	3.50557	-14.8078	1.31402e-12	1.44318e-10
GSVIVG01032713001	2.48325	5.9814	14.7119	1.48235e-12	1.61707e-10
GSVIVG01026843001	-3.03724	5.94032	-14.6921	1.51973e-12	1.64671e-10
GSVIVG01011382001	2.4448	6.09182	14.6744	1.55416e-12	1.66155e-10
GSVIVG01014569001	-3.85808	7.24071	-14.6721	1.55861e-12	1.66155e-10
GSVIVG01030375001	3.51392	2.51376	14.6692	1.56429e-12	1.66155e-10
GSVIVG01030035001	-2.18298	9.97293	-14.6582	1.58625e-12	1.67386e-10
GSVIVG01024299001	-2.55516	2.73544	-14.6306	1.64255e-12	1.72201e-10
GSVIVG01027389001	-5.65432	0.33405	-14.615	1.6774e-12	1.7472e-10
GSVIVG01031707001	-2.22772	5.39069	-14.5941	1.72044e-12	1.78054e-10
GSVIVG01027990001	-2.64236	6.34415	-14.5556	1.80656e-12	1.85776e-10
GSVIVG01038031001	-4.69249	3.61859	-14.5367	1.851e-12	1.89142e-10
GSVIVG01022346001	2.54114	2.48474	14.5173	1.89679e-12	1.92601e-10
GSVIVG01022428001	2.4425	5.81579	14.4786	1.99299e-12	2.01106e-10
GSVIVG01009107001	-2.72373	4.95124	-14.3553	2.33409e-12	2.34061e-10
GSVIVG01017113001	-5.15571	-0.596999	-14.3396	2.3831e-12	2.36672e-10
GSVIVG01005840001	-3.43934	5.48667	-14.3338	2.39966e-12	2.36672e-10
GSVIVG01019823001	-2.08149	7.47397	-14.3323	2.4041e-12	2.36672e-10
GSVIVG01011393001	-3.56916	3.47727	-14.3257	2.42482e-12	2.37265e-10
GSVIVG01010581001	-4.16525	3.72655	-14.3057	2.48849e-12	2.42028e-10
GSVIVG01029775001	-3.32703	4.28338	-14.3003	2.50551e-12	2.42224e-10
GSVIVG01022413001	-1.92246	8.60433	-14.2345	2.72792e-12	2.62156e-10
GSVIVG01004862001	3.22459	6.12857	14.1598	3.00592e-12	2.87163e-10
GSVIVG01019126001	-2.67505	2.31457	-14.1487	3.04966e-12	2.89628e-10
GSVIVG01004798001	-2.10524	8.44955	-14.1252	3.14446e-12	2.96885e-10
GSVIVG01038225001	-2.53849	4.22599	-14.1145	3.18849e-12	2.99292e-10
GSVIVG01003944001	-3.4237	6.29106	-14.1025	3.23894e-12	3.0227e-10
GSVIVG01006485001	-3.16952	3.67681	-14.0895	3.29418e-12	3.05353e-10
GSVIVG01003316001	-5.45729	1.96378	-14.0866	3.30981e-12	3.05353e-10
GSVIVG01013129001	-2.01342	8.17024	-14.0634	3.40874e-12	3.12694e-10
GSVIVG01029411001	2.31424	6.09451	14.045	3.49161e-12	3.17624e-10
GSVIVG01034580001	-2.02894	7.44681	-14.0425	3.50306e-12	3.17624e-10
GSVIVG01015298001	-3.04111	4.75867	-14.0385	3.52151e-12	3.17624e-10
GSVIVG01028792001	-3.29783	4.91117	-14.0112	3.65019e-12	3.27402e-10
GSVIVG01032694001	-5.83972	1.50564	-13.9994	3.71248e-12	3.3115e-10
GSVIVG01003201001	3.12302	3.07914	13.9523	3.94379e-12	3.49848e-10
GSVIVG01007988001	2.24514	6.87513	13.9451	3.9816e-12	3.51273e-10
GSVIVG01023922001	-2.86368	5.80825	-13.9164	4.13471e-12	3.62798e-10
GSVIVG01008094001	-2.93113	6.58689	-13.9078	4.1823e-12	3.6499e-10
GSVIVG01010574001	-4.61078	1.90329	-13.8912	4.27591e-12	3.71154e-10
GSVIVG01017946001	-2.02182	8.10515	-13.8213	4.68967e-12	4.03352e-10
GSVIVG01036919001	2.70721	2.68123	13.8201	4.69682e-12	4.03352e-10
GSVIVG01037777001	-2.04533	9.94268	-13.7165	5.3918e-12	4.60585e-10
GSVIVG01029773001	-4.16015	3.65308	-13.6714	5.72779e-12	4.86711e-10
GSVIVG01034268001	-2.37637	7.56529	-13.6641	5.78332e-12	4.88857e-10
GSVIVG01007944001	-2.66263	4.02716	-13.6056	6.25534e-12	5.26003e-10
GSVIVG01006466001	-4.39402	2.50123	-13.5722	6.54375e-12	5.4307e-10
GSVIVG01014037001	3.00674	5.92636	13.5712	6.552e-12	5.4307e-10
GSVIVG01026965001	-2.19738	7.20385	-13.5704	6.55922e-12	5.4307e-10
GSVIVG01016936001	-4.02164	2.23387	-13.5407	6.82778e-12	5.60103e-10
GSVIVG01032447001	2.57333	4.85519	13.5399	6.83433e-12	5.60103e-10
GSVIVG01001059001	-2.84165	3.62083	-13.5332	6.89655e-12	5.62347e-10
GSVIVG01019664001	2.7249	4.92382	13.453	7.68696e-12	6.23648e-10
GSVIVG01016691001	-3.36025	8.32335	-13.4436	7.78585e-12	6.28512e-10
GSVIVG01026429001	-2.87427	7.82905	-13.4307	7.92298e-12	6.33512e-10
GSVIVG01029776001	-3.85806	1.25651	-13.4305	7.92625e-12	6.33512e-10
GSVIVG01009616001	-3.09309	8.63409	-13.4262	7.97243e-12	6.34064e-10
GSVIVG01027484001	2.50082	5.36401	13.3928	8.3421e-12	6.60211e-10
GSVIVG01017806001	3.76851	3.50426	13.3764	8.53091e-12	6.71861e-10
GSVIVG01014662001	-2.13725	5.81448	-13.355	8.78308e-12	6.85927e-10
GSVIVG01027569001	-2.86404	2.78824	-13.3541	8.79448e-12	6.85927e-10
GSVIVG01025033001	-2.02496	5.31057	-13.3352	9.02429e-12	7.00467e-10
GSVIVG01024292001	-2.78474	5.4222	-13.3203	9.20962e-12	7.11432e-10
GSVIVG01021292001	-2.53822	4.41011	-13.3056	9.39761e-12	7.2131e-10
GSVIVG01010208001	-3.12636	7.11086	-13.3033	9.42684e-12	7.2131e-10
GSVIVG01014962001	-2.22962	2.2402	-13.2965	9.51496e-12	7.24618e-10
GSVIVG01037210001	3.82526	3.25463	13.2773	9.76932e-12	7.37132e-10
GSVIVG01016413001	-2.17137	5.04124	-13.2771	9.77059e-12	7.37132e-10
GSVIVG01013718001	2.48187	5.8301	13.2556	1.00633e-11	7.55685e-10
GSVIVG01032578001	3.74482	3.23991	13.2517	1.01186e-11	7.5632e-10
GSVIVG01003478001	-2.87073	3.51433	-13.2448	1.02142e-11	7.59947e-10
GSVIVG01031388001	-2.56208	4.57144	-13.1952	1.09356e-11	8.09888e-10
GSVIVG01011401001	-2.86236	5.38684	-13.1881	1.10425e-11	8.14071e-10
GSVIVG01021406001	2.2645	6.78463	13.1772	1.12102e-11	8.22678e-10
GSVIVG01010525001	-2.89539	5.00718	-13.1687	1.13422e-11	8.28594e-10
GSVIVG01024294001	-2.88877	3.65314	-13.1465	1.16964e-11	8.5062e-10
GSVIVG01011168001	-2.24782	4.7821	-13.0979	1.25102e-11	9.05731e-10
GSVIVG01028557001	-2.03598	6.11611	-13.0823	1.2783e-11	9.21343e-10
GSVIVG01015682001	-2.10189	6.13207	-13.0463	1.34393e-11	9.64345e-10
GSVIVG01009453001	2.94726	4.99744	13.0197	1.39445e-11	9.96171e-10
GSVIVG01004465001	2.62252	6.88696	12.9891	1.4553e-11	1.03506e-09
GSVIVG01022062001	-3.10331	2.88604	-12.9635	1.50823e-11	1.068e-09
GSVIVG01029124001	3.84158	3.29052	12.9585	1.51892e-11	1.07087e-09
GSVIVG01032809001	-3.39972	5.38656	-12.9509	1.53515e-11	1.07761e-09
GSVIVG01037265001	-4.12257	2.17433	-12.928	1.58516e-11	1.10789e-09
GSVIVG01033677001	2.14444	7.44575	12.9201	1.60265e-11	1.11529e-09
GSVIVG01005132001	2.42784	4.84526	12.9012	1.6458e-11	1.13924e-09
GSVIVG01010578001	-4.8492	2.3298	-12.8992	1.65117e-11	1.13924e-09
GSVIVG01012343001	-5.34786	0.230976	-12.8849	1.68528e-11	1.15782e-09
GSVIVG01010584001	-4.81764	1.00051	-12.8716	1.71639e-11	1.1742e-09
GSVIVG01000540001	-2.09344	6.10283	-12.8435	1.78483e-11	1.21587e-09
GSVIVG01022411001	-6.08652	0.986487	-12.836	1.80763e-11	1.22622e-09
GSVIVG01038142001	2.58377	4.556	12.823	1.83723e-11	1.24109e-09
GSVIVG01031119001	-2.40342	7.13193	-12.8094	1.87272e-11	1.25979e-09
GSVIVG01008576001	-2.14413	5.91781	-12.7798	1.95267e-11	1.30813e-09
GSVIVG01018977001	-2.26338	5.75418	-12.7579	2.01419e-11	1.34376e-09
GSVIVG01031551001	-2.28266	4.97448	-12.7445	2.05256e-11	1.3632e-09
GSVIVG01037882001	2.87726	8.98294	12.7419	2.06021e-11	1.3632e-09
GSVIVG01030687001	-2.3384	6.13673	-12.7328	2.08693e-11	1.37524e-09
GSVIVG01000764001	-4.05883	2.85931	-12.7175	2.13294e-11	1.39985e-09
GSVIVG01036090001	-2.53012	5.82428	-12.6995	2.18799e-11	1.43017e-09
GSVIVG01001124001	2.10418	6.1752	12.6953	2.20093e-11	1.43282e-09
GSVIVG01007878001	2.39041	6.43608	12.6896	2.21902e-11	1.4388e-09
GSVIVG01036907001	3.71844	2.6056	12.6801	2.24923e-11	1.44799e-09
GSVIVG01013903001	-2.96336	5.64098	-12.6795	2.25113e-11	1.44799e-09
GSVIVG01030476001	-2.65545	4.09976	-12.6618	2.30853e-11	1.47902e-09
GSVIVG01038126001	-2.48974	8.8016	-12.6371	2.39117e-11	1.52591e-09
GSVIVG01009924001	-1.98771	5.23644	-12.5955	2.53742e-11	1.61286e-09
GSVIVG01013434001	-2.46261	4.35539	-12.5865	2.57051e-11	1.62748e-09
GSVIVG01027842001	-3.27558	3.33326	-12.5567	2.68263e-11	1.69184e-09
GSVIVG01012003001	3.14592	6.06864	12.5291	2.7909e-11	1.75327e-09
GSVIVG01006458001	-2.44664	5.64226	-12.5136	2.85349e-11	1.78564e-09
GSVIVG01022758001	-2.5309	5.12374	-12.5003	2.90859e-11	1.8131e-09
GSVIVG01033343001	3.45455	3.55963	12.4797	2.99615e-11	1.8605e-09
GSVIVG01000226001	2.41995	3.95491	12.4554	3.10305e-11	1.91949e-09
GSVIVG01016934001	-3.41956	3.29154	-12.4385	3.17977e-11	1.95392e-09
GSVIVG01013264001	-2.11702	8.36011	-12.4378	3.18291e-11	1.95392e-09
GSVIVG01033977001	-3.40592	4.09386	-12.4249	3.2428e-11	1.98314e-09
GSVIVG01012644001	-4.32536	5.4624	-12.4206	3.26334e-11	1.98818e-09
GSVIVG01032463001	-2.5125	5.85325	-12.413	3.29927e-11	2.00251e-09
GSVIVG01021723001	-3.10111	7.15088	-12.4032	3.34616e-11	2.02281e-09
GSVIVG01005386001	3.39334	4.15558	12.4008	3.35778e-11	2.02281e-09
GSVIVG01033590001	-3.59198	4.86837	-12.3947	3.38753e-11	2.03315e-09
GSVIVG01014150001	-2.34424	4.18622	-12.3688	3.51692e-11	2.10299e-09
GSVIVG01031860001	-4.26663	2.31911	-12.3597	3.56423e-11	2.12341e-09
GSVIVG01021609001	-2.33692	6.99009	-12.3552	3.58725e-11	2.12927e-09
GSVIVG01025684001	2.12991	5.87879	12.349	3.61959e-11	2.14059e-09
GSVIVG01002482001	-2.7548	2.53012	-12.3419	3.65738e-11	2.15505e-09
GSVIVG01023461001	-2.09354	9.30361	-12.332	3.71042e-11	2.17835e-09
GSVIVG01014451001	-1.98274	5.67731	-12.3206	3.77199e-11	2.20648e-09
GSVIVG01022172001	-2.8506	3.96441	-12.3131	3.81335e-11	2.22262e-09
GSVIVG01021112001	-2.17505	5.56237	-12.2641	4.09567e-11	2.37393e-09
GSVIVG01026962001	-3.209	2.48491	-12.263	4.10237e-11	2.37393e-09
GSVIVG01024054001	3.76664	2.47527	12.2508	4.17648e-11	2.40819e-09
GSVIVG01025320001	-4.0756	2.66036	-12.2435	4.22139e-11	2.42542e-09
GSVIVG01016939001	-2.97773	2.90421	-12.2245	4.33986e-11	2.48465e-09
GSVIVG01028818001	-1.86056	9.11273	-12.2171	4.38748e-11	2.50303e-09
GSVIVG01028171001	-2.40486	3.96201	-12.1781	4.64562e-11	2.64097e-09
GSVIVG01019044001	2.24278	4.52045	12.1605	4.76682e-11	2.70036e-09
GSVIVG01028779001	-2.66023	3.96116	-12.1143	5.1022e-11	2.88025e-09
GSVIVG01034195001	-2.82441	8.11508	-12.1116	5.12279e-11	2.88179e-09
GSVIVG01036176001	-2.48026	7.65208	-12.0984	5.22314e-11	2.92804e-09
GSVIVG01016525001	2.46108	4.44499	12.0479	5.62787e-11	3.14401e-09
GSVIVG01008668001	-2.41284	6.59954	-12.0433	5.6664e-11	3.15117e-09
GSVIVG01025923001	-2.48397	6.76257	-12.0417	5.67973e-11	3.15117e-09
GSVIVG01025900001	-4.86822	0.877352	-12.0373	5.71949e-11	3.15227e-09
GSVIVG01020781001	-2.10113	6.27808	-12.0369	5.72076e-11	3.15227e-09
GSVIVG01015560001	-2.9167	9.6311	-12.0182	5.88162e-11	3.22989e-09
GSVIVG01033366001	-2.54001	4.09811	-12.0067	5.98265e-11	3.27131e-09
GSVIVG01010754001	2.19374	5.06583	12.005	5.99757e-11	3.27131e-09
GSVIVG01009125001	-1.86879	6.94237	-11.999	6.05101e-11	3.28529e-09
GSVIVG01012219001	2.10838	4.14819	11.9976	6.0639e-11	3.28529e-09
GSVIVG01035313001	-2.15799	5.96241	-11.973	6.28934e-11	3.39603e-09
GSVIVG01024293001	-2.76019	4.51421	-11.9617	6.39603e-11	3.44213e-09
GSVIVG01009563001	-2.54624	6.43005	-11.9491	6.51731e-11	3.49575e-09
GSVIVG01015788001	-2.21789	7.06673	-11.9367	6.63928e-11	3.54937e-09
GSVIVG01036445001	-2.49575	9.22814	-11.9217	6.78959e-11	3.61775e-09
GSVIVG01000951001	-2.62593	6.28643	-11.9179	6.82807e-11	3.62629e-09
GSVIVG01037791001	2.36779	4.91941	11.9079	6.93054e-11	3.66864e-09
GSVIVG01011381001	2.52328	5.15687	11.8947	7.06838e-11	3.72938e-09
GSVIVG01018000001	2.24512	6.90881	11.8925	7.09157e-11	3.72942e-09
GSVIVG01000550001	-2.37612	3.83465	-11.8784	7.2433e-11	3.79685e-09
GSVIVG01019403001	-2.25696	5.9628	-11.849	7.56872e-11	3.94238e-09
GSVIVG01016739001	-2.24956	8.32685	-11.8489	7.56976e-11	3.94238e-09
GSVIVG01008319001	-3.16283	2.39019	-11.8436	7.63049e-11	3.94981e-09
GSVIVG01001839001	-2.2223	7.70996	-11.8434	7.63295e-11	3.94981e-09
GSVIVG01009059001	-3.2281	5.88719	-11.8287	7.80298e-11	4.02489e-09
GSVIVG01020561001	-2.97834	5.66727	-11.8242	7.85576e-11	4.02502e-09
GSVIVG01022277001	-3.95161	8.16036	-11.8234	7.86621e-11	4.02502e-09
GSVIVG01026562001	-4.50537	1.20954	-11.8225	7.87801e-11	4.02502e-09
GSVIVG01032681001	2.08969	4.9595	11.8088	8.03973e-11	4.09468e-09
GSVIVG01018782001	2.70345	3.66088	11.7945	8.21499e-11	4.17079e-09
GSVIVG01028809001	2.71245	4.78242	11.785	8.33327e-11	4.21758e-09
GSVIVG01017786001	-3.87337	0.907183	-11.7782	8.41939e-11	4.24348e-09
GSVIVG01019711001	-2.14739	5.98154	-11.7767	8.43702e-11	4.24348e-09
GSVIVG01020730001	3.68472	2.00572	11.7726	8.49023e-11	4.25698e-09
GSVIVG01016196001	-2.73768	5.32375	-11.7382	8.94169e-11	4.45954e-09
GSVIVG01000214001	-2.88257	3.57919	-11.7376	8.94946e-11	4.45954e-09
GSVIVG01016537001	-2.65108	8.92601	-11.7261	9.10678e-11	4.51561e-09
GSVIVG01038662001	3.00263	3.53949	11.7253	9.11793e-11	4.51561e-09
GSVIVG01030606001	2.73477	3.80407	11.7192	9.20215e-11	4.54339e-09
GSVIVG01016721001	-2.39254	9.60149	-11.6905	9.61108e-11	4.73082e-09
GSVIVG01012890001	2.51425	4.91364	11.6586	1.00871e-10	4.95002e-09
GSVIVG01033902001	2.55366	3.25642	11.6127	1.08151e-10	5.29121e-09
GSVIVG01009128001	-2.18916	4.28244	-11.6082	1.08899e-10	5.31172e-09
GSVIVG01034563001	-3.88471	8.30503	-11.6013	1.10047e-10	5.35153e-09
GSVIVG01008070001	2.46545	5.03357	11.5795	1.13771e-10	5.50011e-09
GSVIVG01013771001	2.76541	3.6562	11.5794	1.13784e-10	5.50011e-09
GSVIVG01011616001	-2.27952	8.23858	-11.5298	1.22734e-10	5.91504e-09
GSVIVG01024733001	-1.92434	8.70364	-11.5178	1.25012e-10	6.00692e-09
GSVIVG01037673001	-2.62478	6.2839	-11.5101	1.26499e-10	6.06033e-09
GSVIVG01016615001	-2.1442	9.46473	-11.4618	1.36243e-10	6.5078e-09
GSVIVG01021301001	-1.86523	7.65038	-11.4524	1.38222e-10	6.58289e-09
GSVIVG01015498001	5.30121	4.44357	11.4376	1.41525e-10	6.72035e-09
GSVIVG01031408001	-2.57963	5.54982	-11.4264	1.43868e-10	6.8116e-09
GSVIVG01012069001	4.50549	2.06656	11.4214	1.45013e-10	6.84569e-09
GSVIVG01009011001	-2.25474	4.66768	-11.4181	1.4572e-10	6.85196e-09
GSVIVG01010589001	-3.55831	3.67758	-11.4169	1.45994e-10	6.85196e-09
GSVIVG01024825001	2.48798	4.99711	11.4132	1.46817e-10	6.87063e-09
GSVIVG01016304001	-3.52403	2.35533	-11.4111	1.47297e-10	6.87315e-09
GSVIVG01029311001	-2.11831	9.05943	-11.3978	1.50358e-10	6.99578e-09
GSVIVG01019425001	-1.88254	8.50763	-11.3478	1.62436e-10	7.53602e-09
GSVIVG01000521001	1.87878	9.07218	11.3412	1.64088e-10	7.59084e-09
GSVIVG01033293001	-2.10356	7.32024	-11.3107	1.7206e-10	7.93688e-09
GSVIVG01004265001	2.03644	5.34208	11.3021	1.74364e-10	8.01791e-09
GSVIVG01027584001	2.86503	1.93957	11.3004	1.7481e-10	8.01791e-09
GSVIVG01020858001	2.01824	6.10868	11.2776	1.81133e-10	8.28439e-09
GSVIVG01026627001	-2.11758	6.25886	-11.2658	1.84473e-10	8.41333e-09
GSVIVG01038410001	-4.61336	0.680812	-11.248	1.89739e-10	8.62239e-09
GSVIVG01007117001	-3.40032	3.88148	-11.2465	1.90125e-10	8.62239e-09
GSVIVG01029112001	-4.5834	4.03639	-11.2306	1.94935e-10	8.81576e-09
GSVIVG01028791001	-1.90797	5.72113	-11.2108	2.00995e-10	9.06444e-09
GSVIVG01016558001	-1.83898	7.89795	-11.1841	2.09575e-10	9.42502e-09
GSVIVG01008694001	-1.84314	8.85428	-11.1729	2.13283e-10	9.56515e-09
GSVIVG01009921001	-3.86201	2.70529	-11.1649	2.1598e-10	9.65928e-09
GSVIVG01029798001	-1.83908	6.65128	-11.1567	2.18775e-10	9.75723e-09
GSVIVG01038620001	-2.18896	5.72111	-11.1546	2.19511e-10	9.76312e-09
GSVIVG01000458001	2.87535	3.92938	11.135	2.26344e-10	1.00394e-08
GSVIVG01008766001	-1.97697	8.4602	-11.1118	2.34769e-10	1.03657e-08
GSVIVG01027766001	-2.22138	5.80806	-11.1112	2.34986e-10	1.03657e-08
GSVIVG01031705001	-1.94752	7.454	-11.1043	2.37538e-10	1.04497e-08
GSVIVG01009743001	1.90029	7.29645	11.0855	2.44698e-10	1.07355e-08
GSVIVG01013629001	1.74883	7.13279	11.0785	2.47408e-10	1.08249e-08
GSVIVG01017349001	2.25345	4.95575	11.0752	2.48671e-10	1.08295e-08
GSVIVG01019774001	2.6985	5.82512	11.0736	2.49325e-10	1.08295e-08
GSVIVG01024754001	-4.90895	5.30245	-11.0734	2.49524e-10	1.08295e-08
GSVIVG01009155001	2.24751	7.35252	11.069	2.51143e-10	1.08705e-08
GSVIVG01033199001	-2.19109	5.61422	-11.0669	2.51947e-10	1.08762e-08
GSVIVG01019684001	-1.8411	8.25158	-11.0638	2.53205e-10	1.09013e-08
GSVIVG01034295001	-2.30958	4.33096	-11.049	2.59184e-10	1.11065e-08
GSVIVG01034194001	-2.45671	8.88907	-11.0486	2.59346e-10	1.11065e-08
GSVIVG01024578001	-1.92395	6.09784	-11.038	2.63743e-10	1.12649e-08
GSVIVG01019504001	2.89806	3.62681	11.0324	2.66071e-10	1.13343e-08
GSVIVG01009062001	-3.74575	7.33673	-11.027	2.68358e-10	1.14017e-08
GSVIVG01037277001	3.44626	3.18633	11.0142	2.73865e-10	1.16051e-08
GSVIVG01018468001	3.55094	1.48124	10.9996	2.80261e-10	1.1845e-08
GSVIVG01009629001	2.16754	4.05442	10.9683	2.94497e-10	1.24142e-08
GSVIVG01022165001	-2.61228	3.27724	-10.9512	3.02609e-10	1.2723e-08
GSVIVG01017198001	-5.5557	-1.30305	-10.9443	3.06383e-10	1.28482e-08
GSVIVG01036671001	2.26127	7.58443	10.9342	3.10898e-10	1.30038e-08
GSVIVG01025188001	2.02353	7.39172	10.9274	3.14281e-10	1.31113e-08
GSVIVG01007183001	2.27603	4.92429	10.9252	3.15388e-10	1.31235e-08
GSVIVG01014506001	-1.96744	4.54731	-10.9142	3.20963e-10	1.33212e-08
GSVIVG01016490001	2.92498	5.53163	10.9035	3.26513e-10	1.35168e-08
GSVIVG01029167001	2.19561	7.0537	10.8996	3.28544e-10	1.35661e-08
GSVIVG01009830001	-1.76993	7.68335	-10.8764	3.4091e-10	1.40408e-08
GSVIVG01001512001	-1.94171	4.80959	-10.8632	3.48198e-10	1.43045e-08
GSVIVG01015859001	-1.81861	6.78686	-10.8482	3.56633e-10	1.46138e-08
GSVIVG01025841001	1.69431	6.61306	10.8386	3.62157e-10	1.48026e-08
GSVIVG01025779001	2.13316	6.0034	10.8225	3.71617e-10	1.51509e-08
GSVIVG01008328001	-2.45272	4.09405	-10.8138	3.76879e-10	1.53267e-08
GSVIVG01009501001	2.78674	4.27689	10.8	3.8528e-10	1.5629e-08
GSVIVG01016100001	1.85022	4.86199	10.7874	3.9317e-10	1.59091e-08
GSVIVG01017208001	2.94373	2.05135	10.7742	4.01599e-10	1.62095e-08
GSVIVG01018745001	3.04226	2.22076	10.7654	4.0734e-10	1.64003e-08
GSVIVG01036457001	2.79533	5.79888	10.7486	4.1849e-10	1.68073e-08
GSVIVG01035076001	-3.23046	2.78762	-10.7417	4.23204e-10	1.69544e-08
GSVIVG01032458001	-2.17811	7.25305	-10.7345	4.28155e-10	1.71103e-08
GSVIVG01018910001	-2.96879	4.29945	-10.7125	4.4358e-10	1.76829e-08
GSVIVG01002034001	-2.66635	5.9152	-10.7088	4.46267e-10	1.77462e-08
GSVIVG01000450001	-2.46239	4.24029	-10.6886	4.61084e-10	1.82904e-08
GSVIVG01017937001	-4.39899	5.40789	-10.6862	4.62956e-10	1.83197e-08
GSVIVG01033645001	2.33341	7.37229	10.6667	4.77724e-10	1.88578e-08
GSVIVG01003778001	-1.93942	6.55195	-10.6477	4.92649e-10	1.93996e-08
GSVIVG01020846001	3.03559	3.45854	10.6305	5.06589e-10	1.98999e-08
GSVIVG01025341001	-2.18276	4.99505	-10.6242	5.11839e-10	2.00574e-08
GSVIVG01028314001	-3.36542	1.39984	-10.609	5.24592e-10	2.05073e-08
GSVIVG01031467001	2.51552	5.04415	10.5851	5.45416e-10	2.12699e-08
GSVIVG01032470001	-2.17065	4.79983	-10.5467	5.80665e-10	2.25899e-08
GSVIVG01018323001	-2.15501	5.4524	-10.5395	5.8757e-10	2.28036e-08
GSVIVG01017556001	2.95389	2.78417	10.5221	6.04507e-10	2.34047e-08
GSVIVG01028637001	2.10384	4.82535	10.5195	6.07067e-10	2.34476e-08
GSVIVG01028404001	2.83739	3.23219	10.5121	6.14437e-10	2.36756e-08
GSVIVG01031667001	3.76322	2.16792	10.4969	6.30011e-10	2.42179e-08
GSVIVG01001840001	2.26945	4.46061	10.4812	6.46401e-10	2.47624e-08
GSVIVG01019690001	-1.84439	5.36013	-10.4804	6.47242e-10	2.47624e-08
GSVIVG01014074001	2.00394	4.99403	10.4781	6.49631e-10	2.4795e-08
GSVIVG01035859001	-2.16883	3.25805	-10.469	6.59498e-10	2.51122e-08
GSVIVG01015328001	-1.81655	6.26647	-10.458	6.71449e-10	2.55072e-08
GSVIVG01011144001	-4.25511	1.51917	-10.4536	6.76448e-10	2.56367e-08
GSVIVG01034048001	2.05019	4.72989	10.4401	6.91524e-10	2.61467e-08
GSVIVG01025304001	2.47941	5.47638	10.4334	6.99192e-10	2.63749e-08
GSVIVG01036366001	-5.55397	-1.85656	-10.415	7.21739e-10	2.71619e-08
GSVIVG01033999001	-4.19375	7.85316	-10.3868	7.55067e-10	2.83501e-08
GSVIVG01009477001	4.18703	1.2622	10.3803	7.63314e-10	2.85933e-08
GSVIVG01010328001	2.10849	7.18086	10.3603	7.88792e-10	2.94793e-08
GSVIVG01038047001	-2.6169	4.44334	-10.3573	7.92666e-10	2.95556e-08
GSVIVG01000687001	-2.15434	8.73867	-10.3528	7.98611e-10	2.97087e-08
GSVIVG01000708001	-2.33015	5.91976	-10.3417	8.13451e-10	3.01327e-08
GSVIVG01009533001	-4.54371	0.910036	-10.3417	8.13741e-10	3.01327e-08
GSVIVG01022168001	-3.39158	1.89442	-10.3378	8.18753e-10	3.02489e-08
GSVIVG01007836001	-1.77603	6.7087	-10.3344	8.23372e-10	3.03501e-08
GSVIVG01021237001	2.39308	3.4258	10.3017	8.69206e-10	3.19666e-08
GSVIVG01019758001	2.48599	5.668	10.267	9.20882e-10	3.37901e-08
GSVIVG01006408001	-2.59339	2.99	-10.2625	9.27742e-10	3.38924e-08
GSVIVG01024295001	-2.61812	3.48011	-10.2624	9.27869e-10	3.38924e-08
GSVIVG01003129001	-2.6018	7.06048	-10.2608	9.30345e-10	3.39062e-08
GSVIVG01038560001	2.269	3.81355	10.252	9.44144e-10	3.43315e-08
GSVIVG01009071001	-1.9142	7.43886	-10.2463	9.53215e-10	3.45236e-08
GSVIVG01030264001	2.01749	6.61134	10.2459	9.53703e-10	3.45236e-08
GSVIVG01009202001	-1.90575	4.88156	-10.2419	9.6014e-10	3.46789e-08
GSVIVG01017985001	-4.46825	1.82487	-10.2278	9.83296e-10	3.5436e-08
GSVIVG01031781001	1.87792	7.07625	10.2156	1.00328e-09	3.60757e-08
GSVIVG01027804001	2.42946	4.88826	10.2053	1.02056e-09	3.66155e-08
GSVIVG01028063001	-1.79566	6.49891	-10.1962	1.03623e-09	3.70206e-08
GSVIVG01035894001	2.20594	3.51299	10.1961	1.03644e-09	3.70206e-08
GSVIVG01004750001	-1.79	8.05794	-10.1788	1.06681e-09	3.80214e-08
GSVIVG01014639001	-1.71949	8.01845	-10.1773	1.06958e-09	3.80361e-08
GSVIVG01021189001	2.74554	3.2863	10.1654	1.09104e-09	3.87141e-08
GSVIVG01010568001	-5.06741	1.34108	-10.1602	1.10144e-09	3.89973e-08
GSVIVG01021407001	-2.30493	7.05406	-10.1557	1.10892e-09	3.91761e-08
GSVIVG01036401001	-2.45307	4.35063	-10.1371	1.14421e-09	4.02972e-08
GSVIVG01006794001	-2.63877	6.56943	-10.1363	1.14564e-09	4.02972e-08
GSVIVG01011609001	-2.08942	6.43998	-10.1348	1.14851e-09	4.03102e-08
GSVIVG01033985001	-2.02636	4.82	-10.123	1.17148e-09	4.10272e-08
GSVIVG01015220001	6.03542	2.02836	10.113	1.1945e-09	4.1743e-08
GSVIVG01033388001	-2.11801	6.15269	-10.1087	1.20013e-09	4.18491e-08
GSVIVG01033090001	2.49587	3.22693	10.1065	1.20448e-09	4.19101e-08
GSVIVG01020258001	2.58446	2.73516	10.1038	1.21005e-09	4.20134e-08
GSVIVG01002105001	-2.51116	2.84526	-10.0938	1.2306e-09	4.26353e-08
GSVIVG01023240001	3.49034	3.48904	10.0882	1.24223e-09	4.29461e-08
GSVIVG01023202001	3.39878	4.9047	10.0837	1.25169e-09	4.31808e-08
GSVIVG01030646001	-3.58966	0.288175	-10.0505	1.32388e-09	4.55737e-08
GSVIVG01013208001	-3.34862	2.34209	-10.0446	1.33704e-09	4.59289e-08
GSVIVG01028201001	-1.77137	6.58265	-10.0388	1.35013e-09	4.62801e-08
GSVIVG01036543001	2.91647	2.79609	10.0268	1.37793e-09	4.71327e-08
GSVIVG01011330001	4.88165	-1.10489	10.0256	1.38154e-09	4.71564e-08
GSVIVG01008917001	2.3045	4.62096	10.0231	1.3865e-09	4.72257e-08
GSVIVG01032718001	4.96074	3.17606	10.0061	1.42802e-09	4.85376e-08
GSVIVG01000349001	-2.14552	2.49618	-10.0027	1.43519e-09	4.86789e-08
GSVIVG01000623001	-1.78685	9.59439	-9.98974	1.46712e-09	4.96577e-08
GSVIVG01028930001	-3.97349	2.2598	-9.98447	1.48045e-09	5.00041e-08
GSVIVG01034267001	2.56515	4.88926	9.98204	1.48643e-09	5.01011e-08
GSVIVG01010554001	-5.0919	1.53534	-9.97391	1.50832e-09	5.06867e-08
GSVIVG01010561001	-4.28124	1.54304	-9.97285	1.51008e-09	5.06867e-08
GSVIVG01022568001	3.78247	1.04373	9.97114	1.51426e-09	5.07213e-08
GSVIVG01012829001	-2.12984	6.69684	-9.96673	1.52555e-09	5.09938e-08
GSVIVG01015512001	1.9447	4.89241	9.9623	1.53708e-09	5.1273e-08
GSVIVG01024987001	-1.75688	10.4359	-9.96007	1.54291e-09	5.13614e-08
GSVIVG01021187001	-3.27517	1.03705	-9.95654	1.55221e-09	5.15646e-08
GSVIVG01009601001	-3.00295	3.03288	-9.95344	1.56041e-09	5.17305e-08
GSVIVG01037766001	2.51824	3.6375	9.93557	1.60856e-09	5.32177e-08
GSVIVG01006619001	2.85472	6.00799	9.91744	1.659e-09	5.47742e-08
GSVIVG01017597001	-1.80567	5.90479	-9.91333	1.67066e-09	5.49895e-08
GSVIVG01028547001	2.48514	3.25611	9.91275	1.67233e-09	5.49895e-08
GSVIVG01019858001	-2.55566	7.56328	-9.90091	1.70642e-09	5.59962e-08
GSVIVG01036599001	-3.12419	4.36456	-9.8978	1.71551e-09	5.61803e-08
GSVIVG01015582001	1.78807	5.16349	9.89351	1.72811e-09	5.64784e-08
GSVIVG01017668001	2.88235	2.65927	9.88816	1.74399e-09	5.68822e-08
GSVIVG01028071001	2.24997	3.82185	9.88444	1.75509e-09	5.7129e-08
GSVIVG01011942001	-1.95546	6.29707	-9.88042	1.76717e-09	5.74064e-08
GSVIVG01018070001	-1.75846	8.37649	-9.87758	1.77577e-09	5.75698e-08
GSVIVG01015093001	-1.73376	7.85782	-9.87492	1.78389e-09	5.77171e-08
GSVIVG01034038001	-1.88245	7.96353	-9.87068	1.79684e-09	5.80201e-08
GSVIVG01016431001	1.9625	5.03837	9.8624	1.82248e-09	5.87304e-08
GSVIVG01002718001	-4.51955	-1.33313	-9.8378	1.90149e-09	6.10619e-08
GSVIVG01024050001	1.96784	6.66833	9.83733	1.90239e-09	6.10619e-08
GSVIVG01009052001	-3.03696	3.22349	-9.82536	1.94183e-09	6.22042e-08
GSVIVG01012851001	2.17203	5.24576	9.8213	1.95541e-09	6.2515e-08
GSVIVG01034139001	2.93034	4.26033	9.81647	1.97169e-09	6.2911e-08
GSVIVG01000765001	-1.94238	7.4851	-9.81295	1.98363e-09	6.3167e-08
GSVIVG01008129001	2.5016	6.51095	9.80305	2.01765e-09	6.41239e-08
GSVIVG01006508001	-2.86494	1.90108	-9.79834	2.03402e-09	6.45173e-08
GSVIVG01029832001	3.07061	1.62962	9.78616	2.07705e-09	6.5753e-08
GSVIVG01028062001	1.93192	6.93693	9.77481	2.11802e-09	6.69187e-08
GSVIVG01025752001	4.41436	2.25003	9.76446	2.15664e-09	6.80059e-08
GSVIVG01021443001	1.8169	6.43738	9.76083	2.16962e-09	6.82816e-08
GSVIVG01019641001	3.18401	2.65543	9.75583	2.18839e-09	6.87385e-08
GSVIVG01016790001	-2.47137	3.92187	-9.75141	2.20511e-09	6.91292e-08
GSVIVG01010557001	-5.51499	0.321292	-9.74844	2.21982e-09	6.94554e-08
GSVIVG01000570001	-1.8889	4.74293	-9.73697	2.26071e-09	7.05389e-08
GSVIVG01005158001	-2.95951	2.3178	-9.73598	2.26457e-09	7.05389e-08
GSVIVG01004898001	-3.09259	2.30016	-9.73522	2.26755e-09	7.05389e-08
GSVIVG01030549001	2.78323	5.05983	9.73316	2.27562e-09	7.06536e-08
GSVIVG01009382001	2.29688	4.41783	9.72253	2.31777e-09	7.16871e-08
GSVIVG01019450001	2.68418	4.17181	9.72253	2.31779e-09	7.16871e-08
GSVIVG01032090001	3.20134	3.04921	9.7172	2.33923e-09	7.2212e-08
GSVIVG01010025001	3.05255	2.09276	9.71318	2.35553e-09	7.25763e-08
GSVIVG01019419001	-2.38172	6.67912	-9.70345	2.39548e-09	7.36668e-08
GSVIVG01012712001	-1.95945	6.84462	-9.70204	2.40131e-09	7.37057e-08
GSVIVG01002586001	-2.18232	3.35748	-9.69875	2.41501e-09	7.39855e-08
GSVIVG01012448001	-3.55528	2.34211	-9.69479	2.43169e-09	7.43317e-08
GSVIVG01001074001	-5.15279	0.632768	-9.69442	2.43552e-09	7.43317e-08
GSVIVG01028321001	3.18819	2.01732	9.68884	2.45681e-09	7.48401e-08
GSVIVG01001005001	2.22705	6.72257	9.68058	2.49221e-09	7.57752e-08
GSVIVG01021979001	1.95294	5.10367	9.67579	2.51298e-09	7.62633e-08
GSVIVG01031278001	-2.17448	6.7975	-9.65342	2.61235e-09	7.91302e-08
GSVIVG01008472001	1.81366	6.0032	9.64811	2.63653e-09	7.9713e-08
GSVIVG01017933001	-2.02096	6.81863	-9.64312	2.65949e-09	8.0257e-08
GSVIVG01036565001	2.35988	5.5201	9.63619	2.69167e-09	8.10766e-08
GSVIVG01030453001	-2.69375	7.47248	-9.62633	2.7382e-09	8.23244e-08
GSVIVG01018923001	1.96088	6.13974	9.61743	2.78092e-09	8.34534e-08
GSVIVG01028778001	-2.57806	3.76923	-9.61246	2.80508e-09	8.40223e-08
GSVIVG01032662001	-3.4204	2.53754	-9.61008	2.81676e-09	8.42159e-08
GSVIVG01013668001	2.0922	3.5933	9.60488	2.8423e-09	8.48224e-08
GSVIVG01018517001	1.78327	7.50814	9.6006	2.8636e-09	8.53005e-08
GSVIVG01027122001	2.77827	5.0987	9.59524	2.89047e-09	8.59422e-08
GSVIVG01000967001	-3.71265	7.62057	-9.57912	2.97295e-09	8.82322e-08
GSVIVG01009680001	-1.95693	7.02354	-9.56259	3.05984e-09	9.06441e-08
GSVIVG01024326001	-3.13666	2.42702	-9.55761	3.0866e-09	9.12694e-08
GSVIVG01031773001	-1.9916	5.70253	-9.5401	3.18248e-09	9.39325e-08
GSVIVG01002788001	-3.21448	3.23162	-9.53066	3.23548e-09	9.53227e-08
GSVIVG01011045001	-3.04127	1.87518	-9.52478	3.26898e-09	9.61342e-08
GSVIVG01021299001	-2.05279	4.1741	-9.51781	3.30907e-09	9.71363e-08
GSVIVG01007686001	3.73301	4.15061	9.50893	3.36116e-09	9.84705e-08
GSVIVG01021545001	2.32867	3.10676	9.50795	3.36672e-09	9.84705e-08
GSVIVG01031486001	1.87268	4.37037	9.49987	3.41476e-09	9.96281e-08
GSVIVG01026009001	2.72924	2.12096	9.49923	3.41864e-09	9.96281e-08
GSVIVG01029816001	-2.05943	3.86272	-9.49376	3.45155e-09	1.00406e-07
GSVIVG01023783001	2.39941	4.87636	9.49267	3.45818e-09	1.00418e-07
GSVIVG01009575001	-2.15594	4.65204	-9.47079	3.59363e-09	1.04164e-07
GSVIVG01009343001	2.69724	3.71787	9.44467	3.76259e-09	1.08866e-07
GSVIVG01028856001	-1.97152	4.11156	-9.43772	3.80891e-09	1.10009e-07
GSVIVG01014353001	-3.16829	2.89048	-9.4147	3.96662e-09	1.14359e-07
GSVIVG01009061001	-2.14644	6.34227	-9.41172	3.98754e-09	1.14696e-07
GSVIVG01006308001	-2.06149	2.67705	-9.41101	3.99251e-09	1.14696e-07
GSVIVG01019515001	-1.96781	10.8454	-9.40935	4.00422e-09	1.14828e-07
GSVIVG01029951001	3.58159	3.57407	9.39195	4.12931e-09	1.18205e-07
GSVIVG01016459001	-1.71229	5.7865	-9.37858	4.22792e-09	1.20814e-07
GSVIVG01035428001	-3.59446	0.15184	-9.37657	4.24312e-09	1.21034e-07
GSVIVG01021667001	2.49547	2.95224	9.37396	4.26257e-09	1.21374e-07
GSVIVG01035088001	-1.8365	5.78965	-9.37241	4.27434e-09	1.21495e-07
GSVIVG01009083001	2.42803	3.43326	9.37063	4.28776e-09	1.21662e-07
GSVIVG01008122001	2.30721	3.67846	9.36605	4.3227e-09	1.22439e-07
GSVIVG01018772001	1.73575	5.96617	9.35636	4.39746e-09	1.24288e-07
GSVIVG01003140001	-1.93641	5.46328	-9.35535	4.40536e-09	1.24288e-07
GSVIVG01032703001	2.61573	2.26694	9.35462	4.41107e-09	1.24288e-07
GSVIVG01020100001	-3.72444	2.97311	-9.35095	4.44005e-09	1.24886e-07
GSVIVG01018025001	3.01583	4.66714	9.34556	4.48245e-09	1.25859e-07
GSVIVG01016333001	-3.69647	1.49908	-9.33814	4.54207e-09	1.27312e-07
GSVIVG01028847001	-2.41885	6.04318	-9.33492	4.56781e-09	1.27812e-07
GSVIVG01006396001	1.74839	7.21757	9.33229	4.58916e-09	1.28187e-07
GSVIVG01013127001	-1.80616	5.34447	-9.32057	4.68567e-09	1.30657e-07
GSVIVG01033940001	-2.34723	2.75876	-9.31363	4.74377e-09	1.32049e-07
GSVIVG01014020001	-1.79689	6.03685	-9.31124	4.76393e-09	1.32381e-07
GSVIVG01019659001	-4.50933	1.71748	-9.30691	4.80239e-09	1.33221e-07
GSVIVG01000948001	2.92881	2.49446	9.28994	4.94779e-09	1.36806e-07
GSVIVG01011989001	-2.33957	3.14314	-9.28985	4.94857e-09	1.36806e-07
GSVIVG01012768001	-4.44221	0.414574	-9.26935	5.13413e-09	1.41693e-07
GSVIVG01011947001	-2.15971	8.29861	-9.2679	5.14586e-09	1.41775e-07
GSVIVG01031155001	-1.7438	8.26765	-9.23313	5.4751e-09	1.50589e-07
GSVIVG01012168001	-2.55915	3.16794	-9.22488	5.55648e-09	1.52567e-07
GSVIVG01036499001	1.80097	4.04951	9.21794	5.62583e-09	1.54209e-07
GSVIVG01036495001	2.12972	3.73356	9.19827	5.8273e-09	1.59305e-07
GSVIVG01038567001	-1.77471	4.55081	-9.19787	5.8315e-09	1.59305e-07
GSVIVG01013234001	1.69126	5.64902	9.17782	6.04488e-09	1.64856e-07
GSVIVG01018827001	-2.12013	8.36803	-9.17596	6.06504e-09	1.65126e-07
GSVIVG01034968001	-2.01849	7.40522	-9.16975	6.13299e-09	1.66696e-07
GSVIVG01004944001	1.8734	5.72346	9.16541	6.18096e-09	1.67717e-07
GSVIVG01034414001	-1.67539	6.24883	-9.16276	6.21035e-09	1.68232e-07
GSVIVG01009124001	-1.81075	8.8406	-9.153	6.32013e-09	1.70718e-07
GSVIVG01035568001	-1.97757	6.09875	-9.15273	6.32328e-09	1.70718e-07
GSVIVG01009265001	-1.84881	7.17847	-9.12629	6.63108e-09	1.78729e-07
GSVIVG01011415001	2.00596	6.54777	9.12191	6.68356e-09	1.79843e-07
GSVIVG01037540001	2.41831	3.04628	9.10299	6.91527e-09	1.85769e-07
GSVIVG01009175001	-1.79053	7.17534	-9.06583	7.39484e-09	1.98322e-07
GSVIVG01016975001	-1.99289	6.53883	-9.05155	7.58834e-09	2.03174e-07
GSVIVG01028204001	2.18188	6.21731	9.043	7.70664e-09	2.06e-07
GSVIVG01003204001	3.3394	-1.54204	9.03207	7.8607e-09	2.0977e-07
GSVIVG01001463001	-1.82495	6.71134	-9.01942	8.04282e-09	2.1402e-07
GSVIVG01014592001	2.34125	6.12211	9.01831	8.05906e-09	2.1402e-07
GSVIVG01024315001	-3.09094	1.47128	-9.01827	8.0597e-09	2.1402e-07
GSVIVG01009805001	2.31653	6.40327	8.99597	8.39239e-09	2.22334e-07
GSVIVG01008191001	3.21277	3.6243	8.99546	8.40036e-09	2.22334e-07
GSVIVG01017097001	-1.91342	5.87581	-8.99351	8.42996e-09	2.22629e-07
GSVIVG01026507001	3.38165	1.64246	8.99258	8.44445e-09	2.22629e-07
GSVIVG01009309001	-2.88699	5.54454	-8.99202	8.45288e-09	2.22629e-07
GSVIVG01018089001	2.63094	4.80153	8.97947	8.64787e-09	2.27394e-07
GSVIVG01013914001	2.32801	3.59368	8.976	8.70254e-09	2.28459e-07
GSVIVG01019508001	-2.058	8.50021	-8.96936	8.80829e-09	2.3086e-07
GSVIVG01032509001	2.48309	3.87223	8.96615	8.85995e-09	2.31838e-07
GSVIVG01020830001	3.10504	3.02874	8.95766	8.998e-09	2.35069e-07
GSVIVG01025193001	1.87615	5.85358	8.9563	9.02011e-09	2.35266e-07
GSVIVG01025340001	-3.59375	1.89846	-8.926	9.53278e-09	2.48237e-07
GSVIVG01012020001	-2.63826	4.09427	-8.89673	1.00559e-08	2.61437e-07
GSVIVG01016552001	2.50041	4.89575	8.88735	1.02298e-08	2.6553e-07
GSVIVG01028315001	-3.18619	2.05445	-8.87663	1.04325e-08	2.70358e-07
GSVIVG01013917001	2.47211	5.07648	8.87308	1.05005e-08	2.71682e-07
GSVIVG01015140001	-3.53533	1.56583	-8.86409	1.06753e-08	2.75765e-07
GSVIVG01032451001	-1.58725	8.16821	-8.86035	1.07483e-08	2.77208e-07
GSVIVG01025671001	2.59116	6.60059	8.85386	1.0877e-08	2.80078e-07
GSVIVG01028236001	3.89225	-0.112052	8.85301	1.08949e-08	2.80093e-07
GSVIVG01025051001	-2.11471	6.20037	-8.83836	1.11906e-08	2.87237e-07
GSVIVG01001046001	2.80731	2.19818	8.82145	1.15438e-08	2.95832e-07
GSVIVG01030553001	1.74396	5.89285	8.81831	1.16106e-08	2.97074e-07
GSVIVG01034003001	2.42567	8.00318	8.81608	1.16583e-08	2.97821e-07
GSVIVG01013272001	-2.02253	5.1193	-8.81434	1.16955e-08	2.98299e-07
GSVIVG01024693001	2.9242	4.75891	8.80501	1.18981e-08	3.0299e-07
GSVIVG01000146001	2.18087	4.02377	8.80117	1.19823e-08	3.04652e-07
GSVIVG01001115001	-1.81252	7.80064	-8.78916	1.22503e-08	3.10504e-07
GSVIVG01024442001	3.26347	1.34432	8.78914	1.22509e-08	3.10504e-07
GSVIVG01025924001	-3.79296	-0.0152975	-8.78585	1.2326e-08	3.11919e-07
GSVIVG01031282001	-2.54563	4.28236	-8.77957	1.24686e-08	3.15032e-07
GSVIVG01002378001	-2.53154	4.88879	-8.777	1.2528e-08	3.16038e-07
GSVIVG01025566001	-1.98508	7.18621	-8.77159	1.26534e-08	3.18705e-07
GSVIVG01006512001	-2.85919	0.773404	-8.76549	1.27968e-08	3.21812e-07
GSVIVG01016512001	3.30899	3.90568	8.75218	1.31151e-08	3.29305e-07
GSVIVG01016513001	3.47898	2.94686	8.7472	1.32364e-08	3.31836e-07
GSVIVG01038719001	-1.72002	5.37468	-8.7453	1.32827e-08	3.3248e-07
GSVIVG01014403001	-2.43614	8.48031	-8.73583	1.35173e-08	3.37827e-07
GSVIVG01007809001	1.59875	8.09647	8.73447	1.35511e-08	3.3815e-07
GSVIVG01008482001	-1.97994	5.79654	-8.72313	1.38384e-08	3.44786e-07
GSVIVG01025121001	1.95321	4.7766	8.71857	1.39556e-08	3.47171e-07
GSVIVG01021183001	-2.17167	4.04637	-8.71585	1.40263e-08	3.48391e-07
GSVIVG01002585001	-2.46177	2.69916	-8.68522	1.48455e-08	3.68172e-07
GSVIVG01015561001	-2.72357	3.91813	-8.68044	1.49775e-08	3.70878e-07
GSVIVG01027147001	-1.89316	5.76343	-8.67407	1.51558e-08	3.74718e-07
GSVIVG01027434001	2.57037	3.39289	8.66819	1.53222e-08	3.78233e-07
GSVIVG01025502001	-2.63405	2.25974	-8.66739	1.53448e-08	3.78233e-07
GSVIVG01019326001	1.8531	4.25342	8.66023	1.55506e-08	3.8272e-07
GSVIVG01015201001	3.0053	2.49787	8.64373	1.60351e-08	3.94043e-07
GSVIVG01015276001	2.37586	3.8742	8.64183	1.60917e-08	3.94833e-07
GSVIVG01033197001	2.37623	2.61111	8.6399	1.61497e-08	3.95656e-07
GSVIVG01011958001	1.71777	6.1492	8.6286	1.64929e-08	4.03451e-07
GSVIVG01001357001	-2.44114	5.67989	-8.6149	1.69194e-08	4.12728e-07
GSVIVG01028974001	2.28706	4.56621	8.61478	1.69233e-08	4.12728e-07
GSVIVG01022814001	-2.04369	4.20155	-8.59004	1.77227e-08	4.31572e-07
GSVIVG01004860001	-1.75854	7.88158	-8.58877	1.77648e-08	4.31946e-07
GSVIVG01032965001	-1.75446	6.44243	-8.57937	1.80796e-08	4.38941e-07
GSVIVG01014054001	-1.72467	7.26907	-8.57624	1.81858e-08	4.40335e-07
GSVIVG01036966001	-2.15525	7.411	-8.57606	1.81916e-08	4.40335e-07
GSVIVG01025768001	-1.80067	3.40873	-8.57103	1.83638e-08	4.43838e-07
GSVIVG01019650001	2.26811	4.03747	8.5598	1.87534e-08	4.5215e-07
GSVIVG01035459001	2.10318	4.41131	8.55951	1.87637e-08	4.5215e-07
GSVIVG01025043001	-2.05129	5.75766	-8.55698	1.88529e-08	4.53622e-07
GSVIVG01019756001	-1.83214	5.32273	-8.55275	1.90025e-08	4.56541e-07
GSVIVG01029224001	1.91689	3.41104	8.54619	1.92376e-08	4.60945e-07
GSVIVG01020135001	2.0722	4.06144	8.54604	1.92429e-08	4.60945e-07
GSVIVG01025926001	-4.8581	-0.272224	-8.54498	1.92959e-08	4.6153e-07
GSVIVG01009786001	-2.23472	4.46477	-8.53433	1.96697e-08	4.69775e-07
GSVIVG01021328001	-4.24855	-0.33216	-8.52806	1.99076e-08	4.74753e-07
GSVIVG01009624001	1.82903	5.56634	8.51996	2.02073e-08	4.80494e-07
GSVIVG01035434001	-2.71352	1.22861	-8.51994	2.02078e-08	4.80494e-07
GSVIVG01032685001	1.88608	7.85631	8.51451	2.0415e-08	4.84706e-07
GSVIVG01003143001	2.49846	4.14006	8.51263	2.04873e-08	4.85708e-07
GSVIVG01030545001	2.87576	4.66192	8.50059	2.0956e-08	4.96091e-07
GSVIVG01029109001	-3.00896	1.69944	-8.49446	2.11987e-08	5.00485e-07
GSVIVG01021126001	-1.5972	7.90548	-8.49433	2.12036e-08	5.00485e-07
GSVIVG01002533001	-1.71518	6.15266	-8.492	2.12966e-08	5.01948e-07
GSVIVG01015781001	-1.79633	9.12085	-8.47455	2.20076e-08	5.17948e-07
GSVIVG01001966001	-2.09485	6.31582	-8.47372	2.20421e-08	5.18006e-07
GSVIVG01016673001	2.17571	4.41629	8.46986	2.22027e-08	5.21021e-07
GSVIVG01035519001	-1.95449	8.22207	-8.46893	2.22418e-08	5.21182e-07
GSVIVG01007873001	1.75637	6.59045	8.46364	2.24644e-08	5.25635e-07
GSVIVG01001603001	1.8778	7.74029	8.45682	2.27549e-08	5.31662e-07
GSVIVG01025202001	2.3413	6.95351	8.45298	2.29201e-08	5.34747e-07
GSVIVG01024207001	2.40389	3.01074	8.45079	2.3015e-08	5.36187e-07
GSVIVG01001185001	-1.85789	7.38581	-8.44444	2.32924e-08	5.41724e-07
GSVIVG01025394001	-5.02533	1.0368	-8.44436	2.33198e-08	5.41724e-07
GSVIVG01032425001	-2.24533	8.19692	-8.43625	2.3655e-08	5.48721e-07
GSVIVG01016749001	-1.6115	7.53337	-8.42999	2.39362e-08	5.54448e-07
GSVIVG01020189001	3.42777	1.79436	8.42243	2.42812e-08	5.61633e-07
GSVIVG01013631001	3.51579	1.81494	8.41678	2.45423e-08	5.6686e-07
GSVIVG01014388001	1.71035	7.33848	8.41505	2.46216e-08	5.67879e-07
GSVIVG01010003001	3.60265	2.15494	8.40974	2.48712e-08	5.72819e-07
GSVIVG01007243001	2.68009	2.38041	8.40708	2.49956e-08	5.74862e-07
GSVIVG01007072001	-2.03434	4.76387	-8.40381	2.51505e-08	5.77603e-07
GSVIVG01023641001	-2.09661	4.51242	-8.39891	2.53849e-08	5.82157e-07
GSVIVG01005747001	2.65415	3.75003	8.39285	2.56776e-08	5.88035e-07
GSVIVG01006526001	-2.06245	2.9019	-8.38358	2.6132e-08	5.97595e-07
GSVIVG01012889001	2.28038	2.28349	8.36988	2.68198e-08	6.12027e-07
GSVIVG01009466001	-1.70227	7.25565	-8.3695	2.6839e-08	6.12027e-07
GSVIVG01019483001	2.10229	3.81328	8.36242	2.72019e-08	6.19427e-07
GSVIVG01031635001	1.75896	7.29775	8.35619	2.75251e-08	6.25905e-07
GSVIVG01031885001	-3.71161	0.447569	-8.35298	2.76954e-08	6.28893e-07
GSVIVG01038111001	-2.01819	3.97427	-8.34899	2.79042e-08	6.32743e-07
GSVIVG01016352001	-2.58176	6.6362	-8.34612	2.80564e-08	6.35303e-07
GSVIVG01009096001	2.13936	3.33066	8.34013	2.83773e-08	6.41669e-07
GSVIVG01019952001	-2.05186	6.23032	-8.33281	2.87749e-08	6.49749e-07
GSVIVG01033188001	-1.71514	7.40655	-8.32496	2.92076e-08	6.58599e-07
GSVIVG01016903001	2.76073	2.24111	8.31392	2.98277e-08	6.71643e-07
GSVIVG01019404001	2.85815	4.37715	8.31088	3.0001e-08	6.74605e-07
GSVIVG01007849001	2.80361	2.21306	8.30992	3.00557e-08	6.74895e-07
GSVIVG01036277001	1.8676	5.72358	8.30807	3.01619e-08	6.76338e-07
GSVIVG01028220001	2.4021	4.58447	8.30469	3.03565e-08	6.79757e-07
GSVIVG01015214001	-1.72315	4.6552	-8.28999	3.12189e-08	6.97472e-07
GSVIVG01009943001	-1.60172	8.98569	-8.28974	3.1234e-08	6.97472e-07
GSVIVG01015280001	2.76979	2.29967	8.28472	3.15343e-08	7.03206e-07
GSVIVG01027667001	1.79468	5.70507	8.28278	3.16513e-08	7.04841e-07
GSVIVG01030340001	-3.76641	0.388637	-8.2779	3.19501e-08	7.10515e-07
GSVIVG01029833001	2.69658	3.02574	8.27539	3.21006e-08	7.1288e-07
GSVIVG01018032001	2.3022	5.40782	8.27175	3.23242e-08	7.1686e-07
GSVIVG01025662001	2.86374	5.15946	8.27041	3.24074e-08	7.1772e-07
GSVIVG01033288001	2.85894	1.81055	8.26839	3.25326e-08	7.18909e-07
GSVIVG01030038001	2.33386	5.06301	8.26811	3.25502e-08	7.18909e-07
GSVIVG01033047001	2.41894	3.74074	8.24501	3.40187e-08	7.50316e-07
GSVIVG01036464001	1.71301	5.59847	8.23288	3.48177e-08	7.66892e-07
GSVIVG01007827001	-2.18098	4.48238	-8.22542	3.53185e-08	7.76862e-07
GSVIVG01016937001	-2.88717	0.896751	-8.22266	3.55057e-08	7.79918e-07
GSVIVG01020159001	-2.14622	7.37821	-8.21858	3.57845e-08	7.84975e-07
GSVIVG01031584001	-3.44107	1.91178	-8.21643	3.59331e-08	7.87163e-07
GSVIVG01035611001	2.49458	3.72815	8.21521	3.60164e-08	7.87849e-07
GSVIVG01020860001	1.93818	3.65516	8.21455	3.6062e-08	7.87849e-07
GSVIVG01034233001	-1.78656	10.6307	-8.2131	3.61621e-08	7.88969e-07
GSVIVG01024214001	-1.95867	4.16404	-8.21155	3.62699e-08	7.90252e-07
GSVIVG01024849001	-2.55022	2.47904	-8.2097	3.63988e-08	7.91993e-07
GSVIVG01007244001	-1.75415	5.97424	-8.2073	3.65665e-08	7.94572e-07
GSVIVG01034372001	2.58424	3.74694	8.20276	3.68859e-08	8.00434e-07
GSVIVG01005786001	-3.53499	0.878148	-8.19709	3.72913e-08	8.08144e-07
GSVIVG01028166001	-2.06579	3.07811	-8.19107	3.77226e-08	8.16397e-07
GSVIVG01019691001	-2.04415	3.39249	-8.18565	3.81178e-08	8.23844e-07
GSVIVG01034166001	1.99468	3.39245	8.1698	3.92958e-08	8.4817e-07
GSVIVG01017211001	-1.60949	6.81467	-8.16004	4.00405e-08	8.63089e-07
GSVIVG01027402001	1.72187	6.08928	8.1469	4.10662e-08	8.84019e-07
GSVIVG01019669001	3.02158	1.29024	8.14194	4.14601e-08	8.91309e-07
GSVIVG01000957001	2.55652	3.69013	8.13929	4.1672e-08	8.94672e-07
GSVIVG01008241001	3.07288	1.99097	8.12741	4.26374e-08	9.14184e-07
GSVIVG01004910001	-2.11533	4.21742	-8.12508	4.28291e-08	9.17076e-07
GSVIVG01029048001	1.83103	4.74631	8.12046	4.32126e-08	9.24063e-07
GSVIVG01006895001	-2.21693	4.40406	-8.11874	4.33565e-08	9.25914e-07
GSVIVG01013149001	-1.64269	9.2553	-8.10925	4.41573e-08	9.41769e-07
GSVIVG01027167001	1.94168	5.04881	8.08885	4.59325e-08	9.78338e-07
GSVIVG01023906001	-1.72065	8.13176	-8.08525	4.62537e-08	9.83882e-07
GSVIVG01035382001	3.38561	1.30489	8.05405	4.91343e-08	1.04378e-06
GSVIVG01021550001	-2.01163	5.98761	-8.04366	5.01321e-08	1.06358e-06
GSVIVG01010803001	2.36597	2.54533	8.04094	5.03978e-08	1.06781e-06
GSVIVG01030237001	-2.8784	2.0671	-8.01901	5.25888e-08	1.11277e-06
GSVIVG01036885001	-2.30266	4.92186	-8.01294	5.3213e-08	1.12451e-06
GSVIVG01016926001	-1.95652	0.533201	-8.01192	5.33182e-08	1.12526e-06
GSVIVG01028074001	2.3954	2.6345	8.01	5.35176e-08	1.12799e-06
GSVIVG01008327001	-1.6713	6.19779	-8.00933	5.35873e-08	1.12799e-06
GSVIVG01016869001	-2.07616	5.94436	-7.99722	5.48636e-08	1.15335e-06
GSVIVG01023221001	3.61438	2.75496	7.99124	5.55092e-08	1.16413e-06
GSVIVG01021399001	2.252	5.90017	7.99111	5.55207e-08	1.16413e-06
GSVIVG01021426001	2.27119	2.88197	7.98275	5.64308e-08	1.18168e-06
GSVIVG01015977001	2.35492	3.4168	7.97913	5.68301e-08	1.18722e-06
GSVIVG01013164001	-1.99736	6.20914	-7.97902	5.68425e-08	1.18722e-06
GSVIVG01003868001	2.05832	3.52858	7.97647	5.71256e-08	1.19159e-06
GSVIVG01036139001	1.86009	4.60225	7.97573	5.72083e-08	1.19178e-06
GSVIVG01019816001	-1.97398	3.85783	-7.97486	5.73051e-08	1.19226e-06
GSVIVG01013918001	2.23278	3.31584	7.9637	5.85652e-08	1.21548e-06
GSVIVG01007880001	-1.951	6.79154	-7.96364	5.85719e-08	1.21548e-06
GSVIVG01016452001	-1.76028	6.16971	-7.95959	5.90358e-08	1.22353e-06
GSVIVG01008461001	-1.81894	5.7374	-7.95269	5.98361e-08	1.23853e-06
GSVIVG01006373001	2.39912	2.86104	7.94045	6.12833e-08	1.26686e-06
GSVIVG01035605001	1.84006	5.10129	7.93785	6.15957e-08	1.27169e-06
GSVIVG01021072001	1.69721	4.56266	7.92933	6.26285e-08	1.29136e-06
GSVIVG01026220001	-3.10703	-0.584969	-7.92746	6.28591e-08	1.29446e-06
GSVIVG01028328001	-2.52258	6.29502	-7.92448	6.3225e-08	1.30034e-06
GSVIVG01017497001	-1.87577	4.03843	-7.92063	6.37032e-08	1.30851e-06
GSVIVG01008427001	-2.01082	4.1861	-7.91737	6.41112e-08	1.31522e-06
GSVIVG01001044001	1.98059	4.45854	7.91003	6.50385e-08	1.33255e-06
GSVIVG01000534001	2.43934	3.73136	7.88671	6.80769e-08	1.39303e-06
GSVIVG01015023001	-2.38262	2.0759	-7.87819	6.92233e-08	1.4147e-06
GSVIVG01019633001	2.21838	3.16743	7.87416	6.97727e-08	1.42412e-06
GSVIVG01025408001	2.10946	3.01423	7.87097	7.02108e-08	1.43125e-06
GSVIVG01032566001	-1.61288	5.48456	-7.86798	7.06243e-08	1.43787e-06
GSVIVG01004937001	2.70847	2.57736	7.86477	7.10709e-08	1.44514e-06
GSVIVG01028016001	2.11341	3.78659	7.86039	7.16845e-08	1.45578e-06
GSVIVG01028104001	2.12091	6.60921	7.85808	7.20107e-08	1.46057e-06
GSVIVG01031370001	-1.98126	3.9515	-7.85415	7.25683e-08	1.47003e-06
GSVIVG01009950001	-2.18311	3.09662	-7.85344	7.26696e-08	1.47024e-06
GSVIVG01008733001	1.7512	6.9262	7.85148	7.29501e-08	1.47407e-06
GSVIVG01023805001	2.14668	3.44082	7.84961	7.32188e-08	1.47765e-06
GSVIVG01006161001	-1.53206	7.30267	-7.84711	7.35794e-08	1.48307e-06
GSVIVG01024306001	-3.15992	2.21007	-7.8406	7.45273e-08	1.5003e-06
GSVIVG01005154001	4.53828	0.239674	7.83679	7.51279e-08	1.51051e-06
GSVIVG01006444001	-1.53061	6.12436	-7.83506	7.53424e-08	1.51294e-06
GSVIVG01028260001	2.40787	5.40434	7.81392	7.85443e-08	1.57528e-06
GSVIVG01009701001	2.14077	5.18822	7.79994	8.07374e-08	1.61725e-06
GSVIVG01031153001	2.2092	3.79744	7.795	8.15287e-08	1.63108e-06
GSVIVG01035042001	2.1882	2.22565	7.77519	8.4779e-08	1.69401e-06
GSVIVG01001122001	-1.74122	6.29265	-7.77056	8.55583e-08	1.70746e-06
GSVIVG01002607001	-2.54473	2.8172	-7.76714	8.61375e-08	1.71512e-06
GSVIVG01035671001	-2.23617	2.70628	-7.76704	8.61545e-08	1.71512e-06
GSVIVG01031315001	1.96949	6.81756	7.76458	8.65746e-08	1.72125e-06
GSVIVG01031128001	-1.82889	8.44529	-7.76399	8.66755e-08	1.72125e-06
GSVIVG01015767001	-2.21688	5.31847	-7.76321	8.68092e-08	1.72179e-06
GSVIVG01035879001	-2.67961	1.81839	-7.75664	8.7944e-08	1.74216e-06
GSVIVG01008850001	2.93806	2.70377	7.75077	8.89711e-08	1.76034e-06
GSVIVG01019687001	2.68949	4.42246	7.74889	8.93026e-08	1.76474e-06
GSVIVG01033391001	2.93558	1.49122	7.74471	9.00449e-08	1.77723e-06
GSVIVG01011180001	2.73619	4.86635	7.73434	9.19116e-08	1.81186e-06
GSVIVG01032138001	2.25395	4.22865	7.72986	9.2731e-08	1.82578e-06
GSVIVG01000947001	-1.71616	6.66531	-7.7277	9.31292e-08	1.83139e-06
GSVIVG01020828001	1.84672	2.81131	7.72115	9.43468e-08	1.85308e-06
GSVIVG01010109001	2.48709	5.37786	7.71417	9.56611e-08	1.87661e-06
GSVIVG01001078001	2.05091	3.52816	7.70999	9.64571e-08	1.88993e-06
GSVIVG01001297001	1.66951	6.49412	7.70814	9.68114e-08	1.89457e-06
GSVIVG01001097001	2.17134	7.196	7.70749	9.69358e-08	1.89471e-06
GSVIVG01006338001	-1.90496	4.98309	-7.7038	9.76485e-08	1.90633e-06
GSVIVG01017326001	1.79284	3.82112	7.70047	9.82955e-08	1.91664e-06
GSVIVG01013515001	-4.48217	0.742532	-7.69915	9.8605e-08	1.92036e-06
GSVIVG01013241001	-2.55783	6.28163	-7.69118	1.00127e-07	1.94765e-06
GSVIVG01027078001	-1.66052	5.95285	-7.68458	1.01448e-07	1.97096e-06
GSVIVG01031418001	-1.60414	10.0826	-7.68359	1.01648e-07	1.97247e-06
GSVIVG01015266001	-1.87602	6.45418	-7.67888	1.02604e-07	1.98864e-06
GSVIVG01024793001	1.70942	5.30413	7.66983	1.04468e-07	2.02234e-06
GSVIVG01011869001	-1.63596	5.43136	-7.66328	1.05836e-07	2.04637e-06
GSVIVG01020616001	3.00854	2.4091	7.65952	1.06633e-07	2.05931e-06
GSVIVG01012669001	-1.68425	5.66778	-7.65653	1.07267e-07	2.06909e-06
GSVIVG01032218001	-1.96831	3.33252	-7.65357	1.07902e-07	2.07738e-06
GSVIVG01011819001	2.60457	3.91928	7.65333	1.07954e-07	2.07738e-06
GSVIVG01014165001	-1.94438	4.34023	-7.64847	1.09003e-07	2.09507e-06
GSVIVG01029406001	-2.11775	2.24421	-7.63836	1.11221e-07	2.13516e-06
GSVIVG01014585001	2.09931	6.82567	7.61515	1.16492e-07	2.23369e-06
GSVIVG01030116001	-1.75079	6.39077	-7.6073	1.18332e-07	2.26589e-06
GSVIVG01006339001	-1.92587	7.64663	-7.60632	1.18565e-07	2.26589e-06
GSVIVG01001853001	-2.01092	7.61668	-7.6062	1.18593e-07	2.26589e-06
GSVIVG01008144001	3.53489	0.272811	7.5986	1.20415e-07	2.29798e-06
GSVIVG01026125001	-4.20711	-1.91358	-7.59757	1.20694e-07	2.30059e-06
GSVIVG01011873001	4.05385	1.86235	7.58389	1.2403e-07	2.3614e-06
GSVIVG01024679001	3.08168	2.93734	7.58216	1.24434e-07	2.3663e-06
GSVIVG01010595001	-1.89169	3.92388	-7.58079	1.24774e-07	2.36996e-06
GSVIVG01028103001	1.80043	3.61202	7.57145	1.27129e-07	2.41186e-06
GSVIVG01031197001	2.7707	1.11578	7.56825	1.27946e-07	2.42451e-06
GSVIVG01017052001	1.97263	4.71261	7.56554	1.28643e-07	2.43487e-06
GSVIVG01033129001	-1.97725	3.69783	-7.56072	1.29891e-07	2.45404e-06
GSVIVG01001316001	-4.49089	-0.358414	-7.56073	1.2996e-07	2.45404e-06
GSVIVG01024481001	-1.77094	4.88976	-7.55429	1.31576e-07	2.48165e-06
GSVIVG01028033001	-1.92334	10.067	-7.55326	1.31847e-07	2.48386e-06
GSVIVG01021108001	1.64792	7.81777	7.55089	1.32475e-07	2.49278e-06
GSVIVG01033214001	-2.00062	6.65505	-7.54755	1.33365e-07	2.50661e-06
GSVIVG01008567001	1.71657	4.3162	7.54536	1.33953e-07	2.51473e-06
GSVIVG01026527001	5.72071	-0.598582	7.54416	1.34701e-07	2.52583e-06
GSVIVG01008044001	2.03489	4.72321	7.53995	1.35415e-07	2.5362e-06
GSVIVG01031671001	-1.7362	6.71504	-7.53938	1.35568e-07	2.5362e-06
GSVIVG01025748001	3.06933	1.69729	7.53774	1.36018e-07	2.54168e-06
GSVIVG01017449001	1.91401	5.26563	7.52517	1.39492e-07	2.60358e-06
GSVIVG01008823001	2.25308	2.53293	7.5207	1.40749e-07	2.62402e-06
GSVIVG01022121001	-5.82454	-2.20681	-7.51871	1.41817e-07	2.64087e-06
GSVIVG01037585001	-2.37278	3.08585	-7.51526	1.42298e-07	2.64678e-06
GSVIVG01015366001	2.72501	2.63216	7.50938	1.4399e-07	2.67517e-06
GSVIVG01025392001	-3.18025	1.59125	-7.50323	1.45782e-07	2.70535e-06
GSVIVG01033277001	1.7871	5.92928	7.49287	1.48852e-07	2.75915e-06
GSVIVG01031148001	-1.54023	9.51868	-7.49034	1.49613e-07	2.77006e-06
GSVIVG01000184001	1.96803	4.43217	7.48941	1.49892e-07	2.77206e-06
GSVIVG01008464001	3.26406	0.609847	7.48353	1.51682e-07	2.80195e-06
GSVIVG01029594001	3.14851	1.98771	7.47831	1.53282e-07	2.82643e-06
GSVIVG01008401001	3.04078	0.787955	7.47807	1.53357e-07	2.82643e-06
GSVIVG01005159001	-2.26833	1.22813	-7.46689	1.56852e-07	2.88754e-06
GSVIVG01009465001	-1.90747	6.0158	-7.45638	1.60211e-07	2.94602e-06
GSVIVG01037215001	3.6408	0.302664	7.43816	1.66227e-07	3.05162e-06
GSVIVG01019060001	-1.55456	9.25988	-7.43781	1.66332e-07	3.05162e-06
GSVIVG01001426001	-1.58478	8.76967	-7.43603	1.6693e-07	3.05911e-06
GSVIVG01025764001	-2.74615	0.507419	-7.43456	1.67429e-07	3.06479e-06
GSVIVG01006775001	1.86903	6.1997	7.42345	1.71232e-07	3.13085e-06
GSVIVG01026525001	2.15505	5.29198	7.41282	1.74953e-07	3.19528e-06
GSVIVG01016707001	2.44052	4.19409	7.41131	1.75489e-07	3.20143e-06
GSVIVG01032968001	1.86112	8.6862	7.40951	1.76127e-07	3.20944e-06
GSVIVG01011165001	-3.2434	6.47674	-7.40693	1.77054e-07	3.22271e-06
GSVIVG01035712001	3.28072	1.3591	7.40509	1.77714e-07	3.23108e-06
GSVIVG01038652001	-2.48571	3.23839	-7.39779	1.80356e-07	3.27543e-06
GSVIVG01021248001	2.08956	8.64435	7.39588	1.81058e-07	3.28447e-06
GSVIVG01008888001	-1.79428	4.43485	-7.39457	1.81537e-07	3.28582e-06
GSVIVG01017223001	-3.04208	1.17817	-7.39457	1.81539e-07	3.28582e-06
GSVIVG01010563001	-3.74854	2.45506	-7.3933	1.82025e-07	3.29091e-06
GSVIVG01029158001	2.00257	5.02697	7.37705	1.88101e-07	3.39697e-06
GSVIVG01009241001	1.60781	5.58564	7.37254	1.89833e-07	3.42441e-06
GSVIVG01034362001	2.4392	2.4348	7.37113	1.90376e-07	3.43037e-06
GSVIVG01027642001	-2.14122	4.32257	-7.36765	1.91724e-07	3.45082e-06
GSVIVG01024653001	-4.64709	-1.07597	-7.36192	1.94116e-07	3.48998e-06
GSVIVG01024994001	-1.7454	7.80522	-7.35876	1.95216e-07	3.50585e-06
GSVIVG01004107001	-2.02215	3.10715	-7.35748	1.95723e-07	3.51105e-06
GSVIVG01009872001	2.88767	1.49835	7.35026	1.98616e-07	3.55526e-06
GSVIVG01006353001	-1.6905	6.49938	-7.35023	1.98628e-07	3.55526e-06
GSVIVG01027454001	-3.8828	0.417708	-7.33868	2.03379e-07	3.6335e-06
GSVIVG01026274001	-1.5061	7.8311	-7.33843	2.03449e-07	3.6335e-06
GSVIVG01002833001	-3.39547	1.08261	-7.32931	2.07267e-07	3.6976e-06
GSVIVG01027944001	-1.87716	5.24598	-7.32217	2.10295e-07	3.74748e-06
GSVIVG01009456001	-2.7605	3.51747	-7.32058	2.10977e-07	3.75548e-06
GSVIVG01013375001	-1.5705	6.15905	-7.31942	2.11474e-07	3.76018e-06
GSVIVG01009715001	-1.73087	8.10684	-7.31847	2.11883e-07	3.76332e-06
GSVIVG01024725001	2.62223	1.68019	7.3179	2.12131e-07	3.76358e-06
GSVIVG01025167001	2.19216	7.94957	7.30912	2.15957e-07	3.82725e-06
GSVIVG01032800001	2.26016	5.47992	7.30856	2.16203e-07	3.82741e-06
GSVIVG01024545001	1.85827	5.42605	7.296	2.21812e-07	3.9224e-06
GSVIVG01025777001	2.0261	7.5452	7.29445	2.22513e-07	3.93049e-06
GSVIVG01025559001	-1.74905	7.70542	-7.29147	2.23873e-07	3.95019e-06
GSVIVG01025763001	-2.1295	7.32535	-7.28561	2.26564e-07	3.99331e-06
GSVIVG01020595001	2.07868	3.20567	7.28149	2.28478e-07	4.02265e-06
GSVIVG01032796001	-2.2271	2.68406	-7.27452	2.31751e-07	4.07585e-06
GSVIVG01018769001	-1.92758	5.60299	-7.27388	2.32054e-07	4.07673e-06
GSVIVG01034361001	2.76518	2.3614	7.27281	2.32562e-07	4.08122e-06
GSVIVG01025594001	-1.98932	6.04428	-7.25168	2.42829e-07	4.25675e-06
GSVIVG01032655001	-1.74909	5.25481	-7.24857	2.44377e-07	4.27925e-06
GSVIVG01035537001	2.41753	1.47581	7.23727	2.50096e-07	4.37465e-06
GSVIVG01023788001	2.91175	1.10383	7.23161	2.53009e-07	4.42082e-06
GSVIVG01010024001	1.90932	7.6144	7.22902	2.54355e-07	4.43952e-06
GSVIVG01012141001	1.78465	4.50387	7.22819	2.54788e-07	4.44229e-06
GSVIVG01036586001	2.148	3.63272	7.22514	2.56386e-07	4.46532e-06
GSVIVG01020082001	-1.58261	5.92356	-7.21998	2.59112e-07	4.50793e-06
GSVIVG01036201001	-3.04089	0.554211	-7.21831	2.59999e-07	4.51849e-06
GSVIVG01016682001	1.88003	5.27059	7.21452	2.62029e-07	4.54887e-06
GSVIVG01015102001	2.21842	2.15554	7.2118	2.63494e-07	4.5694e-06
GSVIVG01029797001	-1.655	5.15899	-7.21062	2.64128e-07	4.57548e-06
GSVIVG01031737001	-2.11862	4.3719	-7.20404	2.67719e-07	4.63272e-06
GSVIVG01019432001	1.60399	5.31664	7.20318	2.68191e-07	4.63592e-06
GSVIVG01020578001	1.92157	4.40781	7.19975	2.70089e-07	4.66373e-06
GSVIVG01013156001	-1.6475	8.54189	-7.19111	2.74918e-07	4.74204e-06
GSVIVG01019775001	2.11723	6.85508	7.18456	2.78643e-07	4.80116e-06
GSVIVG01027971001	-1.8158	4.87827	-7.17874	2.81997e-07	4.85377e-06
GSVIVG01004841001	-2.7193	2.81676	-7.17642	2.83345e-07	4.87178e-06
GSVIVG01011608001	-1.52509	7.04779	-7.17321	2.8522e-07	4.89565e-06
GSVIVG01020511001	-2.11877	5.75177	-7.17301	2.85339e-07	4.89565e-06
GSVIVG01032557001	-3.2067	1.51631	-7.17134	2.86321e-07	4.90728e-06
GSVIVG01024212001	-1.80443	4.6432	-7.16857	2.87953e-07	4.93002e-06
GSVIVG01008818001	-1.64514	5.44398	-7.15834	2.94075e-07	5.0295e-06
GSVIVG01028627001	-1.88844	4.34059	-7.15544	2.95839e-07	5.05431e-06
GSVIVG01021326001	-2.35302	3.03883	-7.15431	2.9653e-07	5.06076e-06
GSVIVG01013440001	2.07415	3.52526	7.15224	2.97795e-07	5.07697e-06
GSVIVG01014963001	-2.77908	2.15591	-7.1506	2.988e-07	5.0851e-06
GSVIVG01018989001	2.23649	3.69543	7.15044	2.98901e-07	5.0851e-06
GSVIVG01021753001	3.10802	0.625554	7.1394	3.05777e-07	5.1966e-06
GSVIVG01026974001	-1.80466	9.57085	-7.13492	3.08609e-07	5.23921e-06
GSVIVG01013190001	2.20458	4.78795	7.13299	3.09838e-07	5.25455e-06
GSVIVG01023525001	-1.64583	6.25038	-7.12657	3.13967e-07	5.31899e-06
GSVIVG01008930001	-1.665	7.29622	-7.12237	3.16703e-07	5.35905e-06
GSVIVG01035718001	2.06139	3.08073	7.12192	3.16996e-07	5.35905e-06
GSVIVG01034944001	-1.45198	8.37971	-7.11979	3.18392e-07	5.37704e-06
GSVIVG01026508001	2.95878	3.81408	7.11863	3.19157e-07	5.38432e-06
GSVIVG01014788001	2.68862	1.66675	7.11752	3.19884e-07	5.39095e-06
GSVIVG01012253001	2.88285	2.15388	7.1147	3.21753e-07	5.41475e-06
GSVIVG01021293001	-1.64548	6.25601	-7.11438	3.21967e-07	5.41475e-06
GSVIVG01022074001	-1.5982	7.57044	-7.11088	3.24299e-07	5.4483e-06
GSVIVG01014325001	5.48786	-0.469003	7.09989	3.32668e-07	5.58309e-06
GSVIVG01008601001	2.18385	2.24933	7.09008	3.38534e-07	5.67563e-06
GSVIVG01010376001	2.78198	2.96055	7.08499	3.42118e-07	5.72976e-06
GSVIVG01002272001	1.86378	6.01116	7.08399	3.42825e-07	5.73565e-06
GSVIVG01016857001	1.55994	5.40998	7.08348	3.43185e-07	5.73574e-06
GSVIVG01015496001	3.35591	1.45905	7.07352	3.50347e-07	5.84939e-06
GSVIVG01013458001	2.65257	2.85225	7.07221	3.51283e-07	5.85895e-06
GSVIVG01028454001	-2.80364	1.63783	-7.07088	3.5225e-07	5.86901e-06
GSVIVG01031280001	-1.74594	4.73105	-7.06162	3.59071e-07	5.97649e-06
GSVIVG01023868001	1.78604	4.33591	7.05914	3.60916e-07	6.00102e-06
GSVIVG01033865001	2.01871	3.47591	7.05651	3.62887e-07	6.02759e-06
GSVIVG01031547001	1.9119	3.2501	7.05319	3.65391e-07	6.06293e-06
GSVIVG01031390001	2.53612	2.44036	7.05227	3.66094e-07	6.06837e-06
GSVIVG01015754001	-1.90952	9.51901	-7.0478	3.69498e-07	6.11851e-06
GSVIVG01020875001	2.42061	2.04218	7.0423	3.73734e-07	6.18232e-06
GSVIVG01000981001	2.39117	2.05482	7.03735	3.77593e-07	6.23975e-06
GSVIVG01031580001	-3.05803	2.40994	-7.03164	3.82092e-07	6.30764e-06
GSVIVG01031515001	-1.97345	2.37064	-7.0311	3.82518e-07	6.30823e-06
GSVIVG01015409001	4.9642	-0.812201	7.02822	3.85371e-07	6.34879e-06
GSVIVG01033563001	2.8703	1.80606	7.02451	3.87792e-07	6.38217e-06
GSVIVG01016999001	-1.82786	7.37222	-7.017	3.93879e-07	6.47574e-06
GSVIVG01031445001	2.06585	2.99626	7.00971	3.99888e-07	6.56785e-06
GSVIVG01020182001	3.08419	2.1165	6.99062	4.16086e-07	6.82695e-06
GSVIVG01025769001	-2.39886	1.49307	-6.98389	4.21954e-07	6.91619e-06
GSVIVG01031677001	2.12508	8.67027	6.98184	4.23751e-07	6.93859e-06
GSVIVG01037163001	-1.85436	3.15373	-6.9788	4.26447e-07	6.97567e-06
GSVIVG01018057001	-1.68385	8.26602	-6.96347	4.40279e-07	7.19463e-06
GSVIVG01025447001	1.70324	5.61246	6.96088	4.42669e-07	7.22638e-06
GSVIVG01008435001	-2.12806	4.30456	-6.9571	4.46168e-07	7.27272e-06
GSVIVG01016991001	-2.14768	4.31442	-6.95684	4.46409e-07	7.27272e-06
GSVIVG01033786001	-2.23705	2.28982	-6.95597	4.47222e-07	7.27863e-06
GSVIVG01022762001	-3.06725	1.80726	-6.95203	4.50918e-07	7.33139e-06
GSVIVG01023643001	2.1692	8.63803	6.95133	4.51567e-07	7.33456e-06
GSVIVG01038641001	-1.74444	6.39962	-6.94807	4.54652e-07	7.37725e-06
GSVIVG01016738001	-1.73365	9.93654	-6.94579	4.56818e-07	7.40495e-06
GSVIVG01017838001	-1.77884	4.68886	-6.94066	4.61738e-07	7.47718e-06
GSVIVG01003961001	-2.05207	2.46187	-6.93989	4.62478e-07	7.48167e-06
GSVIVG01013456001	-1.57811	6.57003	-6.93851	4.63814e-07	7.49577e-06
GSVIVG01009450001	-1.65657	4.10953	-6.93266	4.69506e-07	7.57174e-06
GSVIVG01000145001	2.33118	3.91256	6.93225	4.69913e-07	7.57174e-06
GSVIVG01032474001	1.74746	5.32766	6.93224	4.69921e-07	7.57174e-06
GSVIVG01016398001	-2.45546	2.00182	-6.9252	4.76878e-07	7.67464e-06
GSVIVG01008693001	-1.98507	2.54124	-6.92482	4.77259e-07	7.67464e-06
GSVIVG01032654001	2.70867	2.44544	6.92058	4.81506e-07	7.73524e-06
GSVIVG01035558001	3.75667	2.09313	6.91979	4.82368e-07	7.74139e-06
GSVIVG01029157001	2.6914	3.09627	6.91869	4.83411e-07	7.75041e-06
GSVIVG01008817001	-2.0777	3.79753	-6.91206	4.90158e-07	7.84869e-06
GSVIVG01016302001	-1.82997	4.06152	-6.91172	4.90513e-07	7.84869e-06
GSVIVG01007389001	2.24066	2.60102	6.9094	4.92895e-07	7.879e-06
GSVIVG01037102001	2.27637	5.86977	6.90764	4.94707e-07	7.90015e-06
GSVIVG01024731001	4.28709	-0.403612	6.90514	4.97539e-07	7.93751e-06
GSVIVG01029555001	-1.59848	5.66528	-6.90159	5.01009e-07	7.98499e-06
GSVIVG01011408001	1.94294	3.05417	6.89619	5.06708e-07	8.06786e-06
GSVIVG01003903001	2.16806	2.39201	6.8944	5.08608e-07	8.09012e-06
GSVIVG01033561001	-1.4393	9.62444	-6.89233	5.10823e-07	8.11736e-06
GSVIVG01013550001	-3.22481	-1.1942	-6.88315	5.2075e-07	8.26697e-06
GSVIVG01031753001	-3.04883	0.682238	-6.87252	5.32471e-07	8.44473e-06
GSVIVG01033355001	3.0568	1.30436	6.86636	5.39396e-07	8.54617e-06
GSVIVG01021298001	-1.57172	7.06456	-6.86415	5.41891e-07	8.57729e-06
GSVIVG01024835001	1.66626	5.42427	6.86265	5.43601e-07	8.59593e-06
GSVIVG01014228001	2.67284	2.85405	6.85114	5.56881e-07	8.7973e-06
GSVIVG01011620001	-1.81056	6.03226	-6.84247	5.67117e-07	8.95025e-06
GSVIVG01011985001	-5.49313	-0.0523439	-6.83978	5.72079e-07	9.01975e-06
GSVIVG01015164001	2.01085	3.11595	6.83072	5.8129e-07	9.15603e-06
GSVIVG01026618001	2.10509	2.35615	6.82391	5.89667e-07	9.2714e-06
GSVIVG01036532001	-2.30137	2.35079	-6.82384	5.89763e-07	9.2714e-06
GSVIVG01011458001	-1.84292	9.38847	-6.8128	6.03617e-07	9.47214e-06
GSVIVG01003156001	-1.65164	5.80181	-6.81273	6.03706e-07	9.47214e-06
GSVIVG01034020001	2.57963	3.58686	6.81187	6.04795e-07	9.48001e-06
GSVIVG01007771001	2.2759	2.61419	6.81055	6.06482e-07	9.49723e-06
GSVIVG01025798001	4.16693	2.69304	6.80432	6.14721e-07	9.61693e-06
GSVIVG01026078001	1.7492	6.84934	6.80367	6.15321e-07	9.617e-06
GSVIVG01016690001	-1.92747	3.18419	-6.79845	6.2212e-07	9.71386e-06
GSVIVG01032443001	-1.85709	4.52789	-6.79725	6.23693e-07	9.72901e-06
GSVIVG01027854001	2.1151	2.54444	6.7953	6.26259e-07	9.75961e-06
GSVIVG01022410001	-1.60524	5.33539	-6.78877	6.34941e-07	9.88536e-06
GSVIVG01011632001	-1.502	6.71094	-6.78524	6.39685e-07	9.94962e-06
GSVIVG01030993001	-2.14189	2.99159	-6.78461	6.40529e-07	9.95316e-06
GSVIVG01022392001	2.36333	7.1146	6.7796	6.47332e-07	1.00492e-05
GSVIVG01032530001	-1.60166	5.95121	-6.77656	6.51499e-07	1.01042e-05
GSVIVG01031341001	4.96833	-0.765046	6.76323	6.71161e-07	1.03991e-05
GSVIVG01028308001	-2.05563	4.86442	-6.75692	6.79062e-07	1.05115e-05
GSVIVG01025771001	-2.08349	7.568	-6.75323	6.84384e-07	1.05837e-05
GSVIVG01014366001	1.90719	3.89304	6.75271	6.85133e-07	1.05851e-05
GSVIVG01037194001	-1.44495	6.60366	-6.74948	6.89822e-07	1.06474e-05
GSVIVG01028891001	2.03315	4.6172	6.74657	6.94078e-07	1.07029e-05
GSVIVG01014538001	2.27056	1.07188	6.74606	6.94824e-07	1.07041e-05
GSVIVG01004747001	-1.70638	5.73711	-6.73744	7.07589e-07	1.08904e-05
GSVIVG01024852001	-1.7322	5.04416	-6.72884	7.20579e-07	1.10704e-05
GSVIVG01010006001	2.86547	1.94671	6.72879	7.20658e-07	1.10704e-05
GSVIVG01013147001	1.6236	6.34248	6.71422	7.43221e-07	1.14062e-05
GSVIVG01033358001	3.56204	1.13712	6.71237	7.46207e-07	1.14411e-05
GSVIVG01025200001	-1.71851	5.30545	-6.71094	7.48412e-07	1.1464e-05
GSVIVG01030320001	-3.5052	-0.206876	-6.69682	7.71191e-07	1.18018e-05
GSVIVG01021192001	1.81375	3.98354	6.69229	7.78569e-07	1.19034e-05
GSVIVG01008492001	-1.85408	7.17004	-6.68297	7.94111e-07	1.21295e-05
GSVIVG01027913001	1.71407	3.48908	6.68231	7.9522e-07	1.2135e-05
GSVIVG01025930001	-3.28194	0.31626	-6.67051	8.15413e-07	1.24314e-05
GSVIVG01011171001	-1.5616	7.07941	-6.66827	8.19282e-07	1.24786e-05
GSVIVG01018505001	2.22646	4.40971	6.66257	8.29257e-07	1.26186e-05
GSVIVG01011685001	1.99006	3.18744	6.66103	8.31965e-07	1.26479e-05
GSVIVG01004938001	1.67503	4.15988	6.65876	8.35999e-07	1.26973e-05
GSVIVG01026494001	-2.67164	2.32034	-6.65619	8.40567e-07	1.27507e-05
GSVIVG01014238001	2.39639	6.1765	6.6559	8.41096e-07	1.27507e-05
GSVIVG01034209001	-1.64091	6.79642	-6.65306	8.46186e-07	1.28158e-05
GSVIVG01031814001	-1.63026	5.76581	-6.65243	8.47318e-07	1.28164e-05
GSVIVG01034704001	2.75802	3.25993	6.65215	8.47814e-07	1.28164e-05
GSVIVG01016311001	-1.49058	7.9584	-6.65137	8.49216e-07	1.28256e-05
GSVIVG01016925001	-1.9515	2.28658	-6.64705	8.57057e-07	1.29319e-05
GSVIVG01008905001	-1.94735	2.60387	-6.64419	8.62293e-07	1.29988e-05
GSVIVG01025228001	2.36019	4.01162	6.63442	8.80389e-07	1.32592e-05
GSVIVG01009581001	1.54221	5.37563	6.62881	8.90966e-07	1.3406e-05
GSVIVG01030386001	1.59197	4.77772	6.62791	8.92672e-07	1.34192e-05
GSVIVG01024010001	1.72883	8.82845	6.62489	8.98428e-07	1.34808e-05
GSVIVG01015076001	-3.72851	0.487762	-6.62495	8.9844e-07	1.34808e-05
GSVIVG01025213001	1.63102	6.45786	6.6224	9.03216e-07	1.35399e-05
GSVIVG01013023001	2.0421	1.85354	6.62021	9.07424e-07	1.35903e-05
GSVIVG01009240001	1.75161	5.22522	6.61908	9.09612e-07	1.36105e-05
GSVIVG01013462001	-1.65735	6.03895	-6.61368	9.20141e-07	1.37553e-05
GSVIVG01023079001	-1.56163	6.35549	-6.61154	9.24345e-07	1.38053e-05
GSVIVG01029945001	-2.2831	2.97842	-6.61086	9.25683e-07	1.38125e-05
GSVIVG01018865001	2.20528	3.7029	6.60897	9.29412e-07	1.38554e-05
GSVIVG01020167001	1.84559	4.65361	6.6006	9.46142e-07	1.40917e-05
GSVIVG01024911001	-1.82104	3.44525	-6.60017	9.47016e-07	1.40918e-05
GSVIVG01025396001	-2.06445	5.15089	-6.59952	9.48329e-07	1.40983e-05
GSVIVG01027580001	-1.52739	6.01414	-6.5971	9.53231e-07	1.41532e-05
GSVIVG01037841001	-2.02743	4.60219	-6.59684	9.53772e-07	1.41532e-05
GSVIVG01018758001	3.22997	3.33799	6.5931	9.61428e-07	1.42537e-05
GSVIVG01016411001	-1.67913	3.22738	-6.5915	9.64697e-07	1.4289e-05
GSVIVG01034539001	2.48813	1.66874	6.58703	9.73934e-07	1.44126e-05
GSVIVG01028040001	-2.58773	0.983696	-6.58142	9.85665e-07	1.45729e-05
GSVIVG01005169001	-2.56478	1.06112	-6.58064	9.87307e-07	1.45838e-05
GSVIVG01008978001	1.67406	4.63177	6.5749	9.99491e-07	1.47503e-05
GSVIVG01023470001	-1.76222	4.92794	-6.57332	1.00285e-06	1.47863e-05
GSVIVG01013916001	2.00078	2.44647	6.57065	1.0086e-06	1.48576e-05
GSVIVG01036567001	-1.67112	5.4278	-6.56177	1.02792e-06	1.51283e-05
GSVIVG01016540001	-3.27653	-0.338047	-6.55604	1.04062e-06	1.53014e-05
GSVIVG01001119001	1.77019	4.07688	6.55417	1.04475e-06	1.5348e-05
GSVIVG01035449001	1.73896	5.13708	6.55064	1.05267e-06	1.54504e-05
GSVIVG01031226001	2.64362	2.9434	6.54712	1.06063e-06	1.55531e-05
GSVIVG01024152001	1.76195	3.17322	6.54426	1.06714e-06	1.56343e-05
GSVIVG01029936001	2.76525	0.873669	6.54262	1.07089e-06	1.5675e-05
GSVIVG01018606001	-4.46147	1.34977	-6.54112	1.07517e-06	1.57234e-05
GSVIVG01008234001	4.5534	0.0237087	6.53662	1.08572e-06	1.58633e-05
GSVIVG01000007001	1.882	3.01262	6.53372	1.09148e-06	1.5933e-05
GSVIVG01008630001	-1.44125	7.99493	-6.53215	1.09514e-06	1.59721e-05
GSVIVG01001829001	1.86937	3.71363	6.53123	1.09732e-06	1.59762e-05
GSVIVG01033062001	-1.78159	5.22771	-6.53119	1.0974e-06	1.59762e-05
GSVIVG01003141001	1.55454	5.867	6.52502	1.112e-06	1.61741e-05
GSVIVG01019580001	1.97334	3.70421	6.5244	1.11348e-06	1.6181e-05
GSVIVG01035060001	2.34642	1.20988	6.51844	1.12778e-06	1.63741e-05
GSVIVG01025673001	2.12088	4.06087	6.50622	1.15773e-06	1.67938e-05
GSVIVG01023105001	2.085	2.92332	6.4944	1.18745e-06	1.7196e-05
GSVIVG01011140001	-1.56723	6.31095	-6.49435	1.18758e-06	1.7196e-05
GSVIVG01022640001	2.16407	6.43182	6.49174	1.19424e-06	1.72769e-05
GSVIVG01022015001	2.73079	0.760063	6.48833	1.20303e-06	1.73885e-05
GSVIVG01009991001	-1.61469	5.36324	-6.48591	1.20928e-06	1.74632e-05
GSVIVG01023095001	-2.88925	0.449331	-6.48423	1.21366e-06	1.75108e-05
GSVIVG01033871001	1.79066	3.11244	6.48043	1.22362e-06	1.76386e-05
GSVIVG01010126001	1.71792	3.95782	6.46954	1.25257e-06	1.80205e-05
GSVIVG01006876001	1.67596	5.32256	6.46911	1.25374e-06	1.80205e-05
GSVIVG01037872001	-2.45432	2.19483	-6.46896	1.25414e-06	1.80205e-05
GSVIVG01018979001	2.26631	1.93838	6.4688	1.25457e-06	1.80205e-05
GSVIVG01037446001	2.30508	2.71369	6.46763	1.25773e-06	1.80498e-05
GSVIVG01006513001	2.52813	1.10499	6.46711	1.25913e-06	1.80538e-05
GSVIVG01023620001	-1.43358	8.47161	-6.45887	1.28164e-06	1.83603e-05
GSVIVG01017681001	1.98122	7.49096	6.45527	1.29158e-06	1.84864e-05
GSVIVG01017011001	2.94938	1.94256	6.45098	1.30359e-06	1.86417e-05
GSVIVG01030410001	3.14502	0.93004	6.44857	1.31038e-06	1.87221e-05
GSVIVG01020682001	2.28491	2.27485	6.44793	1.31215e-06	1.87309e-05
GSVIVG01000459001	3.30206	0.682125	6.44665	1.31584e-06	1.8767e-05
GSVIVG01013761001	-1.64457	4.96507	-6.44309	1.32589e-06	1.88936e-05
GSVIVG01033018001	1.92796	2.91941	6.44011	1.33441e-06	1.89983e-05
GSVIVG01029878001	3.05245	1.9781	6.43264	1.35608e-06	1.92898e-05
GSVIVG01009759001	-1.59579	7.07629	-6.43167	1.35889e-06	1.93128e-05
GSVIVG01000004001	1.69528	4.29029	6.42549	1.3771e-06	1.95544e-05
GSVIVG01037337001	1.71933	4.97161	6.42166	1.38853e-06	1.96993e-05
GSVIVG01015517001	1.98923	2.70444	6.4162	1.40496e-06	1.9915e-05
GSVIVG01023636001	-1.8864	2.73217	-6.41354	1.41305e-06	2.0012e-05
GSVIVG01011394001	-2.73705	2.53746	-6.41054	1.42224e-06	2.01245e-05
GSVIVG01007286001	1.80839	7.37584	6.40747	1.43167e-06	2.02402e-05
GSVIVG01016560001	-1.65165	5.86882	-6.40668	1.43411e-06	2.02569e-05
GSVIVG01027865001	1.55314	5.08642	6.40549	1.43779e-06	2.02911e-05
GSVIVG01034146001	2.0049	6.92626	6.40469	1.4403e-06	2.03088e-05
GSVIVG01017797001	2.41274	1.91807	6.3937	1.47484e-06	2.07606e-05
GSVIVG01028118001	2.03934	2.45237	6.39368	1.47491e-06	2.07606e-05
GSVIVG01027792001	2.23416	4.06335	6.38023	1.51838e-06	2.13538e-05
GSVIVG01011969001	2.73857	1.28541	6.37916	1.52191e-06	2.13849e-05
GSVIVG01026304001	-1.48881	5.75258	-6.3689	1.55602e-06	2.18451e-05
GSVIVG01030174001	-1.74729	6.76271	-6.35897	1.58982e-06	2.23003e-05
GSVIVG01015165001	1.90387	3.63585	6.35761	1.5945e-06	2.23465e-05
GSVIVG01018900001	-5.00005	0.696766	-6.35082	1.62137e-06	2.27034e-05
GSVIVG01038556001	2.25249	5.67292	6.34823	1.62719e-06	2.27652e-05
GSVIVG01012667001	-1.76592	4.19242	-6.34709	1.6312e-06	2.28016e-05
GSVIVG01015309001	-1.6902	4.63155	-6.34508	1.63832e-06	2.28812e-05
GSVIVG01033392001	2.73978	1.86934	6.34383	1.64277e-06	2.29235e-05
GSVIVG01033338001	1.98227	6.75192	6.34158	1.65078e-06	2.29988e-05
GSVIVG01010068001	-1.56652	7.97992	-6.34152	1.65102e-06	2.29988e-05
GSVIVG01031317001	1.90555	5.83626	6.33899	1.66009e-06	2.31053e-05
GSVIVG01031198001	-1.59992	5.71821	-6.33527	1.6735e-06	2.32719e-05
GSVIVG01014974001	-3.91678	-0.473837	-6.32984	1.69379e-06	2.35338e-05
GSVIVG01020033001	1.58852	5.7519	6.32741	1.70225e-06	2.36163e-05
GSVIVG01035559001	2.35721	2.69762	6.3273	1.70266e-06	2.36163e-05
GSVIVG01015780001	-2.17704	6.0838	-6.32255	1.72029e-06	2.38404e-05
GSVIVG01007951001	3.05479	1.03751	6.32061	1.72757e-06	2.39207e-05
GSVIVG01030218001	2.16789	3.13834	6.31903	1.73346e-06	2.39818e-05
GSVIVG01001281001	-1.61401	3.4277	-6.3146	1.75019e-06	2.41925e-05
GSVIVG01030222001	2.37386	1.26383	6.30774	1.77642e-06	2.4534e-05
GSVIVG01033496001	1.62927	4.31394	6.30384	1.79153e-06	2.47216e-05
GSVIVG01020060001	-2.78119	3.01014	-6.30131	1.8014e-06	2.48365e-05
GSVIVG01019610001	-1.47707	4.80643	-6.29492	1.82654e-06	2.51617e-05
GSVIVG01008169001	-1.68774	8.54334	-6.28768	1.8555e-06	2.55231e-05
GSVIVG01002668001	-3.0651	1.57289	-6.28758	1.85594e-06	2.55231e-05
GSVIVG01008305001	4.12991	0.0405433	6.28571	1.86435e-06	2.5617e-05
GSVIVG01033951001	-1.56628	5.31186	-6.27629	1.90201e-06	2.61122e-05
GSVIVG01015108001	2.51451	2.67584	6.271	1.92403e-06	2.6392e-05
GSVIVG01001528001	2.11043	1.91529	6.26885	1.93303e-06	2.6493e-05
GSVIVG01018217001	4.68761	-0.365427	6.26554	1.94957e-06	2.6697e-05
GSVIVG01038723001	2.2192	-0.852337	6.26268	1.95915e-06	2.68055e-05
GSVIVG01018512001	1.79451	3.55541	6.26157	1.96389e-06	2.68476e-05
GSVIVG01036558001	-1.5656	6.04469	-6.26102	1.96622e-06	2.68567e-05
GSVIVG01029447001	2.82753	0.616969	6.25401	1.99646e-06	2.72467e-05
GSVIVG01009762001	-1.50115	5.01936	-6.25093	2.00991e-06	2.74072e-05
GSVIVG01021831001	1.83294	3.63187	6.23983	2.05909e-06	2.8054e-05
GSVIVG01006316001	-2.82535	0.787978	-6.23706	2.07157e-06	2.82002e-05
GSVIVG01008419001	2.17747	2.93019	6.23477	2.0819e-06	2.8317e-05
GSVIVG01034162001	1.62041	6.24875	6.23349	2.08769e-06	2.83719e-05
GSVIVG01027040001	-1.45194	7.27648	-6.22363	2.13308e-06	2.89643e-05
GSVIVG01013974001	-1.92223	2.47961	-6.22294	2.1363e-06	2.89836e-05
GSVIVG01014705001	-1.53903	5.67344	-6.21117	2.19182e-06	2.97119e-05
GSVIVG01022116001	-1.85883	4.62795	-6.21065	2.19434e-06	2.97212e-05
GSVIVG01020653001	1.92278	5.87326	6.2069	2.21235e-06	2.99181e-05
GSVIVG01003826001	-2.31467	2.82181	-6.20685	2.21259e-06	2.99181e-05
GSVIVG01011471001	2.17329	3.06099	6.19722	2.2596e-06	3.05283e-05
GSVIVG01003658001	3.79576	2.14197	6.1919	2.28651e-06	3.0866e-05
GSVIVG01007693001	1.81111	3.73198	6.18665	2.31238e-06	3.11891e-05
GSVIVG01022266001	3.57051	0.683957	6.18065	2.34319e-06	3.15783e-05
GSVIVG01012236001	1.59596	4.29154	6.17539	2.37001e-06	3.19131e-05
GSVIVG01033519001	1.63006	4.15844	6.17474	2.3734e-06	3.19321e-05
GSVIVG01031274001	-1.64434	7.72627	-6.17412	2.37658e-06	3.19483e-05
GSVIVG01001039001	-1.45828	8.6243	-6.15706	2.46695e-06	3.31356e-05
GSVIVG01029552001	3.30005	0.0420428	6.15542	2.47594e-06	3.32287e-05
GSVIVG01009771001	-1.45272	7.25819	-6.15476	2.47941e-06	3.32475e-05
GSVIVG01032996001	-1.70831	5.68761	-6.15288	2.48965e-06	3.33571e-05
GSVIVG01033246001	-1.41252	6.75511	-6.15161	2.49656e-06	3.34221e-05
GSVIVG01022812001	-1.58422	6.193	-6.15043	2.50305e-06	3.34811e-05
GSVIVG01016208001	1.55758	6.15207	6.14935	2.50899e-06	3.35328e-05
GSVIVG01019785001	2.4159	7.04421	6.14585	2.52826e-06	3.37624e-05
GSVIVG01034165001	-1.44071	6.41283	-6.14506	2.53262e-06	3.37927e-05
GSVIVG01022123001	-4.92355	-1.01351	-6.14525	2.53667e-06	3.38188e-05
GSVIVG01022278001	1.52372	4.88311	6.14357	2.54093e-06	3.38476e-05
GSVIVG01014842001	1.66721	6.50779	6.1395	2.56366e-06	3.41222e-05
GSVIVG01016563001	3.57456	1.04214	6.13814	2.57165e-06	3.42004e-05
GSVIVG01025840001	-1.64067	4.46227	-6.13707	2.57739e-06	3.42485e-05
GSVIVG01018835001	3.85382	1.0597	6.13296	2.6014e-06	3.45392e-05
GSVIVG01019563001	-1.52536	11.0622	-6.12733	2.63295e-06	3.49293e-05
GSVIVG01034719001	1.83855	4.85323	6.12628	2.63904e-06	3.49813e-05
GSVIVG01018069001	1.86574	4.17501	6.12331	2.65632e-06	3.51815e-05
GSVIVG01007375001	2.30671	2.60019	6.12254	2.66076e-06	3.52114e-05
GSVIVG01028648001	-1.55399	6.01399	-6.11936	2.67941e-06	3.54292e-05
GSVIVG01016858001	1.76344	6.90183	6.10764	2.74917e-06	3.63219e-05
GSVIVG01029950001	1.78205	5.35881	6.10499	2.76521e-06	3.65039e-05
GSVIVG01000021001	2.614	1.17803	6.09809	2.80743e-06	3.7031e-05
GSVIVG01024216001	1.5641	4.4887	6.09747	2.8113e-06	3.70517e-05
GSVIVG01033633001	3.02208	1.01457	6.08751	2.87348e-06	3.78405e-05
GSVIVG01015089001	-1.4722	8.79248	-6.08703	2.87647e-06	3.78489e-05
GSVIVG01014091001	-1.60686	7.91845	-6.08182	2.90959e-06	3.82536e-05
GSVIVG01015123001	-3.01692	-0.312264	-6.07959	2.92393e-06	3.84108e-05
GSVIVG01022381001	-2.862	1.19319	-6.07834	2.93199e-06	3.84854e-05
GSVIVG01009587001	1.88177	4.13359	6.07757	2.93692e-06	3.85187e-05
GSVIVG01035435001	-2.25699	2.57059	-6.06873	2.9946e-06	3.92433e-05
GSVIVG01022113001	1.65	3.79504	6.05759	3.06885e-06	4.01838e-05
GSVIVG01003718001	-4.97954	0.377368	-6.05624	3.08499e-06	4.03623e-05
GSVIVG01017734001	2.47701	2.5969	6.05469	3.08853e-06	4.03759e-05
GSVIVG01009895001	1.91288	3.07364	6.05301	3.09998e-06	4.04929e-05
GSVIVG01007762001	1.79974	4.20144	6.04971	3.12262e-06	4.07556e-05
GSVIVG01011015001	1.94053	2.38755	6.049	3.12746e-06	4.07859e-05
GSVIVG01027898001	2.57427	2.23773	6.04678	3.14284e-06	4.09466e-05
GSVIVG01018744001	2.22048	2.40022	6.04634	3.14584e-06	4.09466e-05
GSVIVG01009090001	2.20681	8.85292	6.04612	3.1474e-06	4.09466e-05
GSVIVG01020407001	-1.70679	4.72603	-6.0401	3.1894e-06	4.1448e-05
GSVIVG01033978001	-2.89933	1.3258	-6.03986	3.19107e-06	4.1448e-05
GSVIVG01032030001	-1.81268	4.83097	-6.03761	3.20693e-06	4.16204e-05
GSVIVG01036668001	1.82808	4.19234	6.03339	3.23691e-06	4.19759e-05
GSVIVG01029261001	4.09154	-0.397136	6.03124	3.25389e-06	4.21622e-05
GSVIVG01016568001	3.20746	0.491743	6.02487	3.29841e-06	4.27048e-05
GSVIVG01035769001	2.47195	0.944414	6.02376	3.30633e-06	4.2773e-05
GSVIVG01023146001	2.38651	4.02673	6.01988	3.33476e-06	4.31062e-05
GSVIVG01011139001	-1.53365	6.24443	-6.01223	3.39153e-06	4.3805e-05
GSVIVG01022112001	-1.52251	5.90189	-6.00807	3.42276e-06	4.4173e-05
GSVIVG01008436001	-1.85227	4.1147	-6.00265	3.46397e-06	4.46692e-05
GSVIVG01021519001	-1.72938	7.02729	-5.99883	3.49329e-06	4.50114e-05
GSVIVG01037758001	-1.7548	5.76205	-5.99381	3.53226e-06	4.54772e-05
GSVIVG01021397001	-1.81491	4.49644	-5.99297	3.53883e-06	4.55254e-05
GSVIVG01006329001	1.69929	6.64058	5.99044	3.55869e-06	4.57445e-05
GSVIVG01035884001	-2.18912	0.765391	-5.98518	3.60028e-06	4.62422e-05
GSVIVG01018604001	2.51299	2.63808	5.98132	3.6311e-06	4.6569e-05
GSVIVG01025124001	-1.71245	5.54722	-5.98127	3.63149e-06	4.6569e-05
GSVIVG01031605001	-2.25855	0.281157	-5.97834	3.65511e-06	4.68347e-05
GSVIVG01037405001	1.7248	8.07466	5.97753	3.66161e-06	4.68808e-05
GSVIVG01027771001	-3.80786	0.355417	-5.97487	3.68424e-06	4.71331e-05
GSVIVG01034187001	-1.4551	7.66628	-5.97412	3.68938e-06	4.71616e-05
GSVIVG01011113001	-1.67515	3.48381	-5.97248	3.70273e-06	4.72947e-05
GSVIVG01033536001	-1.93891	5.24798	-5.97113	3.71379e-06	4.73985e-05
GSVIVG01032814001	1.47925	6.33713	5.968	3.73962e-06	4.76906e-05
GSVIVG01009214001	3.2462	2.07105	5.96037	3.80342e-06	4.84444e-05
GSVIVG01023682001	-1.83201	6.53914	-5.9602	3.80474e-06	4.84444e-05
GSVIVG01025512001	2.37359	3.7253	5.95572	3.84264e-06	4.88885e-05
GSVIVG01006721001	2.29369	3.91985	5.94706	3.91697e-06	4.97949e-05
GSVIVG01028395001	1.82458	3.32395	5.94285	3.95366e-06	5.01915e-05
GSVIVG01001050001	2.23075	1.49063	5.94277	3.95439e-06	5.01915e-05
GSVIVG01012191001	-2.65662	0.606227	-5.93583	4.01566e-06	5.09291e-05
GSVIVG01021514001	-1.6468	6.38405	-5.93515	4.0217e-06	5.09658e-05
GSVIVG01022029001	2.00167	0.939875	5.9276	4.08954e-06	5.17728e-05
GSVIVG01000668001	-1.7833	3.6121	-5.92735	4.0918e-06	5.17728e-05
GSVIVG01019670001	1.94975	4.82152	5.92521	4.11128e-06	5.19659e-05
GSVIVG01027063001	2.44799	0.0182888	5.92497	4.1135e-06	5.19659e-05
GSVIVG01025206001	1.92225	3.96685	5.92127	4.14738e-06	5.2353e-05
GSVIVG01031746001	-2.31087	1.70015	-5.92076	4.15203e-06	5.23707e-05
GSVIVG01011602001	-1.47439	5.67755	-5.91903	4.16803e-06	5.25193e-05
GSVIVG01016580001	1.82572	3.0549	5.91878	4.17032e-06	5.25193e-05
GSVIVG01028846001	-1.54273	9.5284	-5.9165	4.1915e-06	5.27449e-05
GSVIVG01025660001	2.97045	3.82443	5.91543	4.20153e-06	5.283e-05
GSVIVG01011428001	-2.36767	3.38559	-5.91346	4.21982e-06	5.30187e-05
GSVIVG01032726001	-1.50155	8.81405	-5.91202	4.23331e-06	5.31468e-05
GSVIVG01008205001	1.82299	4.11665	5.89863	4.36104e-06	5.47078e-05
GSVIVG01013913001	1.75745	4.88662	5.89361	4.40992e-06	5.52781e-05
GSVIVG01011353001	1.49424	6.39939	5.88424	4.50264e-06	5.63966e-05
GSVIVG01034491001	-1.76435	2.23659	-5.87926	4.55274e-06	5.69798e-05
GSVIVG01018184001	-2.20981	3.11119	-5.87878	4.55755e-06	5.69959e-05
GSVIVG01020103001	-1.81346	2.59538	-5.8766	4.57968e-06	5.72283e-05
GSVIVG01002108001	-3.56875	2.76449	-5.8744	4.60287e-06	5.7451e-05
GSVIVG01013257001	-2.31767	2.66468	-5.87416	4.60462e-06	5.7451e-05
GSVIVG01009930001	1.9487	4.28462	5.87051	4.64217e-06	5.78748e-05
GSVIVG01030479001	-1.70783	3.52134	-5.86688	4.67975e-06	5.8293e-05
GSVIVG01024651001	-1.64854	4.3931	-5.86657	4.68294e-06	5.8293e-05
GSVIVG01026068001	2.50556	2.66473	5.84688	4.89275e-06	6.08578e-05
GSVIVG01017997001	1.967	1.6255	5.84237	4.9421e-06	6.14243e-05
GSVIVG01016063001	-1.62759	6.45506	-5.84082	4.9591e-06	6.15882e-05
GSVIVG01034524001	2.8004	1.78518	5.83995	4.96885e-06	6.16619e-05
GSVIVG01033300001	-1.42639	6.45	-5.83598	5.01285e-06	6.21601e-05
GSVIVG01005138001	2.18079	6.36367	5.83167	5.06129e-06	6.27127e-05
GSVIVG01003969001	1.9971	3.31057	5.82761	5.10723e-06	6.32334e-05
GSVIVG01009438001	2.09486	2.45044	5.82518	5.13503e-06	6.35287e-05
GSVIVG01016679001	-1.69561	5.3563	-5.82315	5.15822e-06	6.37239e-05
GSVIVG01019601001	-1.75186	4.76762	-5.82311	5.1587e-06	6.37239e-05
GSVIVG01008768001	2.27963	1.25652	5.82128	5.17982e-06	6.39359e-05
GSVIVG01036535001	2.78061	1.02659	5.8165	5.23533e-06	6.45717e-05
GSVIVG01027921001	2.07228	3.94966	5.81428	5.26123e-06	6.48417e-05
GSVIVG01032531001	-1.54053	7.9905	-5.80559	5.36422e-06	6.60605e-05
GSVIVG01014251001	-2.54175	1.14748	-5.80113	5.41791e-06	6.66708e-05
GSVIVG01023792001	-2.1495	4.73649	-5.79817	5.45373e-06	6.70605e-05
GSVIVG01001848001	-2.82661	2.97023	-5.79745	5.46257e-06	6.71181e-05
GSVIVG01024027001	-1.4749	5.49077	-5.7914	5.5368e-06	6.79785e-05
GSVIVG01015278001	1.93079	3.25574	5.78664	5.59602e-06	6.86533e-05
GSVIVG01020241001	1.98838	3.0044	5.78509	5.61536e-06	6.88382e-05
GSVIVG01008346001	3.18645	0.0072878	5.77995	5.68041e-06	6.95829e-05
GSVIVG01033855001	3.0337	-0.144731	5.77933	5.68823e-06	6.96259e-05
GSVIVG01025049001	3.17192	1.92521	5.77426	5.75316e-06	7.03672e-05
GSVIVG01023531001	-1.89705	4.40238	-5.77155	5.78779e-06	7.07052e-05
GSVIVG01018003001	-1.58724	5.6238	-5.77142	5.78955e-06	7.07052e-05
GSVIVG01015203001	1.60087	6.54547	5.76812	5.83242e-06	7.11749e-05
GSVIVG01014394001	1.65181	5.27757	5.7674	5.84172e-06	7.12345e-05
GSVIVG01005227001	-2.25761	1.45887	-5.76448	5.88008e-06	7.16447e-05
GSVIVG01011565001	-1.64917	6.84614	-5.76415	5.88441e-06	7.16447e-05
GSVIVG01018715001	1.80933	2.56704	5.76382	5.88866e-06	7.16447e-05
GSVIVG01012005001	-1.75672	5.46514	-5.76331	5.89541e-06	7.16728e-05
GSVIVG01011932001	1.70059	4.61089	5.75111	6.05842e-06	7.35991e-05
GSVIVG01025881001	-1.93358	3.01646	-5.75068	6.06432e-06	7.36153e-05
GSVIVG01032217001	-1.64896	4.50264	-5.7487	6.09121e-06	7.38468e-05
GSVIVG01021818001	-1.58648	6.63365	-5.7486	6.09253e-06	7.38468e-05
GSVIVG01031678001	2.07774	3.13783	5.74744	6.10849e-06	7.39847e-05
GSVIVG01030562001	2.20426	1.84128	5.74569	6.13235e-06	7.42179e-05
GSVIVG01012666001	-1.59976	9.6178	-5.742	6.18323e-06	7.47777e-05
GSVIVG01013328001	1.78777	4.25261	5.73634	6.26206e-06	7.56743e-05
GSVIVG01033810001	-2.16642	2.47166	-5.73162	6.32864e-06	7.64218e-05
GSVIVG01008003001	2.35257	1.57017	5.73027	6.34771e-06	7.65948e-05
GSVIVG01030995001	-2.26319	2.94661	-5.727	6.39436e-06	7.71e-05
GSVIVG01008238001	1.51829	9.06166	5.71847	6.51774e-06	7.85291e-05
GSVIVG01024444001	3.30508	0.892992	5.71725	6.53616e-06	7.86923e-05
GSVIVG01028722001	-1.48602	7.67767	-5.71294	6.59905e-06	7.93902e-05
GSVIVG01030086001	2.03429	1.17464	5.71204	6.61244e-06	7.9492e-05
GSVIVG01022383001	-1.58482	7.85679	-5.71068	6.6326e-06	7.96751e-05
GSVIVG01022541001	2.28597	1.79063	5.71011	6.641e-06	7.97167e-05
GSVIVG01009205001	1.9734	2.31741	5.7019	6.76445e-06	8.11382e-05
GSVIVG01027803001	-1.50001	8.41438	-5.69895	6.8093e-06	8.16156e-05
GSVIVG01019410001	2.18144	4.11807	5.69812	6.82204e-06	8.17076e-05
GSVIVG01024043001	2.47821	3.81505	5.69272	6.90521e-06	8.26215e-05
GSVIVG01031809001	1.82563	3.87594	5.6925	6.90858e-06	8.26215e-05
GSVIVG01020224001	-1.50514	7.42873	-5.6893	6.95835e-06	8.31551e-05
GSVIVG01019849001	-2.04773	5.86912	-5.68264	7.06314e-06	8.43449e-05
GSVIVG01013255001	-1.58504	5.91811	-5.67897	7.12158e-06	8.498e-05
GSVIVG01019732001	-1.58325	5.80929	-5.67778	7.14066e-06	8.51447e-05
GSVIVG01030042001	1.81179	2.4751	5.66867	7.28823e-06	8.68402e-05
GSVIVG01019491001	-2.89954	0.42117	-5.6669	7.31744e-06	8.71239e-05
GSVIVG01009178001	1.66036	4.02425	5.66361	7.37157e-06	8.77038e-05
GSVIVG01036702001	-1.46274	10.4069	-5.65855	7.45581e-06	8.86407e-05
GSVIVG01005268001	2.5687	-1.60259	5.65799	7.46524e-06	8.86875e-05
GSVIVG01029961001	2.3582	1.4927	5.65544	7.50811e-06	8.91312e-05
GSVIVG01007071001	-2.19085	2.19302	-5.64929	7.61269e-06	9.03063e-05
GSVIVG01032785001	2.2875	2.51794	5.64622	7.66533e-06	9.0864e-05
GSVIVG01032653001	2.5652	0.580274	5.63123	7.9283e-06	9.39123e-05
GSVIVG01015817001	-1.73576	8.63933	-5.62712	8.00196e-06	9.46912e-05
GSVIVG01003682001	-2.92241	1.13621	-5.62692	8.00579e-06	9.46912e-05
GSVIVG01023327001	-1.73106	5.07612	-5.62412	8.0562e-06	9.52176e-05
GSVIVG01030058001	-1.84634	4.85428	-5.61691	8.18809e-06	9.67057e-05
GSVIVG01027855001	-1.83744	4.42318	-5.61643	8.197e-06	9.67402e-05
GSVIVG01009656001	1.70771	4.07119	5.60831	8.34819e-06	9.84525e-05
GSVIVG01003253001	2.07368	2.2209	5.60639	8.38439e-06	9.88073e-05
GSVIVG01019696001	-1.86497	2.49298	-5.60015	8.50313e-06	0.000100133
GSVIVG01008531001	-3.10873	2.86854	-5.59835	8.53801e-06	0.000100471
GSVIVG01005189001	-1.5083	7.08257	-5.58795	8.74026e-06	0.000102776
GSVIVG01035013001	-1.82465	5.64306	-5.58498	8.79901e-06	0.000103392
GSVIVG01031228001	2.13097	2.94753	5.58303	8.83769e-06	0.000103771
GSVIVG01017948001	1.91057	3.52893	5.58234	8.85163e-06	0.000103859
GSVIVG01011868001	2.31756	2.68529	5.57569	8.98528e-06	0.000105349
GSVIVG01011778001	1.85691	3.2987	5.57537	8.99173e-06	0.000105349
GSVIVG01008333001	1.86659	3.3058	5.57203	9.05982e-06	0.00010607
GSVIVG01032374001	1.63232	4.67955	5.57039	9.09341e-06	0.000106386
GSVIVG01014439001	1.48828	7.11165	5.57004	9.10071e-06	0.000106395
GSVIVG01033699001	-1.85877	2.51774	-5.5672	9.15912e-06	0.000107
GSVIVG01020207001	1.60554	3.79119	5.5647	9.21107e-06	0.000107529
GSVIVG01012268001	1.66952	4.5398	5.56321	9.24193e-06	0.000107811
GSVIVG01032392001	1.82187	2.75367	5.5621	9.26531e-06	0.000108006
GSVIVG01010359001	-1.72316	6.35502	-5.55339	9.44919e-06	0.00011007
GSVIVG01009794001	-1.67332	6.92512	-5.54882	9.54722e-06	0.000111074
GSVIVG01011586001	1.7647	4.76998	5.54874	9.5491e-06	0.000111074
GSVIVG01012063001	2.13877	6.1211	5.54823	9.56012e-06	0.000111122
GSVIVG01005754001	-1.59207	3.96578	-5.54687	9.58939e-06	0.000111382
GSVIVG01000048001	1.81436	2.895	5.54363	9.66002e-06	0.000112121
GSVIVG01009292001	1.82068	4.11696	5.53882	9.76544e-06	0.000113264
GSVIVG01031943001	-3.25087	2.7201	-5.53851	9.77312e-06	0.000113271
GSVIVG01009636001	-1.55704	6.50916	-5.53446	9.86227e-06	0.000114223
GSVIVG01010940001	2.5184	1.9479	5.52199	1.01444e-05	0.000117406
GSVIVG01020222001	-1.36762	7.21947	-5.51639	1.02737e-05	0.000118818
GSVIVG01008938001	-1.34138	7.19011	-5.51308	1.03508e-05	0.000119624
GSVIVG01028793001	-3.03271	1.13922	-5.50969	1.04308e-05	0.000120462
GSVIVG01030528001	1.72703	5.51408	5.50674	1.05004e-05	0.000121163
GSVIVG01024610001	2.02188	4.85947	5.50628	1.05114e-05	0.000121163
GSVIVG01011083001	2.24585	2.06489	5.50617	1.05141e-05	0.000121163
GSVIVG01008110001	1.53133	4.88616	5.50349	1.0578e-05	0.000121813
GSVIVG01018803001	-1.5046	7.8697	-5.49339	1.08227e-05	0.000124543
GSVIVG01027060001	1.85141	3.69489	5.49164	1.08658e-05	0.000124949
GSVIVG01007793001	1.9478	2.18107	5.4892	1.09259e-05	0.000125551
GSVIVG01000017001	2.10607	2.54283	5.48418	1.10509e-05	0.000126896
GSVIVG01012247001	1.40535	5.29194	5.48192	1.11077e-05	0.000127458
GSVIVG01009276001	-1.6493	4.3128	-5.47962	1.11658e-05	0.000128034
GSVIVG01009652001	-1.54897	5.11765	-5.4777	1.12144e-05	0.0001285
GSVIVG01029989001	-1.37768	7.45508	-5.47664	1.12414e-05	0.000128718
GSVIVG01023677001	2.80657	0.964768	5.47189	1.13632e-05	0.000130021
GSVIVG01015053001	-1.44999	6.66381	-5.47089	1.13888e-05	0.000130221
GSVIVG01008573001	1.72908	6.96332	5.46776	1.147e-05	0.000131057
GSVIVG01011913001	-1.42122	6.54388	-5.46313	1.1591e-05	0.000132346
GSVIVG01028306001	2.70164	1.16122	5.46183	1.16254e-05	0.000132645
GSVIVG01024982001	2.06004	2.55473	5.4606	1.16577e-05	0.00013292
GSVIVG01019780001	-2.37376	2.49264	-5.45859	1.17111e-05	0.000133434
GSVIVG01000846001	2.75487	0.684898	5.45293	1.18626e-05	0.000135065
GSVIVG01030609001	1.96414	2.07767	5.44895	1.19701e-05	0.000136192
GSVIVG01033252001	2.25101	1.36902	5.44224	1.21538e-05	0.000138185
GSVIVG01008997001	-1.58231	4.49211	-5.44122	1.21819e-05	0.000138407
GSVIVG01025709001	-2.053	2.64625	-5.43837	1.22612e-05	0.00013921
GSVIVG01017151001	-1.82329	3.83932	-5.43704	1.22981e-05	0.000139531
GSVIVG01009305001	2.11304	2.39272	5.4303	1.24879e-05	0.000141585
GSVIVG01012153001	1.57567	5.10438	5.42694	1.25836e-05	0.00014257
GSVIVG01022294001	-1.65488	5.49482	-5.42282	1.27019e-05	0.000143809
GSVIVG01033432001	2.24623	4.16001	5.41722	1.28647e-05	0.000145551
GSVIVG01000497001	1.60169	5.3337	5.41653	1.28849e-05	0.000145676
GSVIVG01034109001	2.46434	4.97597	5.41252	1.30029e-05	0.000146908
GSVIVG01025509001	3.16249	0.291458	5.40457	1.32405e-05	0.000149488
GSVIVG01029368001	1.75446	3.63417	5.4026	1.32993e-05	0.000150047
GSVIVG01015086001	1.76968	3.71963	5.40023	1.33711e-05	0.000150752
GSVIVG01034071001	-2.21691	6.30063	-5.38808	1.37462e-05	0.000154872
GSVIVG01011719001	2.42556	2.40768	5.3874	1.37675e-05	0.000155004
GSVIVG01028911001	2.30431	1.07294	5.38547	1.38279e-05	0.000155576
GSVIVG01009821001	-2.32861	2.51063	-5.37783	1.40705e-05	0.000158195
GSVIVG01033271001	-1.81183	6.7573	-5.37152	1.42743e-05	0.000160375
GSVIVG01018276001	1.5858	5.64196	5.36898	1.43571e-05	0.000161192
GSVIVG01009803001	1.4633	5.55252	5.36599	1.44552e-05	0.000162182
GSVIVG01028428001	-1.42855	6.64504	-5.36494	1.44896e-05	0.000162454
GSVIVG01011569001	1.59596	4.74205	5.36341	1.45403e-05	0.00016291
GSVIVG01022033001	2.85655	1.77027	5.36267	1.45649e-05	0.000163073
GSVIVG01025781001	1.98188	2.94903	5.3616	1.46003e-05	0.000163355
GSVIVG01007344001	-1.53751	6.73908	-5.36107	1.46179e-05	0.000163439
GSVIVG01029007001	-1.66199	3.37581	-5.35986	1.46585e-05	0.000163702
GSVIVG01025767001	-1.95824	1.34205	-5.35976	1.46617e-05	0.000163702
GSVIVG01015359001	1.57791	3.7747	5.34796	1.50614e-05	0.000168049
GSVIVG01024756001	-6.18142	1.17766	-5.35087	1.51357e-05	0.000168761
GSVIVG01009560001	1.82963	2.3407	5.34373	1.52074e-05	0.000169444
GSVIVG01013838001	2.99798	0.884137	5.33944	1.53572e-05	0.000170994
GSVIVG01013266001	1.98783	5.39512	5.33544	1.54976e-05	0.000172439
GSVIVG01033305001	-1.37143	9.20894	-5.33488	1.55173e-05	0.000172539
GSVIVG01030223001	2.34022	2.89235	5.3323	1.56089e-05	0.000173438
GSVIVG01006080001	1.65958	3.10484	5.3244	1.58929e-05	0.000176473
GSVIVG01003119001	2.53615	1.50792	5.32386	1.59124e-05	0.000176567
GSVIVG01020039001	2.51041	1.8187	5.32024	1.60446e-05	0.000177912
GSVIVG01024346001	1.51641	7.23588	5.31959	1.60683e-05	0.000178053
GSVIVG01005301001	-2.07057	3.15067	-5.31554	1.62174e-05	0.000179582
GSVIVG01015514001	-1.71027	4.07066	-5.31444	1.62582e-05	0.00017991
GSVIVG01034255001	-1.44037	6.78698	-5.31406	1.62725e-05	0.000179911
GSVIVG01034997001	1.62155	3.60804	5.31384	1.62806e-05	0.000179911
GSVIVG01011906001	-1.44553	8.53106	-5.31264	1.63252e-05	0.000180246
GSVIVG01012727001	1.40988	8.71344	5.31243	1.63332e-05	0.000180246
GSVIVG01033674001	-1.55121	7.46767	-5.31177	1.63577e-05	0.000180393
GSVIVG01000223001	1.91109	3.11707	5.30925	1.64522e-05	0.000181311
GSVIVG01024055001	1.67137	4.56493	5.30715	1.65312e-05	0.000182057
GSVIVG01034713001	-1.78688	7.32826	-5.30644	1.65582e-05	0.00018223
GSVIVG01010327001	-3.09523	0.566407	-5.30276	1.66985e-05	0.000183649
GSVIVG01016245001	-1.77539	3.60969	-5.29582	1.69645e-05	0.000186448
GSVIVG01007130001	1.59456	4.57219	5.29152	1.71323e-05	0.000188164
GSVIVG01027600001	1.67123	7.13547	5.28734	1.72967e-05	0.00018984
GSVIVG01022408001	-1.95957	4.89463	-5.28488	1.73942e-05	0.000190781
GSVIVG01003320001	-2.18356	3.0859	-5.28275	1.7479e-05	0.000191581
GSVIVG01008632001	2.31657	2.60502	5.28141	1.75326e-05	0.000192038
GSVIVG01021149001	2.39432	2.16577	5.27997	1.75906e-05	0.000192542
GSVIVG01020069001	-1.6279	6.45649	-5.27904	1.76279e-05	0.00019282
GSVIVG01026015001	1.75601	0.698844	5.27809	1.76661e-05	0.000193107
GSVIVG01027361001	-1.6524	5.2997	-5.25981	1.84206e-05	0.000201218
GSVIVG01022238001	2.22229	2.40249	5.25915	1.84483e-05	0.000201385
GSVIVG01001513001	-1.41207	4.43414	-5.25521	1.86155e-05	0.000203073
GSVIVG01018625001	1.88242	3.63727	5.2524	1.87355e-05	0.000204244
GSVIVG01008839001	-1.51246	7.9313	-5.25118	1.87881e-05	0.000204679
GSVIVG01025071001	1.48088	5.81796	5.24915	1.88754e-05	0.000205491
GSVIVG01032556001	-1.91882	3.2329	-5.24532	1.90415e-05	0.00020716
GSVIVG01000050001	1.97089	2.62784	5.2411	1.92265e-05	0.000209032
GSVIVG01003648001	-1.7208	2.83794	-5.24051	1.92524e-05	0.000209172
GSVIVG01019871001	1.78875	4.66981	5.2377	1.93768e-05	0.000210382
GSVIVG01034429001	-1.56637	4.23555	-5.23592	1.94558e-05	0.000211098
GSVIVG01025825001	-1.33165	7.9632	-5.23493	1.95001e-05	0.000211437
GSVIVG01010301001	1.99778	2.41016	5.23254	1.9607e-05	0.000212453
GSVIVG01026300001	1.68999	3.15559	5.21948	2.02028e-05	0.000218762
GSVIVG01008595001	-1.74326	2.57031	-5.21792	2.02749e-05	0.000219396
GSVIVG01015264001	-2.2484	0.727405	-5.2072	2.07796e-05	0.000224706
GSVIVG01025162001	-1.5967	6.78787	-5.20552	2.08598e-05	0.000225422
GSVIVG01001021001	-2.02074	3.1506	-5.20495	2.08868e-05	0.000225563
GSVIVG01035145001	1.55886	4.51985	5.20074	2.10897e-05	0.000227596
GSVIVG01007329001	-1.51578	4.33024	-5.20046	2.11032e-05	0.000227596
GSVIVG01020663001	-1.88304	1.33164	-5.19982	2.1134e-05	0.000227776
GSVIVG01017204001	-1.55532	8.95039	-5.19756	2.12442e-05	0.000228809
GSVIVG01035717001	1.64539	3.40539	5.19727	2.12582e-05	0.000228809
GSVIVG01000451001	2.67652	1.10222	5.19663	2.12897e-05	0.000228996
GSVIVG01024323001	-1.36058	7.04076	-5.19431	2.14029e-05	0.00023006
GSVIVG01026271001	-1.9186	3.2186	-5.18836	2.16973e-05	0.000233069
GSVIVG01013414001	1.37692	6.68945	5.18572	2.18288e-05	0.000234326
GSVIVG01005249001	-1.67772	3.70307	-5.18139	2.20468e-05	0.000236509
GSVIVG01021118001	1.59409	5.6068	5.16254	2.3022e-05	0.000246747
GSVIVG01009338001	1.60891	6.58861	5.16236	2.30318e-05	0.000246747
GSVIVG01005129001	2.92919	1.69296	5.16167	2.30689e-05	0.000246981
GSVIVG01031316001	1.85433	2.05908	5.15534	2.34061e-05	0.000250425
GSVIVG01021168001	-1.43624	5.27525	-5.14977	2.37074e-05	0.000253481
GSVIVG01027345001	-2.82497	1.4725	-5.14671	2.38753e-05	0.000255107
GSVIVG01016209001	2.06053	1.92004	5.14514	2.3961e-05	0.000255854
GSVIVG01001994001	2.2441	2.53103	5.13572	2.44859e-05	0.000261227
GSVIVG01015169001	1.7455	2.87227	5.13553	2.44966e-05	0.000261227
GSVIVG01015147001	-1.72748	3.85023	-5.12477	2.51105e-05	0.000267596
GSVIVG01014311001	-1.76964	8.09451	-5.12408	2.515e-05	0.00026784
GSVIVG01004516001	1.61103	4.22183	5.12269	2.52309e-05	0.000268525
GSVIVG01002809001	1.54206	7.67052	5.11482	2.56916e-05	0.000273248
GSVIVG01009792001	-1.92109	2.43009	-5.11292	2.5804e-05	0.000274263
GSVIVG01025386001	1.92569	2.3468	5.10942	2.60126e-05	0.000276298
GSVIVG01019416001	-1.48423	5.67378	-5.10563	2.62407e-05	0.000278537
GSVIVG01019686001	-1.51359	5.12598	-5.10146	2.6494e-05	0.000281042
GSVIVG01001495001	-1.74563	3.55945	-5.09824	2.66909e-05	0.000282944
GSVIVG01025506001	1.83262	2.20936	5.09651	2.67976e-05	0.000283865
GSVIVG01010637001	3.81906	0.0462859	5.09649	2.68129e-05	0.000283865
GSVIVG01016662001	2.0697	1.8443	5.09424	2.69378e-05	0.000285001
GSVIVG01022100001	1.78712	8.66004	5.09181	2.7089e-05	0.000286413
GSVIVG01010473001	1.98098	6.81643	5.08707	2.73867e-05	0.00028937
GSVIVG01037511001	1.74683	8.1859	5.08574	2.74705e-05	0.000290066
GSVIVG01003565001	-1.40283	6.20616	-5.08348	2.76139e-05	0.00029139
GSVIVG01013923001	2.18093	4.08436	5.08044	2.78081e-05	0.000293248
GSVIVG01000958001	-1.52103	5.33869	-5.06624	2.87331e-05	0.000302804
GSVIVG01007877001	2.24265	1.706	5.06305	2.89451e-05	0.0003047
GSVIVG01001287001	2.16702	4.22724	5.06297	2.89507e-05	0.0003047
GSVIVG01030552001	1.7709	4.01619	5.06214	2.90057e-05	0.00030508
GSVIVG01021566001	-1.88389	3.34978	-5.06005	2.9146e-05	0.000306355
GSVIVG01035307001	2.3306	2.31036	5.0595	2.91829e-05	0.000306544
GSVIVG01018163001	2.85507	1.42006	5.05429	2.95365e-05	0.000310056
GSVIVG01016372001	2.05225	5.05446	5.05058	2.97895e-05	0.000312509
GSVIVG01012874001	2.03764	2.81893	5.04993	2.98341e-05	0.000312774
GSVIVG01035829001	1.9378	1.60762	5.03966	3.05494e-05	0.000320065
GSVIVG01007754001	-1.5102	5.42713	-5.03587	3.0818e-05	0.00032267
GSVIVG01015596001	1.47739	6.23279	5.03347	3.09891e-05	0.00032425
GSVIVG01003825001	-2.02916	3.46791	-5.02588	3.15368e-05	0.000329768
GSVIVG01003823001	-1.99977	2.65841	-5.02474	3.16197e-05	0.000330421
GSVIVG01008065001	1.48591	6.43032	5.02308	3.17413e-05	0.000331477
GSVIVG01036407001	-1.94242	3.15065	-5.02064	3.19207e-05	0.000333135
GSVIVG01003722001	-1.50418	6.58769	-5.01735	3.21639e-05	0.000335422
GSVIVG01017214001	1.84744	6.82388	5.01711	3.21814e-05	0.000335422
GSVIVG01026986001	1.89272	2.19165	5.01376	3.24312e-05	0.000337807
GSVIVG01000558001	-1.38354	6.08254	-5.01157	3.2596e-05	0.000339306
GSVIVG01012633001	1.98221	3.56122	5.01082	3.26525e-05	0.000339675
GSVIVG01009889001	1.42896	6.39026	5.0081	3.28583e-05	0.000341596
GSVIVG01005054001	1.49951	6.52972	5.0052	3.30791e-05	0.000343669
GSVIVG01020609001	1.94666	5.65511	5.00371	3.31932e-05	0.000344633
GSVIVG01021405001	1.54783	8.36891	5.00129	3.33791e-05	0.00034634
GSVIVG01008688001	-2.16573	2.52775	-4.99831	3.361e-05	0.000348512
GSVIVG01019519001	-1.59722	5.57197	-4.99686	3.37224e-05	0.000349453
GSVIVG01007856001	-1.54972	4.52512	-4.99539	3.38376e-05	0.000350422
GSVIVG01019518001	1.97927	1.21066	4.99301	3.40238e-05	0.000352124
GSVIVG01028316001	-2.62411	0.195637	-4.99208	3.40972e-05	0.000352605
GSVIVG01031544001	2.65812	0.946917	4.99187	3.41139e-05	0.000352605
GSVIVG01017845001	2.10569	2.41291	4.99099	3.41831e-05	0.000353094
GSVIVG01025834001	-1.47827	7.193	-4.98526	3.46389e-05	0.000357254
GSVIVG01016703001	-1.56173	5.62846	-4.98506	3.46552e-05	0.000357254
GSVIVG01033412001	-1.45387	8.08103	-4.98488	3.46691e-05	0.000357254
GSVIVG01008763001	1.76805	2.43251	4.98482	3.46743e-05	0.000357254
GSVIVG01008048001	1.89116	2.71445	4.98298	3.48223e-05	0.000358396
GSVIVG01000003001	2.43905	1.02082	4.98289	3.48296e-05	0.000358396
GSVIVG01032129001	1.69315	3.59862	4.96922	3.59476e-05	0.000369665
GSVIVG01023370001	2.52179	0.952772	4.96213	3.65421e-05	0.000375417
GSVIVG01015117001	2.10999	2.03149	4.962	3.65534e-05	0.000375417
GSVIVG01031882001	-1.58641	6.02622	-4.95858	3.68438e-05	0.000378158
GSVIVG01024167001	-1.44576	10.488	-4.9573	3.69528e-05	0.000379036
GSVIVG01024611001	-1.67742	3.13945	-4.9566	3.7013e-05	0.000379412
GSVIVG01008571001	2.87683	-0.0338061	4.95216	3.73959e-05	0.000383094
GSVIVG01028727001	1.51966	4.74626	4.95145	3.74568e-05	0.000383474
GSVIVG01008878001	-1.45187	7.33179	-4.95054	3.75357e-05	0.000384039
GSVIVG01016553001	-1.65084	8.86326	-4.94525	3.79978e-05	0.000388521
GSVIVG01001263001	-1.58002	4.97326	-4.94155	3.83243e-05	0.000391612
GSVIVG01009951001	-1.4053	7.94407	-4.93996	3.84656e-05	0.000392807
GSVIVG01011567001	-1.74474	3.66867	-4.93901	3.85508e-05	0.000393428
GSVIVG01014681001	1.53502	5.99922	4.93727	3.87066e-05	0.000394768
GSVIVG01018281001	-2.36503	1.3287	-4.93193	3.91877e-05	0.000399422
GSVIVG01025238001	-1.64259	4.24358	-4.93149	3.92274e-05	0.000399575
GSVIVG01016069001	1.71796	3.84562	4.93082	3.92883e-05	0.000399931
GSVIVG01011129001	2.69878	-0.339101	4.93057	3.93119e-05	0.000399931
GSVIVG01012702001	1.54661	7.0603	4.92595	3.97346e-05	0.000403977
GSVIVG01030144001	2.0523	1.98208	4.92053	4.02364e-05	0.000408821
GSVIVG01033591001	-1.64945	3.0902	-4.91864	4.04126e-05	0.000410353
GSVIVG01015116001	3.06611	0.311535	4.91373	4.0878e-05	0.000414818
GSVIVG01022370001	1.67489	5.55066	4.91287	4.09568e-05	0.000415357
GSVIVG01035323001	1.70527	3.04171	4.91029	4.12024e-05	0.000417585
GSVIVG01030083001	1.96385	3.22959	4.90627	4.15881e-05	0.00042123
GSVIVG01018521001	1.5716	3.70603	4.90171	4.20292e-05	0.00042543
GSVIVG01015002001	2.21321	1.04227	4.89967	4.22289e-05	0.000427184
GSVIVG01021381001	1.63779	3.55943	4.89854	4.23395e-05	0.000427792
GSVIVG01032552001	-1.50847	4.9554	-4.89852	4.2342e-05	0.000427792
GSVIVG01032670001	1.4949	4.90911	4.89605	4.25851e-05	0.000429979
GSVIVG01022329001	-3.0313	1.08199	-4.89143	4.30452e-05	0.000434353
GSVIVG01033897001	-1.49663	6.13279	-4.88868	4.3319e-05	0.000436842
GSVIVG01034510001	1.66909	4.77633	4.88729	4.34585e-05	0.000437976
GSVIVG01033257001	-1.70774	5.14361	-4.88586	4.36029e-05	0.000439157
GSVIVG01024732001	-1.69694	4.47618	-4.88407	4.37837e-05	0.000440703
GSVIVG01025630001	1.50838	5.55184	4.87948	4.42523e-05	0.000445142
GSVIVG01013497001	-1.6675	5.16766	-4.87894	4.43079e-05	0.000445424
GSVIVG01007390001	1.74047	3.41523	4.87752	4.44546e-05	0.000446621
GSVIVG01000797001	2.33138	0.137577	4.8769	4.45181e-05	0.000446981
GSVIVG01037609001	1.41566	5.66472	4.87549	4.46644e-05	0.000448171
GSVIVG01008915001	-1.45174	5.55307	-4.87174	4.50545e-05	0.000451804
GSVIVG01037865001	2.36966	1.39538	4.86694	4.55595e-05	0.000456585
GSVIVG01025636001	1.90501	6.49571	4.86633	4.56236e-05	0.000456815
GSVIVG01003965001	1.65665	4.71721	4.86618	4.56391e-05	0.000456815
GSVIVG01008214001	-1.47648	4.9865	-4.86106	4.61854e-05	0.000461997
GSVIVG01032213001	1.4891	5.07972	4.84184	4.82924e-05	0.000482775
GSVIVG01018536001	2.41045	1.15064	4.84147	4.83337e-05	0.000482889
GSVIVG01013929001	2.19753	1.95827	4.83373	4.92106e-05	0.000491345
GSVIVG01028245001	2.16692	1.33728	4.83255	4.93457e-05	0.00049239
GSVIVG01026505001	2.94883	1.30604	4.83067	4.95635e-05	0.000494258
GSVIVG01032513001	-4.37246	0.300404	-4.82921	4.98292e-05	0.0004966
GSVIVG01020531001	1.82663	4.69688	4.82399	5.03365e-05	0.000501347
GSVIVG01000961001	-2.69021	2.55855	-4.82331	5.04167e-05	0.000501836
GSVIVG01005204001	1.80224	4.98659	4.81998	5.08075e-05	0.000505415
GSVIVG01033741001	-1.63744	4.8284	-4.81919	5.09009e-05	0.000506032
GSVIVG01009187001	2.08833	1.81498	4.81648	5.1222e-05	0.000508911
GSVIVG01031702001	-1.80497	2.10838	-4.81307	5.16303e-05	0.000512651
GSVIVG01031340001	1.56434	4.76314	4.81254	5.16938e-05	0.000512966
GSVIVG01022026001	1.69892	2.13851	4.81203	5.17545e-05	0.000513053
GSVIVG01001835001	-1.37143	7.33183	-4.81194	5.17661e-05	0.000513053
GSVIVG01025255001	1.99202	1.8102	4.80913	5.21043e-05	0.000516089
GSVIVG01031485001	1.9623	7.80042	4.80853	5.21771e-05	0.000516492
GSVIVG01009933001	2.08071	4.19876	4.80707	5.23553e-05	0.000517939
GSVIVG01034553001	1.81554	2.60778	4.79812	5.34557e-05	0.000528501
GSVIVG01006103001	-1.63321	5.81719	-4.79552	5.37792e-05	0.000531374
GSVIVG01010325001	1.99775	2.3667	4.79172	5.42568e-05	0.000535765
GSVIVG01012248001	1.95972	2.592	4.78911	5.45875e-05	0.000538543
GSVIVG01036121001	-1.3616	6.94919	-4.78897	5.46048e-05	0.000538543
GSVIVG01011919001	2.67119	-0.215979	4.78841	5.46769e-05	0.000538642
GSVIVG01017938001	-1.96901	6.55127	-4.78837	5.46816e-05	0.000538642
GSVIVG01026057001	1.48609	4.53207	4.78526	5.50785e-05	0.000542221
GSVIVG01027734001	-2.57326	2.99201	-4.78234	5.54533e-05	0.000545578
GSVIVG01019513001	1.59664	4.39067	4.77902	5.5883e-05	0.00054947
GSVIVG01017653001	-1.68385	2.56475	-4.77232	5.67608e-05	0.000557762
GSVIVG01029927001	1.82751	2.17964	4.7715	5.68693e-05	0.000558488
GSVIVG01019461001	1.8673	2.41008	4.76989	5.70826e-05	0.000560243
GSVIVG01020514001	-1.46439	7.26259	-4.76943	5.71446e-05	0.00056051
GSVIVG01026049001	3.58807	-0.444194	4.76779	5.73858e-05	0.000562534
GSVIVG01000438001	2.2848	1.47333	4.76374	5.79053e-05	0.000567283
GSVIVG01015018001	1.55593	10.7671	4.76339	5.79527e-05	0.000567402
GSVIVG01001315001	-1.60803	2.48819	-4.76285	5.80261e-05	0.000567777
GSVIVG01033547001	1.57334	4.07268	4.76198	5.81429e-05	0.000568575
GSVIVG01002962001	1.6881	4.18099	4.76153	5.82044e-05	0.000568832
GSVIVG01017708001	-2.21177	2.75529	-4.7595	5.84798e-05	0.000571177
GSVIVG01002113001	2.46381	0.274323	4.75841	5.8629e-05	0.000572289
GSVIVG01008889001	-1.76296	5.41861	-4.74847	6.00015e-05	0.000585332
GSVIVG01024973001	1.93719	2.92858	4.74285	6.07917e-05	0.000592682
GSVIVG01035416001	-1.32154	8.80722	-4.73956	6.12585e-05	0.000596873
GSVIVG01025367001	2.40878	1.00079	4.73779	6.15111e-05	0.000598973
GSVIVG01036583001	1.73389	3.20205	4.73612	6.17511e-05	0.000600947
GSVIVG01001154001	1.95311	1.89561	4.73512	6.18947e-05	0.000601982
GSVIVG01037072001	2.30916	0.101039	4.72738	6.30205e-05	0.000612562
GSVIVG01009444001	2.14418	1.85375	4.71509	6.4852e-05	0.000629985
GSVIVG01038710001	-1.54505	8.0942	-4.7143	6.49715e-05	0.000630766
GSVIVG01035085001	-1.75707	2.70603	-4.71362	6.5074e-05	0.000631382
GSVIVG01008783001	2.36328	0.745015	4.7122	6.52893e-05	0.000633091
GSVIVG01013796001	-1.36908	7.0879	-4.70957	6.56912e-05	0.000636606
GSVIVG01020845001	2.36888	1.79532	4.7064	6.61787e-05	0.000640945
GSVIVG01019071001	-1.45783	8.67083	-4.70433	6.64977e-05	0.000643649
GSVIVG01009430001	1.79007	6.0373	4.70087	6.70359e-05	0.000648469
GSVIVG01014737001	1.85636	5.90322	4.68756	6.91496e-05	0.000668515
GSVIVG01020210001	2.09722	2.17246	4.67953	7.04567e-05	0.000680744
GSVIVG01014693001	2.13039	1.23563	4.67833	7.06536e-05	0.000682238
GSVIVG01030544001	2.30549	2.09396	4.67629	7.09908e-05	0.000685084
GSVIVG01011777001	1.9916	2.75164	4.67565	7.10971e-05	0.000685701
GSVIVG01038452001	-1.6401	4.12984	-4.67334	7.14808e-05	0.000688989
GSVIVG01003459001	-1.63793	4.3065	-4.66411	7.30371e-05	0.00070357
GSVIVG01025210001	2.17524	1.71607	4.65808	7.40717e-05	0.000713111
GSVIVG01025003001	1.42645	7.30916	4.65556	7.45085e-05	0.000716659
GSVIVG01026315001	1.97016	5.99292	4.65544	7.45289e-05	0.000716659
GSVIVG01029265001	-1.48373	7.12504	-4.65424	7.47384e-05	0.000718245
GSVIVG01020580001	1.62668	3.18284	4.65311	7.49351e-05	0.000719707
GSVIVG01012721001	2.05662	1.6732	4.6515	7.52174e-05	0.000721609
GSVIVG01025778001	1.53969	7.66682	4.65147	7.52226e-05	0.000721609
GSVIVG01031126001	2.97299	0.0712241	4.65079	7.53455e-05	0.00072236
GSVIVG01037873001	-1.77037	3.66203	-4.6493	7.56042e-05	0.000724409
GSVIVG01036905001	2.41451	1.14585	4.64696	7.60185e-05	0.000727947
GSVIVG01017196001	-2.17462	2.93488	-4.64274	7.677e-05	0.000734708
GSVIVG01021662001	1.61043	4.31678	4.64014	7.72379e-05	0.000738747
GSVIVG01008020001	1.32373	5.91527	4.63948	7.7357e-05	0.000739448
GSVIVG01036289001	-1.56004	3.58301	-4.63875	7.74883e-05	0.000740265
GSVIVG01007823001	1.77632	4.05172	4.63335	7.84728e-05	0.000749227
GSVIVG01009024001	1.36967	5.96697	4.63136	7.88375e-05	0.000752264
GSVIVG01036509001	3.71448	1.23309	4.62981	7.91731e-05	0.000754811
GSVIVG01025610001	2.15283	2.34702	4.62941	7.91979e-05	0.000754811
GSVIVG01015882001	-1.35168	7.57917	-4.62813	7.94349e-05	0.000756623
GSVIVG01034614001	2.59454	0.723594	4.62716	7.96156e-05	0.000757897
GSVIVG01018556001	1.43905	6.64264	4.6209	8.07866e-05	0.000768591
GSVIVG01024950001	2.04109	3.03756	4.61663	8.15963e-05	0.000775838
GSVIVG01024279001	2.03359	1.61142	4.61364	8.21685e-05	0.000780591
GSVIVG01031525001	-1.42893	5.74548	-4.61332	8.22295e-05	0.000780591
GSVIVG01030047001	1.53918	4.70526	4.61326	8.22413e-05	0.000780591
GSVIVG01011842001	1.5747	3.96954	4.61212	8.24602e-05	0.000782209
GSVIVG01002630001	-1.4208	6.51485	-4.61056	8.27601e-05	0.000784593
GSVIVG01024935001	-1.40347	7.53606	-4.61018	8.28351e-05	0.000784843
GSVIVG01027900001	2.01687	5.21711	4.60956	8.29536e-05	0.000785505
GSVIVG01024703001	2.13051	2.26447	4.60831	8.31967e-05	0.000787345
GSVIVG01014772001	1.53834	5.57929	4.60391	8.40567e-05	0.000795018
GSVIVG01000144001	1.82257	2.76161	4.59326	8.61738e-05	0.000814342
GSVIVG01023863001	1.56504	6.02797	4.59313	8.62007e-05	0.000814342
GSVIVG01027975001	1.79832	2.62344	4.58878	8.70812e-05	0.000822179
GSVIVG01006342001	-3.92007	-0.371478	-4.58799	8.73336e-05	0.00082408
GSVIVG01024518001	-1.33069	7.41643	-4.58556	8.77379e-05	0.000827412
GSVIVG01037819001	2.06264	6.52299	4.58189	8.8494e-05	0.000834055
GSVIVG01028783001	-1.85839	4.44148	-4.58151	8.85727e-05	0.000834309
GSVIVG01032389001	-1.29831	7.92682	-4.57564	8.97961e-05	0.000845035
GSVIVG01029827001	1.55689	3.57876	4.57555	8.98161e-05	0.000845035
GSVIVG01027429001	1.57576	2.7694	4.57067	9.08466e-05	0.000854233
GSVIVG01028006001	-1.44435	6.19252	-4.56835	9.134e-05	0.000858373
GSVIVG01036656001	-2.71996	0.946385	-4.56755	9.15126e-05	0.000859495
GSVIVG01032769001	-1.80688	4.14911	-4.56323	9.24402e-05	0.000867702
GSVIVG01033497001	2.2297	1.46445	4.56187	9.27346e-05	0.000869959
GSVIVG01025161001	1.84804	1.54463	4.56145	9.28245e-05	0.000870062
GSVIVG01014421001	2.07615	1.57082	4.56132	9.28533e-05	0.000870062
GSVIVG01020749001	-1.72377	3.9126	-4.55996	9.31496e-05	0.000872332
GSVIVG01018111001	-1.4847	7.18229	-4.55677	9.38456e-05	0.00087834
GSVIVG01017899001	1.46279	8.11613	4.54923	9.55158e-05	0.000893414
GSVIVG01002064001	-1.42442	6.55095	-4.549	9.55668e-05	0.000893414
GSVIVG01032427001	1.46106	5.73565	4.54873	9.56267e-05	0.000893457
GSVIVG01008405001	1.77276	3.19975	4.54804	9.57827e-05	0.000894397
GSVIVG01032484001	1.35798	4.7074	4.54556	9.63391e-05	0.000899072
GSVIVG01016182001	3.03272	0.842872	4.54237	9.70683e-05	0.000905354
GSVIVG01015423001	-1.51084	6.11167	-4.53919	9.77859e-05	0.00091152
GSVIVG01008671001	1.94941	2.12505	4.53873	9.78896e-05	0.000911961
GSVIVG01005193001	1.50154	4.75211	4.53595	9.85299e-05	0.000917396
GSVIVG01031929001	2.12189	1.48285	4.52915	0.000100109	0.000931565
GSVIVG01014858001	1.87349	2.21951	4.5265	0.00010073	0.000936804
GSVIVG01014299001	1.44751	4.86105	4.52249	0.000101681	0.000945096
GSVIVG01035384001	1.95645	4.15793	4.51593	0.000103253	0.000959159
GSVIVG01010390001	1.97036	3.60117	4.51464	0.000103565	0.000961505
GSVIVG01038200001	1.89937	1.98149	4.51372	0.000103789	0.000963032
GSVIVG01018249001	1.44762	4.95119	4.49591	0.000108206	0.00100343
GSVIVG01017678001	-1.36172	7.84881	-4.49502	0.000108433	0.00100496
GSVIVG01011114001	-1.36665	4.3389	-4.49344	0.000108835	0.00100811
GSVIVG01028110001	-1.45507	4.80943	-4.49309	0.000108923	0.00100835
GSVIVG01038541001	-1.3151	7.55603	-4.4887	0.00011005	0.0010182
GSVIVG01030310001	1.56431	3.74091	4.48548	0.000110882	0.00102531
GSVIVG01024049001	1.50852	4.58274	4.47946	0.000112455	0.00103926
GSVIVG01005967001	-1.35106	5.1804	-4.4763	0.000113291	0.00104638
GSVIVG01000469001	-1.80906	2.06755	-4.47287	0.000114204	0.00105422
GSVIVG01020604001	1.84497	1.99071	4.47025	0.000114907	0.0010601
GSVIVG01016390001	-1.46844	5.02798	-4.46998	0.000114979	0.00106015
GSVIVG01034943001	-1.551	4.79861	-4.46876	0.000115309	0.00106259
GSVIVG01000222001	1.63237	3.60147	4.4587	0.000118058	0.00108731
GSVIVG01013757001	-1.93722	2.3917	-4.45451	0.000119223	0.00109741
GSVIVG01021252001	-1.43283	5.97842	-4.44708	0.000121314	0.00111602
GSVIVG01027930001	1.63081	3.9529	4.44498	0.000121913	0.00112089
GSVIVG01029458001	1.42909	4.88863	4.44235	0.000122668	0.00112719
GSVIVG01033565001	-1.47916	4.64841	-4.44184	0.000122815	0.0011279
GSVIVG01029312001	-1.55667	4.93144	-4.44051	0.000123195	0.00113075
GSVIVG01036069001	-3.69744	0.20382	-4.43927	0.000123647	0.00113375
GSVIVG01035614001	2.19124	1.71411	4.4389	0.000123663	0.00113375
GSVIVG01035029001	1.90677	9.74135	4.43847	0.000123785	0.00113423
GSVIVG01024580001	2.87687	1.10369	4.43743	0.000124096	0.00113643
GSVIVG01019618001	-1.28554	6.239	-4.42551	0.000127604	0.00116789
GSVIVG01034106001	1.84625	4.09405	4.42525	0.000127681	0.00116793
GSVIVG01007760001	1.42936	7.05153	4.41885	0.00012961	0.00118491
GSVIVG01015389001	-1.55096	4.18738	-4.41392	0.000131117	0.00119801
GSVIVG01005412001	2.66305	-0.66518	4.41311	0.000131367	0.00119962
GSVIVG01022259001	1.77963	4.39597	4.41199	0.000131711	0.00120207
GSVIVG01031578001	1.61159	2.90433	4.41067	0.00013212	0.00120513
GSVIVG01012529001	1.90373	2.79529	4.40741	0.000133133	0.00121369
GSVIVG01021316001	2.19369	0.6021	4.40053	0.000135298	0.00123272
GSVIVG01036441001	2.2172	0.882444	4.39531	0.000136962	0.00124718
GSVIVG01014189001	2.3916	0.0396399	4.39489	0.000137097	0.00124771
GSVIVG01025870001	1.36577	5.6962	4.39106	0.000138333	0.00125825
GSVIVG01035014001	-1.48805	5.37855	-4.38986	0.000138725	0.0012611
GSVIVG01028662001	1.42626	4.93472	4.38488	0.000140352	0.00127515
GSVIVG01020556001	-1.36748	7.31954	-4.38453	0.000140468	0.00127515
GSVIVG01028213001	-1.45092	7.61743	-4.38441	0.000140507	0.00127515
GSVIVG01035122001	2.62378	-0.356787	4.38359	0.000140782	0.00127628
GSVIVG01007665001	-1.42422	6.6014	-4.38355	0.00014079	0.00127628
GSVIVG01000743001	1.3929	6.82049	4.37365	0.000144097	0.00130553
GSVIVG01015437001	2.16934	1.72136	4.37163	0.000144782	0.00131099
GSVIVG01037237001	1.42509	4.63791	4.37133	0.000144884	0.00131118
GSVIVG01032812001	1.48528	5.25622	4.37044	0.000145187	0.00131228
GSVIVG01013173001	1.94241	2.19596	4.37002	0.000145329	0.00131228
GSVIVG01020864001	1.7802	3.91509	4.37002	0.00014533	0.00131228
GSVIVG01014629001	-1.47811	4.41727	-4.37002	0.00014533	0.00131228
GSVIVG01032715001	2.30952	2.49997	4.36926	0.000145588	0.00131388
GSVIVG01037661001	-1.79186	4.1953	-4.3684	0.000145882	0.00131579
GSVIVG01005839001	-2.76537	2.78145	-4.35921	0.000149068	0.00134378
GSVIVG01016393001	-1.50117	4.26315	-4.35686	0.000149887	0.0013504
GSVIVG01034575001	2.21587	2.5443	4.35463	0.00015067	0.0013567
GSVIVG01028402001	1.67052	9.13174	4.35249	0.000151429	0.00136278
GSVIVG01030969001	1.87757	4.19026	4.35118	0.000151897	0.00136622
GSVIVG01032765001	2.8348	0.364414	4.3472	0.000153326	0.00137831
GSVIVG01034561001	2.32361	1.12058	4.34559	0.000153901	0.00138271
GSVIVG01018795001	1.64642	3.33113	4.34392	0.000154503	0.00138686
GSVIVG01007718001	1.55851	3.87974	4.34384	0.000154534	0.00138686
GSVIVG01003818001	2.60165	0.379642	4.34319	0.000154772	0.00138822
GSVIVG01028789001	-1.89007	1.98328	-4.33851	0.000156479	0.00140275
GSVIVG01006478001	-1.80585	2.75775	-4.33719	0.000156962	0.0014063
GSVIVG01033713001	-1.28994	7.20855	-4.33668	0.000157152	0.00140722
GSVIVG01033793001	2.29033	1.45186	4.33285	0.000158569	0.00141913
GSVIVG01030436001	1.49352	3.65391	4.32778	0.000160466	0.0014353
GSVIVG01023999001	-1.97274	1.86522	-4.32754	0.000160556	0.00143532
GSVIVG01015460001	1.41676	6.73916	4.32562	0.000161282	0.00144101
GSVIVG01017690001	1.85365	3.33061	4.32229	0.000162545	0.00145149
GSVIVG01028921001	1.93232	2.27354	4.32124	0.00016295	0.0014543
GSVIVG01018115001	2.80631	1.56015	4.31805	0.000164181	0.00146447
GSVIVG01024113001	1.69626	2.62287	4.31715	0.000164517	0.00146667
GSVIVG01015272001	-2.06855	1.0171	-4.31654	0.000164756	0.00146799
GSVIVG01034140001	2.23628	1.75717	4.31269	0.00016625	0.00148013
GSVIVG01008575001	2.05295	2.69221	4.31256	0.000166302	0.00148013
GSVIVG01030508001	-1.54455	8.93998	-4.30967	0.00016743	0.00148934
GSVIVG01017906001	1.58102	4.77529	4.30942	0.000167529	0.00148941
GSVIVG01035396001	1.43194	5.76382	4.30754	0.00016827	0.00149517
GSVIVG01026707001	1.71373	3.535	4.30619	0.000168805	0.00149909
GSVIVG01018088001	-1.44734	4.84151	-4.30323	0.000169981	0.00150871
GSVIVG01038037001	-2.22187	1.38917	-4.30161	0.00017063	0.00151364
GSVIVG01008882001	1.45209	5.12724	4.29467	0.000173432	0.00153765
GSVIVG01019865001	-1.4566	4.01719	-4.29303	0.0001741	0.00154272
GSVIVG01011452001	1.49809	3.61971	4.29196	0.000174539	0.00154577
GSVIVG01008955001	2.25604	0.96765	4.28895	0.000175776	0.00155587
GSVIVG01030651001	2.29428	0.498201	4.28548	0.000177213	0.00156772
GSVIVG01033622001	-1.43918	5.84056	-4.28311	0.0001782	0.00157559
GSVIVG01003157001	1.4547	6.97709	4.27572	0.00018132	0.00160231
GSVIVG01026170001	2.0116	2.17886	4.27482	0.000181701	0.00160479
GSVIVG01009069001	1.68265	3.66463	4.27309	0.00018244	0.00161044
GSVIVG01020783001	1.3528	6.95084	4.27191	0.000182945	0.00161402
GSVIVG01015198001	1.48406	4.4839	4.27104	0.000183319	0.00161643
GSVIVG01034001001	1.52595	3.75596	4.26942	0.000184017	0.0016217
GSVIVG01011406001	-2.06547	1.27522	-4.26874	0.000184312	0.00162341
GSVIVG01033081001	2.66532	0.868532	4.2617	0.000187388	0.00164873
GSVIVG01011905001	-1.45144	8.0654	-4.26169	0.000187391	0.00164873
GSVIVG01024684001	1.61848	5.18978	4.25942	0.000188391	0.00165663
GSVIVG01028246001	1.57198	3.64909	4.25832	0.000188879	0.00166002
GSVIVG01030002001	1.95505	3.16672	4.25714	0.000189401	0.0016637
GSVIVG01029690001	1.47909	4.9726	4.2535	0.000191028	0.00167707
GSVIVG01019294001	2.00019	0.663325	4.25247	0.000191489	0.00168022
GSVIVG01033445001	2.06026	0.958354	4.25199	0.000191704	0.00168119
GSVIVG01009793001	1.86572	1.25037	4.24682	0.000194046	0.0017008
GSVIVG01011679001	-1.29243	9.09192	-4.24362	0.000195508	0.00171269
GSVIVG01030534001	-2.90113	0.70444	-4.24054	0.000196941	0.0017243
GSVIVG01026588001	-1.50819	6.03575	-4.23606	0.000199008	0.00174145
GSVIVG01019547001	1.50484	6.66272	4.23011	0.000201809	0.00176501
GSVIVG01013071001	2.26579	0.703474	4.2248	0.000204343	0.0017862
GSVIVG01016567001	2.50629	0.164589	4.22331	0.00020506	0.0017915
GSVIVG01012182001	-1.32347	10.2852	-4.22031	0.000206506	0.00180315
GSVIVG01017072001	1.40814	4.48092	4.22007	0.000206625	0.00180322
GSVIVG01032268001	2.08137	1.76513	4.21884	0.000207222	0.00180746
GSVIVG01028152001	-1.88307	4.6309	-4.21734	0.000207952	0.00181284
GSVIVG01036149001	-1.84389	0.482925	-4.21287	0.000210147	0.00183099
GSVIVG01003697001	-1.88697	0.69689	-4.20991	0.000211612	0.00184276
GSVIVG01036462001	1.53627	4.62635	4.20813	0.000212497	0.00184946
GSVIVG01027027001	-1.53909	4.59735	-4.20717	0.000212978	0.00185266
GSVIVG01024815001	1.37046	4.63121	4.20129	0.000215938	0.0018774
GSVIVG01038035001	-1.61047	5.15907	-4.20018	0.000216501	0.00188127
GSVIVG01004836001	-1.68283	6.97034	-4.19484	0.000219234	0.001904
GSVIVG01009099001	-1.44938	4.44883	-4.19407	0.000219633	0.00190643
GSVIVG01000156001	1.4423	7.90859	4.19371	0.000219818	0.00190702
GSVIVG01004317001	1.77498	5.82741	4.19304	0.000220165	0.001909
GSVIVG01003139001	1.57176	3.24379	4.19062	0.000221416	0.00191882
GSVIVG01007953001	1.79949	4.65821	4.1902	0.000221636	0.00191942
GSVIVG01036739001	1.99214	1.3632	4.19003	0.000221724	0.00191942
GSVIVG01007909001	-1.37434	8.11247	-4.18716	0.000223225	0.00193138
GSVIVG01030170001	1.76002	1.56223	4.183	0.000225414	0.00194928
GSVIVG01035682001	1.65539	7.07107	4.18109	0.000226432	0.00195703
GSVIVG01013218001	1.44883	4.49112	4.17937	0.000227344	0.00196386
GSVIVG01001510001	-1.56606	4.15631	-4.17872	0.000227691	0.00196581
GSVIVG01023442001	2.44662	0.354016	4.1755	0.000229421	0.00197969
GSVIVG01008076001	-1.39286	7.78859	-4.17296	0.000230792	0.00199046
GSVIVG01031471001	1.30906	6.52239	4.17178	0.000231435	0.00199494
GSVIVG01029482001	1.93817	2.82872	4.16944	0.000232708	0.00200484
GSVIVG01001117001	1.33601	4.8844	4.16764	0.000233697	0.00201228
GSVIVG01003438001	1.79395	1.87676	4.16528	0.000234995	0.00202239
GSVIVG01017819001	1.67519	3.25538	4.14916	0.000244062	0.0020993
GSVIVG01026731001	1.58626	3.5629	4.1444	0.000246806	0.00212177
GSVIVG01036028001	-1.35031	6.24539	-4.14204	0.000248177	0.00213156
GSVIVG01023936001	-1.47349	6.13045	-4.14199	0.000248209	0.00213156
GSVIVG01031775001	-1.3792	5.6003	-4.13554	0.000251993	0.00216291
GSVIVG01008821001	-1.40268	4.36908	-4.13525	0.000252166	0.00216324
GSVIVG01034031001	1.50604	4.61172	4.13486	0.000252396	0.00216406
GSVIVG01037975001	2.58785	0.695305	4.13415	0.000252824	0.00216659
GSVIVG01035669001	-1.39473	5.15948	-4.1331	0.000253443	0.00217073
GSVIVG01017757001	1.82507	4.83391	4.13258	0.00025375	0.00217222
GSVIVG01026314001	2.0213	4.37537	4.12955	0.000255567	0.00218661
GSVIVG01030509001	1.48345	3.5649	4.12567	0.000257902	0.00220542
GSVIVG01000192001	-2.01133	1.3978	-4.12247	0.000259852	0.00222092
GSVIVG01007740001	1.75175	1.48693	4.12176	0.000260281	0.00222341
GSVIVG01037706001	1.70784	2.6296	4.1198	0.000261482	0.00223249
GSVIVG01036077001	1.38734	6.19427	4.11795	0.000262623	0.00224104
GSVIVG01030094001	-1.3976	4.91459	-4.10376	0.000271524	0.00231502
GSVIVG01008043001	1.43591	5.76326	4.10367	0.00027158	0.00231502
GSVIVG01021544001	1.41506	4.09746	4.10149	0.000272975	0.00232569
GSVIVG01021238001	1.66851	4.96937	4.10049	0.000273616	0.00232992
GSVIVG01023699001	2.5202	0.12938	4.09874	0.00027475	0.00233835
GSVIVG01025855001	-1.4441	4.862	-4.09675	0.000276032	0.00234802
GSVIVG01009308001	1.69922	5.16287	4.09423	0.000277669	0.0023607
GSVIVG01016266001	-1.41026	6.31172	-4.09371	0.000278007	0.00236233
GSVIVG01021261001	1.78602	5.7047	4.09288	0.000278551	0.00236571
GSVIVG01007694001	1.40072	5.24887	4.07566	0.000290045	0.00246203
GSVIVG01026478001	1.40169	7.02978	4.0744	0.00029091	0.00246807
GSVIVG01024795001	1.56726	4.5053	4.07407	0.000291131	0.00246865
GSVIVG01029765001	3.7889	-0.492949	4.07409	0.000291531	0.00247074
GSVIVG01037136001	-1.33566	8.06486	-4.06779	0.000295455	0.00250269
GSVIVG01031065001	-2.58185	0.662464	-4.06627	0.000296523	0.00251042
GSVIVG01037011001	-1.83957	3.10081	-4.05763	0.000302595	0.00255921
GSVIVG01010127001	1.45533	4.32309	4.05758	0.000302627	0.00255921
GSVIVG01037038001	2.1566	0.299689	4.05739	0.000302762	0.00255921
GSVIVG01032091001	2.48775	3.76154	4.05472	0.000304673	0.00257402
GSVIVG01008996001	1.40566	8.04641	4.05397	0.000305202	0.00257582
GSVIVG01021830001	2.27718	1.96991	4.05397	0.000305206	0.00257582
GSVIVG01014221001	-1.47509	4.34001	-4.04901	0.000308785	0.00260466
GSVIVG01018283001	-2.02639	1.08863	-4.04575	0.000311157	0.00262325
GSVIVG01021598001	1.42161	5.16885	4.0455	0.000311338	0.00262325
GSVIVG01028485001	2.20318	0.714937	4.04531	0.000311476	0.00262325
GSVIVG01008756001	2.45596	1.34701	4.04243	0.000313589	0.00263856
GSVIVG01015162001	-1.34371	4.64231	-4.04239	0.00031362	0.00263856
GSVIVG01008216001	1.85083	1.81243	4.04192	0.000313967	0.0026401
GSVIVG01016729001	-1.37154	7.89968	-4.04149	0.000314285	0.0026414
GSVIVG01032682001	1.45368	3.45616	4.04012	0.000315294	0.0026485
GSVIVG01001091001	1.4941	3.91607	4.03893	0.00031618	0.00265456
GSVIVG01006778001	1.40457	7.15534	4.03817	0.00031674	0.00265788
GSVIVG01038059001	-1.50163	4.82375	-4.03716	0.000317496	0.00266284
GSVIVG01033278001	1.29183	6.29129	4.03647	0.000318011	0.00266578
GSVIVG01031975001	3.26236	-0.615461	4.0346	0.000319529	0.00267711
GSVIVG01034755001	1.62835	3.22526	4.03378	0.000320025	0.00267988
GSVIVG01019767001	2.13897	0.232362	4.03243	0.000321043	0.00268701
GSVIVG01012192001	-1.74845	2.64423	-4.0304	0.000322577	0.00269845
GSVIVG01020936001	-1.48044	6.48873	-4.02661	0.000325459	0.00272115
GSVIVG01001813001	-1.33593	5.48892	-4.02494	0.000326737	0.00273042
GSVIVG01035640001	1.61245	2.19244	4.01595	0.00033371	0.00278725
GSVIVG01021568001	-1.53999	3.04429	-4.01498	0.000334468	0.00279213
GSVIVG01019925001	2.57816	0.743072	4.01203	0.000336797	0.00281012
GSVIVG01013760001	-1.4561	4.64146	-4.01163	0.000337108	0.00281127
GSVIVG01017078001	2.51081	1.65513	4.00143	0.000345282	0.00287795
GSVIVG01025374001	-1.50691	7.42268	-4.00106	0.000345579	0.00287893
GSVIVG01001491001	-1.718	3.50908	-3.99948	0.000346869	0.00288819
GSVIVG01008496001	2.10686	1.82574	3.99917	0.000347118	0.00288878
GSVIVG01005095001	-2.19607	0.389185	-3.99819	0.000347919	0.00289319
GSVIVG01018143001	1.41122	4.39116	3.99808	0.000348007	0.00289319
GSVIVG01037142001	1.7414	2.72219	3.99162	0.000353323	0.00293587
GSVIVG01001285001	1.69324	2.29353	3.99099	0.000353848	0.00293872
GSVIVG01021400001	-1.51715	3.75997	-3.99015	0.000354546	0.00294301
GSVIVG01009469001	-2.09051	1.59669	-3.98893	0.000355568	0.00294997
GSVIVG01019778001	1.29627	6.38306	3.9817	0.00036165	0.00299889
GSVIVG01029967001	1.89713	2.6514	3.98114	0.000362125	0.00300128
GSVIVG01010611001	2.25068	1.24302	3.97626	0.000366299	0.00303432
GSVIVG01026589001	2.03151	0.656203	3.96734	0.000374051	0.00309695
GSVIVG01007825001	2.0644	0.996726	3.96622	0.000375039	0.00310354
GSVIVG01029293001	-1.685	4.72894	-3.96385	0.000377125	0.00311921
GSVIVG01020581001	-1.35906	8.55188	-3.96108	0.000379591	0.00313799
GSVIVG01009972001	1.39195	4.8777	3.95912	0.000381337	0.00315081
GSVIVG01021161001	-1.69485	2.55257	-3.9589	0.000381532	0.00315081
GSVIVG01036660001	-1.58645	4.64177	-3.95253	0.000387278	0.00319663
GSVIVG01027725001	1.7018	2.6952	3.9522	0.000387579	0.00319748
GSVIVG01035999001	-1.49643	3.53398	-3.94915	0.000390365	0.00321882
GSVIVG01012479001	1.3064	5.61466	3.93811	0.000400613	0.00330163
GSVIVG01009731001	1.54431	9.60648	3.93747	0.000401213	0.00330489
GSVIVG01024221001	1.37097	5.47787	3.92869	0.000409564	0.00337196
GSVIVG01031820001	-2.4296	-0.299782	-3.91965	0.000418355	0.00344258
GSVIVG01028907001	1.9148	1.59129	3.91892	0.00041906	0.00344663
GSVIVG01023037001	-1.94131	0.989123	-3.91811	0.000419862	0.00345146
GSVIVG01017316001	-1.50608	8.70851	-3.91467	0.000423266	0.00347767
GSVIVG01035345001	2.26857	0.637905	3.91438	0.000423549	0.00347823
GSVIVG01022844001	1.83403	1.83258	3.91179	0.000426134	0.00349768
GSVIVG01025727001	-1.85682	2.92092	-3.90736	0.000430585	0.00353216
GSVIVG01026339001	1.74155	3.48377	3.90717	0.000430773	0.00353216
GSVIVG01029481001	1.91721	1.15766	3.90443	0.000433551	0.00355314
GSVIVG01025269001	1.80582	3.29467	3.90338	0.000434625	0.00356014
GSVIVG01031761001	2.28882	0.632963	3.89885	0.000439272	0.00359637
GSVIVG01025005001	1.54232	4.39168	3.89725	0.000440923	0.00360806
GSVIVG01008429001	-1.39118	7.06299	-3.89237	0.000446	0.00364776
GSVIVG01022600001	1.41208	4.00703	3.88812	0.000450464	0.0036824
GSVIVG01001146001	2.27388	1.02338	3.8875	0.00045112	0.00368589
GSVIVG01037169001	-1.98028	1.78491	-3.88695	0.000451698	0.00368875
GSVIVG01026991001	-3.26479	0.14726	-3.88458	0.000454433	0.00370921
GSVIVG01026542001	-1.53889	2.58038	-3.88246	0.000456479	0.00372403
GSVIVG01009528001	-1.41402	5.80228	-3.88072	0.00045835	0.0037374
GSVIVG01032744001	1.49116	8.2168	3.87747	0.000461859	0.00376412
GSVIVG01008738001	-3.07749	3.156	-3.87592	0.000463653	0.00377683
GSVIVG01017926001	-1.41654	5.41088	-3.87318	0.000466523	0.0037983
GSVIVG01021232001	-1.31967	5.90944	-3.87156	0.000468304	0.00381087
GSVIVG01032948001	1.77914	8.08217	3.87004	0.000469979	0.00382257
GSVIVG01028516001	-1.38851	4.24687	-3.86959	0.000470475	0.00382468
GSVIVG01004064001	-2.1387	2.11775	-3.86805	0.000472179	0.0038366
GSVIVG01015042001	-1.30816	9.4954	-3.8573	0.00048422	0.00393246
GSVIVG01008644001	1.88613	1.71999	3.85189	0.000490406	0.0039807
GSVIVG01030179001	1.41971	3.68409	3.84761	0.000495348	0.00401794
GSVIVG01005670001	1.75204	1.96241	3.84749	0.000495492	0.00401794
GSVIVG01009078001	2.18153	0.733266	3.84658	0.000496548	0.00402448
GSVIVG01015550001	-1.46112	4.27077	-3.83931	0.00050508	0.0040898
GSVIVG01034903001	-1.32382	6.8711	-3.83929	0.000505114	0.0040898
GSVIVG01001807001	1.66113	5.53192	3.83103	0.000514983	0.00416762
GSVIVG01020577001	1.88833	1.28367	3.82872	0.000517776	0.00418813
GSVIVG01018247001	-1.49714	5.60045	-3.82784	0.000518849	0.0041947
GSVIVG01016956001	-1.5527	2.54838	-3.82662	0.000520329	0.00420456
GSVIVG01033705001	1.82778	2.97107	3.82499	0.00052232	0.00421854
[truncated: 14,146 more rows]

## Sheet: Thompson Seedless
Locus	logFC	AveExpr	t	P.Value	adj.P.Val
GSVIVG01019695001	-4.80409	8.33629	-43.1296	1.17498e-21	1.897e-17
GSVIVG01022354001	-3.55778	8.91519	-38.4054	1.18923e-20	9.60003e-17
GSVIVG01007582001	3.44285	7.08334	34.0149	1.3306e-19	7.16083e-16
GSVIVG01011437001	4.42134	6.46648	32.8678	2.62869e-19	1.061e-15
GSVIVG01036017001	-4.63055	6.48998	-30.3248	1.2952e-18	3.50462e-15
GSVIVG01032793001	-3.96819	6.52122	-30.2945	1.32084e-18	3.50462e-15
GSVIVG01028042001	4.58011	5.34525	30.0807	1.5195e-18	3.50462e-15
GSVIVG01017334001	-3.10404	7.85436	-29.3915	2.40167e-18	4.84687e-15
GSVIVG01002109001	-4.5358	7.53644	-28.6899	3.86947e-18	6.9414e-15
GSVIVG01015290001	4.13204	5.42663	27.5359	8.68915e-18	1.40286e-14
GSVIVG01031119001	-4.18098	7.13193	-27.164	1.13552e-17	1.66524e-14
GSVIVG01033781001	-3.4453	6.41492	-27.0452	1.23771e-17	1.66524e-14
GSVIVG01022752001	-4.7508	6.20916	-26.9247	1.35155e-17	1.67852e-14
GSVIVG01015788001	-3.83463	7.06673	-26.6002	1.71508e-17	1.86667e-14
GSVIVG01034414001	-3.18836	6.24883	-26.5531	1.77582e-17	1.86667e-14
GSVIVG01005272001	-4.41478	6.13143	-26.498	1.8499e-17	1.86667e-14
GSVIVG01019481001	-3.49287	5.03894	-26.0119	2.66089e-17	2.3959e-14
GSVIVG01015789001	-4.07858	5.54471	-26.0068	2.67118e-17	2.3959e-14
GSVIVG01005878001	-2.89531	7.84271	-25.6212	3.5807e-17	3.04265e-14
GSVIVG01015952001	-3.15856	10.1673	-25.5209	3.8671e-17	3.12171e-14
GSVIVG01021298001	-3.22382	7.06456	-25.4532	4.07374e-17	3.13193e-14
GSVIVG01034176001	-3.2709	7.38531	-25.3231	4.50414e-17	3.30542e-14
GSVIVG01009071001	-3.30471	7.43886	-25.24	4.80393e-17	3.37215e-14
GSVIVG01034580001	-2.83213	7.44681	-24.6731	7.49467e-17	5.04173e-14
GSVIVG01032163001	-4.1438	5.23206	-24.5337	8.37384e-17	5.40782e-14
GSVIVG01026965001	-3.18678	7.20385	-24.3833	9.44373e-17	5.86419e-14
GSVIVG01025060001	-3.96616	4.47134	-23.8761	1.42411e-16	8.51567e-14
GSVIVG01001185001	-3.52514	7.38581	-23.7488	1.58068e-16	9.11433e-14
GSVIVG01028548001	4.73596	5.28062	23.6387	1.73116e-16	9.63777e-14
GSVIVG01022383001	-3.46222	7.85679	-23.5463	1.86821e-16	9.78307e-14
GSVIVG01032803001	-3.37893	8.84977	-23.5397	1.87845e-16	9.78307e-14
GSVIVG01009920001	-3.17025	8.13983	-23.4403	2.03998e-16	1.02923e-13
GSVIVG01014451001	-2.98399	5.67731	-23.3902	2.12698e-16	1.04061e-13
GSVIVG01015266001	-3.77217	6.45418	-23.1471	2.60738e-16	1.22426e-13
GSVIVG01018070001	-2.78142	8.37649	-23.1176	2.67295e-16	1.22426e-13
GSVIVG01000765001	-3.25636	7.4851	-23.0927	2.72985e-16	1.22426e-13
GSVIVG01038126001	-3.71974	8.8016	-22.9594	3.05559e-16	1.2993e-13
GSVIVG01021126001	-2.62945	7.90548	-22.941	3.10354e-16	1.2993e-13
GSVIVG01031581001	-6.42181	5.80427	-22.9303	3.1386e-16	1.2993e-13
GSVIVG01019271001	-3.30426	4.24624	-22.8832	3.25992e-16	1.31578e-13
GSVIVG01027961001	-2.93978	7.52949	-22.789	3.53259e-16	1.36265e-13
GSVIVG01007624001	-3.57275	5.92594	-22.7668	3.60035e-16	1.36265e-13
GSVIVG01021301001	-2.74208	7.65038	-22.7574	3.62923e-16	1.36265e-13
GSVIVG01026985001	3.74258	7.46033	22.6708	3.90876e-16	1.43425e-13
GSVIVG01028792001	-4.15228	4.91117	-22.4802	4.60653e-16	1.65272e-13
GSVIVG01024946001	3.45971	7.0136	22.2467	5.64305e-16	1.98059e-13
GSVIVG01000923001	-3.85072	5.16671	-22.1825	5.9688e-16	2.05035e-13
GSVIVG01003118001	-3.4705	4.7614	-22.1364	6.21485e-16	2.09039e-13
GSVIVG01031705001	-2.93737	7.454	-21.9798	7.13366e-16	2.35047e-13
GSVIVG01033749001	3.26322	6.5196	21.9348	7.42342e-16	2.39702e-13
GSVIVG01035995001	-3.21677	6.91656	-21.8919	7.71068e-16	2.44096e-13
GSVIVG01022745001	-3.27911	5.7608	-21.6971	9.17101e-16	2.81372e-13
GSVIVG01031737001	-4.68154	4.3719	-21.6893	9.23673e-16	2.81372e-13
GSVIVG01018654001	-3.92467	5.32818	-21.375	1.22554e-15	3.66412e-13
GSVIVG01026843001	-4.47834	5.94032	-21.2559	1.36574e-15	3.98515e-13
GSVIVG01018111001	-3.35352	7.18229	-21.2305	1.39745e-15	3.98515e-13
GSVIVG01030687001	-3.52983	6.13673	-21.2231	1.40696e-15	3.98515e-13
GSVIVG01032566001	-2.77014	5.48456	-21.1299	1.53203e-15	4.26458e-13
GSVIVG01032554001	-4.12267	7.00932	-21.1	1.57477e-15	4.30927e-13
GSVIVG01000623001	-2.64465	9.59439	-20.8562	1.9715e-15	5.30497e-13
GSVIVG01019407001	-3.82417	5.89773	-20.7999	2.07719e-15	5.49774e-13
GSVIVG01011608001	-2.54491	7.04779	-20.6781	2.32674e-15	6.05892e-13
GSVIVG01009830001	-2.47377	7.68335	-20.6197	2.45735e-15	6.29745e-13
GSVIVG01003984001	4.68771	5.75216	20.5945	2.5166e-15	6.34852e-13
GSVIVG01023919001	-2.42575	9.79161	-20.5526	2.61706e-15	6.42779e-13
GSVIVG01008816001	-4.12355	5.692	-20.5484	2.62765e-15	6.42779e-13
GSVIVG01009289001	-2.89107	6.17702	-20.5218	2.69397e-15	6.49166e-13
GSVIVG01034194001	-3.71435	8.88907	-20.4374	2.91695e-15	6.92561e-13
GSVIVG01036091001	-2.72793	7.29682	-20.3055	3.30502e-15	7.73327e-13
GSVIVG01032713001	3.40739	5.9814	20.2867	3.36468e-15	7.7574e-13
GSVIVG01007225001	4.38725	5.16031	20.2682	3.42465e-15	7.7574e-13
GSVIVG01025923001	-4.01231	6.76257	-20.2575	3.45948e-15	7.7574e-13
GSVIVG01019530001	-2.90199	7.76589	-20.2143	3.60472e-15	7.97235e-13
GSVIVG01034268001	-3.07378	7.56529	-20.1725	3.7517e-15	8.18529e-13
GSVIVG01028718001	-3.32745	5.22777	-20.0737	4.12378e-15	8.87713e-13
GSVIVG01009924001	-2.72028	5.23644	-20.0486	4.22454e-15	8.97436e-13
GSVIVG01002106001	-5.1191	5.73508	-19.9125	4.8188e-15	1.01038e-12
GSVIVG01014639001	-2.41871	8.01845	-19.8961	4.89374e-15	1.01294e-12
GSVIVG01011942001	-3.06571	6.29707	-19.877	4.98476e-15	1.01872e-12
GSVIVG01036470001	2.8619	6.66523	19.8065	5.33769e-15	1.07721e-12
GSVIVG01024050001	3.13014	6.66833	19.7162	5.82815e-15	1.16167e-12
GSVIVG01030044001	-2.38465	8.75585	-19.6806	6.03439e-15	1.18701e-12
GSVIVG01001463001	-2.88045	6.71134	-19.6692	6.10232e-15	1.18701e-12
GSVIVG01013401001	3.32815	5.78699	19.4789	7.35591e-15	1.40256e-12
GSVIVG01000214001	-4.17382	3.57919	-19.467	7.44361e-15	1.40256e-12
GSVIVG01037059001	2.74534	6.2639	19.4632	7.47105e-15	1.40256e-12
GSVIVG01024323001	-2.37578	7.04076	-19.4158	7.82869e-15	1.45281e-12
GSVIVG01037673001	-4.05031	6.2839	-19.36	8.27447e-15	1.51808e-12
GSVIVG01009376001	2.79472	5.73499	19.3001	8.78072e-15	1.5888e-12
GSVIVG01007183001	3.53786	4.92429	19.2915	8.85674e-15	1.5888e-12
GSVIVG01009124001	-2.69957	8.8406	-19.1551	1.01479e-14	1.78127e-12
GSVIVG01025925001	-6.3902	5.5352	-19.157	1.01503e-14	1.78127e-12
GSVIVG01024518001	-2.38854	7.41643	-19.0971	1.07554e-14	1.86715e-12
GSVIVG01024733001	-2.53188	8.70364	-19.0616	1.11461e-14	1.90758e-12
GSVIVG01034038001	-2.70597	7.96353	-19.0547	1.12246e-14	1.90758e-12
GSVIVG01025188001	2.91466	7.39172	18.986	1.20287e-14	2.00265e-12
GSVIVG01034195001	-3.93658	8.11508	-18.9858	1.2032e-14	2.00265e-12
GSVIVG01009759001	-2.80415	7.07629	-18.9501	1.24732e-14	2.0549e-12
GSVIVG01012712001	-3.02058	6.84462	-18.91	1.29891e-14	2.11828e-12
GSVIVG01003944001	-4.73058	6.29106	-18.8725	1.34955e-14	2.17885e-12
GSVIVG01001115001	-2.74988	7.80064	-18.8255	1.41522e-14	2.26224e-12
GSVIVG01007909001	-2.68616	8.11247	-18.7577	1.51643e-14	2.39405e-12
GSVIVG01019425001	-2.46055	8.50763	-18.7507	1.52733e-14	2.39405e-12
GSVIVG01033671001	3.19676	5.37371	18.6183	1.74917e-14	2.71541e-12
GSVIVG01027734001	-4.68027	2.99201	-18.5751	1.82898e-14	2.81227e-12
GSVIVG01015089001	-2.44185	8.79248	-18.5604	1.85653e-14	2.8277e-12
GSVIVG01009175001	-2.65267	7.17534	-18.5452	1.88579e-14	2.84543e-12
GSVIVG01011382001	2.98346	6.09182	18.471	2.03591e-14	3.0435e-12
GSVIVG01022428001	3.08698	5.81579	18.4066	2.17647e-14	3.22377e-12
GSVIVG01025841001	2.27819	6.61306	18.2833	2.47459e-14	3.626e-12
GSVIVG01008065001	2.79789	6.43032	18.2762	2.49295e-14	3.626e-12
GSVIVG01031471001	2.41976	6.52239	18.221	2.64102e-14	3.80708e-12
GSVIVG01028428001	-2.54482	6.64504	-18.198	2.70554e-14	3.86557e-12
GSVIVG01035573001	2.96412	6.03943	18.1778	2.76328e-14	3.91343e-12
GSVIVG01028243001	-4.74094	3.20835	-18.1262	2.91812e-14	4.09679e-12
GSVIVG01019405001	2.96072	5.65661	18.0871	3.03986e-14	4.2309e-12
GSVIVG01009762001	-2.58003	5.01936	-18.0592	3.13065e-14	4.28388e-12
GSVIVG01017946001	-2.33989	8.10515	-18.0591	3.13099e-14	4.28388e-12
GSVIVG01037777001	-2.37543	9.94268	-18.0432	3.18406e-14	4.31988e-12
GSVIVG01024994001	-2.85233	7.80522	-18.0226	3.25425e-14	4.37832e-12
GSVIVG01025566001	-3.12605	7.18621	-18.0098	3.29857e-14	4.40127e-12
GSVIVG01021406001	2.92015	6.78463	17.9782	3.41068e-14	4.51356e-12
GSVIVG01006458001	-3.89585	5.64226	-17.9632	3.46559e-14	4.54894e-12
GSVIVG01032556001	-3.2894	3.2329	-17.9415	3.54614e-14	4.61714e-12
GSVIVG01011381001	3.43775	5.15687	17.8683	3.83324e-14	4.95102e-12
GSVIVG01004750001	-2.38433	8.05794	-17.8393	3.95397e-14	5.03374e-12
GSVIVG01015596001	3.14551	6.23279	17.8379	3.95965e-14	5.03374e-12
GSVIVG01009052001	-4.22033	3.22349	-17.8257	4.01208e-14	5.06055e-12
GSVIVG01000708001	-3.29006	5.91976	-17.7978	4.13281e-14	5.17242e-12
GSVIVG01001005001	3.54484	6.72257	17.7876	4.17853e-14	5.18942e-12
GSVIVG01014569001	-4.6506	7.24071	-17.78	4.21338e-14	5.19274e-12
GSVIVG01037112001	-4.58338	4.1	-17.7724	4.24756e-14	5.19522e-12
GSVIVG01015176001	-2.39709	8.48334	-17.7576	4.31474e-14	5.2377e-12
GSVIVG01021293001	-2.77275	6.25601	-17.7179	4.50253e-14	5.42488e-12
GSVIVG01030328001	-2.45164	6.2066	-17.6788	4.69559e-14	5.61558e-12
GSVIVG01028940001	-3.12138	6.02595	-17.576	5.24608e-14	6.2278e-12
GSVIVG01031128001	-2.88442	8.44529	-17.5625	5.32358e-14	6.27366e-12
GSVIVG01009432001	3.03173	4.94316	17.5149	5.60497e-14	6.55741e-12
GSVIVG01020561001	-4.82336	5.66727	-17.494	5.73491e-14	6.66116e-12
GSVIVG01032030001	-3.52051	4.83097	-17.4751	5.85271e-14	6.74943e-12
GSVIVG01021146001	-2.93451	4.91617	-17.4678	5.89888e-14	6.75443e-12
GSVIVG01014570001	-2.2914	9.31741	-17.3944	6.39023e-14	7.25491e-12
GSVIVG01010983001	3.9589	4.16879	17.3893	6.42584e-14	7.25491e-12
GSVIVG01010208001	-3.98809	7.11086	-17.3683	6.57526e-14	7.37205e-12
GSVIVG01017151001	-3.27755	3.83932	-17.2887	7.17319e-14	7.98698e-12
GSVIVG01008668001	-3.09042	6.59954	-17.2609	7.3958e-14	8.17844e-12
GSVIVG01028847001	-4.05902	6.04318	-17.2375	7.58887e-14	8.33485e-12
GSVIVG01037882001	3.56249	8.98294	17.2067	7.85061e-14	8.56406e-12
GSVIVG01019419001	-3.60728	6.67912	-17.1936	7.9643e-14	8.62977e-12
GSVIVG01032726001	-2.45876	8.81405	-17.1661	8.21006e-14	8.81662e-12
GSVIVG01023902001	-2.75342	7.53641	-17.1621	8.24596e-14	8.81662e-12
GSVIVG01008966001	-2.35901	7.05553	-17.0854	8.97582e-14	9.53386e-12
GSVIVG01025515001	-4.60169	3.97613	-17.0658	9.17555e-14	9.6823e-12
GSVIVG01013913001	3.78178	4.88662	17.038	9.4617e-14	9.91942e-12
GSVIVG01035468001	-2.77208	5.38653	-16.9353	1.06077e-13	1.10492e-11
GSVIVG01000937001	-2.18319	8.3555	-16.8188	1.20866e-13	1.25089e-11
GSVIVG01008472001	2.48709	6.0032	16.7687	1.27879e-13	1.31503e-11
GSVIVG01019071001	-2.63428	8.67083	-16.7522	1.30289e-13	1.33134e-11
GSVIVG01038719001	-2.58563	5.37468	-16.7293	1.33701e-13	1.35367e-11
GSVIVG01014054001	-2.37939	7.26907	-16.7263	1.34151e-13	1.35367e-11
GSVIVG01011168001	-2.83054	4.7821	-16.6982	1.38479e-13	1.38866e-11
GSVIVG01027040001	-2.23575	7.27648	-16.6813	1.4115e-13	1.40671e-11
GSVIVG01018781001	2.5454	7.21091	16.6689	1.43137e-13	1.41776e-11
GSVIVG01028809001	4.21059	4.78242	16.6354	1.48693e-13	1.46381e-11
GSVIVG01028171001	-3.16781	3.96201	-16.545	1.64777e-13	1.61232e-11
GSVIVG01009771001	-2.22924	7.25819	-16.5103	1.71445e-13	1.66746e-11
GSVIVG01004265001	2.74997	5.34208	16.4488	1.83936e-13	1.77823e-11
GSVIVG01009084001	-3.48121	4.51068	-16.4213	1.8983e-13	1.82429e-11
GSVIVG01008694001	-2.23917	8.85428	-16.4124	1.91772e-13	1.82646e-11
GSVIVG01038046001	-2.85601	7.2608	-16.41	1.92318e-13	1.82646e-11
GSVIVG01035605001	3.15369	5.10129	16.3929	1.96122e-13	1.85169e-11
GSVIVG01008259001	-2.88604	6.8441	-16.3551	2.0484e-13	1.92275e-11
GSVIVG01004465001	3.11731	6.88696	16.2723	2.25377e-13	2.1033e-11
GSVIVG01034044001	-2.21263	8.41298	-16.2669	2.26784e-13	2.10427e-11
GSVIVG01013127001	-2.45839	5.34447	-16.2212	2.39108e-13	2.20594e-11
GSVIVG01018782001	3.35857	3.66088	16.1659	2.54976e-13	2.33897e-11
GSVIVG01006444001	-2.11488	6.12436	-16.1386	2.632e-13	2.40077e-11
GSVIVG01032681001	2.71951	4.9595	16.0861	2.79846e-13	2.53827e-11
GSVIVG01001426001	-2.26543	8.76967	-16.0752	2.83412e-13	2.55625e-11
GSVIVG01000521001	2.24491	9.07218	16.0226	3.01418e-13	2.70355e-11
GSVIVG01008423001	2.85235	6.03502	16.0009	3.09182e-13	2.75787e-11
GSVIVG01015582001	2.36304	5.16349	15.9742	3.1904e-13	2.83016e-11
GSVIVG01006339001	-2.97	7.64663	-15.953	3.27077e-13	2.85988e-11
GSVIVG01032706001	-2.62626	5.75157	-15.9519	3.27536e-13	2.85988e-11
GSVIVG01035313001	-2.47664	5.96241	-15.9514	3.27704e-13	2.85988e-11
GSVIVG01021248001	3.3931	8.64435	15.9363	3.33602e-13	2.8957e-11
GSVIVG01029797001	-2.49816	5.15899	-15.8977	3.49117e-13	3.01417e-11
GSVIVG01022413001	-2.02922	8.60433	-15.8771	3.57709e-13	3.07192e-11
GSVIVG01008133001	-2.22848	10.189	-15.7832	3.99813e-13	3.41533e-11
GSVIVG01028104001	3.40738	6.60921	15.7738	4.04273e-13	3.43525e-11
GSVIVG01008122001	3.55709	3.67846	15.728	4.26914e-13	3.60866e-11
GSVIVG01001124001	2.7178	6.1752	15.7206	4.30685e-13	3.62157e-11
GSVIVG01001173001	2.34877	5.54955	15.691	4.46189e-13	3.71619e-11
GSVIVG01008516001	-2.91596	5.99393	-15.6903	4.46541e-13	3.71619e-11
GSVIVG01028071001	3.23865	3.82185	15.6836	4.50132e-13	3.72686e-11
GSVIVG01032744001	3.02872	8.2168	15.6751	4.5471e-13	3.74556e-11
GSVIVG01028856001	-3.05679	4.11156	-15.6359	4.76533e-13	3.88908e-11
GSVIVG01031486001	2.58404	4.37037	15.6352	4.76951e-13	3.88908e-11
GSVIVG01009125001	-2.1455	6.94237	-15.5773	5.11195e-13	4.14736e-11
GSVIVG01025167001	3.65297	7.94957	15.5422	5.3329e-13	4.28842e-11
GSVIVG01012666001	-2.62378	9.6178	-15.5412	5.33894e-13	4.28842e-11
GSVIVG01032565001	-2.32825	7.69377	-15.4934	5.65522e-13	4.51998e-11
GSVIVG01012229001	-2.53914	5.0264	-15.4811	5.74033e-13	4.5654e-11
GSVIVG01009636001	-2.58068	6.50916	-15.4536	5.93387e-13	4.69619e-11
GSVIVG01025779001	2.7162	6.0034	15.4246	6.1455e-13	4.83996e-11
GSVIVG01027860001	-3.83498	4.61513	-15.4188	6.18955e-13	4.85098e-11
GSVIVG01031551001	-2.71978	4.97448	-15.4051	6.29279e-13	4.90785e-11
GSVIVG01000947001	-2.47421	6.66531	-15.4012	6.3229e-13	4.90785e-11
GSVIVG01031707001	-2.42005	5.39069	-15.3715	6.55456e-13	5.06332e-11
GSVIVG01013771001	5.57248	3.6562	15.3667	6.59978e-13	5.07397e-11
GSVIVG01006338001	-3.25983	4.98309	-15.3582	6.66146e-13	5.09712e-11
GSVIVG01029789001	2.47302	6.17629	15.3532	6.70212e-13	5.10405e-11
GSVIVG01000458001	3.78657	3.92938	15.3428	6.78788e-13	5.14508e-11
GSVIVG01018061001	-2.37877	6.06547	-15.3362	6.84219e-13	5.16202e-11
GSVIVG01022758001	-3.0305	5.12374	-15.3251	6.93497e-13	5.1871e-11
GSVIVG01015781001	-2.44134	9.12085	-15.3246	6.93969e-13	5.1871e-11
GSVIVG01015859001	-2.18526	6.78686	-15.3064	7.09476e-13	5.27856e-11
GSVIVG01008070001	3.40377	5.03357	15.2851	7.28148e-13	5.3755e-11
GSVIVG01009928001	-2.83853	6.48332	-15.284	7.29163e-13	5.3755e-11
GSVIVG01024835001	2.50842	5.42427	15.2699	7.4182e-13	5.39441e-11
GSVIVG01023866001	-2.0553	8.00232	-15.2697	7.42006e-13	5.39441e-11
GSVIVG01029994001	-2.92937	7.02908	-15.2677	7.43821e-13	5.39441e-11
GSVIVG01014037001	3.44195	5.92636	15.2663	7.45094e-13	5.39441e-11
GSVIVG01026429001	-3.14407	7.82905	-15.2315	7.77466e-13	5.5896e-11
GSVIVG01024825001	3.27618	4.99711	15.2299	7.78977e-13	5.5896e-11
GSVIVG01011666001	-2.35848	5.53167	-15.2115	7.9675e-13	5.69183e-11
GSVIVG01012889001	3.64266	2.28349	15.1906	8.1746e-13	5.81405e-11
GSVIVG01012669001	-2.33276	5.66778	-15.1621	8.46478e-13	5.99403e-11
GSVIVG01004862001	3.8487	6.12857	15.1403	8.69574e-13	6.13069e-11
GSVIVG01027147001	-2.74543	5.76343	-15.119	8.92578e-13	6.26551e-11
GSVIVG01036565001	3.43842	5.5201	15.0897	9.2541e-13	6.46785e-11
GSVIVG01021237001	3.29921	3.4258	15.0572	9.63334e-13	6.70389e-11
GSVIVG01016857001	2.17547	5.40998	14.9768	1.06418e-12	7.36324e-11
GSVIVG01016691001	-3.63939	8.32335	-14.9746	1.0672e-12	7.36324e-11
GSVIVG01013456001	-2.29376	6.57003	-14.9648	1.08015e-12	7.42089e-11
GSVIVG01013255001	-2.75602	5.91811	-14.9562	1.09184e-12	7.46941e-11
GSVIVG01037511001	3.24662	8.1859	14.9495	1.10097e-12	7.50004e-11
GSVIVG01021354001	2.78337	4.52597	14.8833	1.19553e-12	8.11002e-11
GSVIVG01026974001	-2.67478	9.57085	-14.8592	1.23216e-12	8.32352e-11
GSVIVG01034048001	2.60745	4.72989	14.8537	1.24068e-12	8.34614e-11
GSVIVG01020135001	3.60683	4.06144	14.8119	1.30727e-12	8.75762e-11
GSVIVG01013718001	3.13582	5.8301	14.7673	1.38242e-12	9.22125e-11
GSVIVG01033561001	-1.94141	9.62444	-14.7642	1.3879e-12	9.22125e-11
GSVIVG01012141001	3.00659	4.50387	14.7549	1.40412e-12	9.29076e-11
GSVIVG01018827001	-2.80435	8.36803	-14.7419	1.42733e-12	9.4058e-11
GSVIVG01029775001	-4.42791	4.28338	-14.7379	1.43473e-12	9.41617e-11
GSVIVG01017187001	-4.03245	6.04026	-14.7245	1.45911e-12	9.53741e-11
GSVIVG01034003001	3.44654	8.00318	14.6565	1.58969e-12	1.0349e-10
GSVIVG01031388001	-3.14649	4.57144	-14.6404	1.62234e-12	1.05191e-10
GSVIVG01016208001	2.44251	6.15207	14.633	1.63771e-12	1.05763e-10
GSVIVG01018116001	3.02556	4.04572	14.6242	1.65604e-12	1.06521e-10
GSVIVG01020614001	-2.79923	7.26607	-14.5819	1.74726e-12	1.11942e-10
GSVIVG01013129001	-2.04982	8.17024	-14.5669	1.78089e-12	1.13646e-10
GSVIVG01021112001	-2.62227	5.56237	-14.5503	1.81885e-12	1.15612e-10
GSVIVG01036176001	-2.80977	7.65208	-14.5158	1.90042e-12	1.1994e-10
GSVIVG01021274001	-2.5178	5.8741	-14.5153	1.9018e-12	1.1994e-10
GSVIVG01034581001	-2.19272	7.85151	-14.5057	1.92515e-12	1.2094e-10
GSVIVG01012851001	2.66583	5.24576	14.4516	2.06289e-12	1.2909e-10
GSVIVG01014592001	3.48236	6.12211	14.4473	2.07436e-12	1.29307e-10
GSVIVG01009061001	-2.8262	6.34227	-14.437	2.10187e-12	1.30518e-10
GSVIVG01027402001	2.34962	6.08928	14.4335	2.1112e-12	1.30595e-10
GSVIVG01034023001	-2.27464	7.51726	-14.4065	2.18569e-12	1.34687e-10
GSVIVG01027667001	2.65451	5.70507	14.4018	2.19888e-12	1.34984e-10
GSVIVG01000048001	3.58053	2.895	14.3779	2.26732e-12	1.38659e-10
GSVIVG01018977001	-2.4842	5.75418	-14.3515	2.34568e-12	1.42443e-10
GSVIVG01001298001	5.00449	3.94249	14.3514	2.34685e-12	1.42443e-10
GSVIVG01005386001	4.05137	4.15558	14.3365	2.39156e-12	1.44613e-10
GSVIVG01015780001	-3.812	6.0838	-14.3111	2.47106e-12	1.48863e-10
GSVIVG01013917001	3.50895	5.07648	14.2943	2.52504e-12	1.51549e-10
GSVIVG01011037001	-2.24499	7.10462	-14.2908	2.53655e-12	1.51676e-10
GSVIVG01027766001	-2.64191	5.80806	-14.2718	2.5994e-12	1.54861e-10
GSVIVG01033645001	2.7972	7.37229	14.2602	2.63874e-12	1.56627e-10
GSVIVG01000687001	-2.59041	8.73867	-14.2496	2.67514e-12	1.5749e-10
GSVIVG01019892001	2.76251	7.24803	14.2471	2.68373e-12	1.5749e-10
GSVIVG01009232001	-2.25703	6.76671	-14.2447	2.69215e-12	1.5749e-10
GSVIVG01021609001	-2.50245	6.99009	-14.243	2.69809e-12	1.5749e-10
GSVIVG01009731001	2.97478	9.60648	14.2419	2.70207e-12	1.5749e-10
GSVIVG01008595001	-4.9025	2.57031	-14.2369	2.72042e-12	1.5799e-10
GSVIVG01011609001	-2.56264	6.43998	-14.2211	2.77596e-12	1.60637e-10
GSVIVG01029224001	2.77158	3.41104	14.2146	2.79917e-12	1.61402e-10
GSVIVG01019030001	-2.19331	6.70284	-14.1983	2.85903e-12	1.64267e-10
GSVIVG01008576001	-2.36795	5.91781	-14.1909	2.88658e-12	1.65262e-10
GSVIVG01023643001	3.42612	8.63803	14.1693	2.96889e-12	1.69374e-10
GSVIVG01015385001	-2.38078	6.53477	-14.1623	2.99587e-12	1.70311e-10
GSVIVG01010154001	-2.57592	8.29997	-14.1435	3.07024e-12	1.73882e-10
GSVIVG01030035001	-2.1391	9.97293	-14.141	3.08023e-12	1.73882e-10
GSVIVG01037215001	7.74819	0.302664	14.1319	3.14087e-12	1.76688e-10
GSVIVG01009155001	2.59994	7.35252	14.1116	3.20063e-12	1.79424e-10
GSVIVG01016490001	4.01846	5.53163	14.1071	3.21973e-12	1.7987e-10
GSVIVG01009062001	-4.55838	7.33673	-14.0928	3.28096e-12	1.82659e-10
GSVIVG01018628001	-2.08834	6.94279	-14.0839	3.31847e-12	1.84113e-10
GSVIVG01017097001	-2.53635	5.87581	-14.0803	3.33399e-12	1.8434e-10
GSVIVG01036907001	5.18249	2.6056	14.0679	3.39071e-12	1.85947e-10
GSVIVG01018076001	-2.23011	6.72092	-14.0672	3.39172e-12	1.85947e-10
GSVIVG01028062001	2.39797	6.93693	14.0659	3.39761e-12	1.85947e-10
GSVIVG01012727001	2.0888	8.71344	14.057	3.43744e-12	1.87491e-10
GSVIVG01025202001	3.45546	6.95351	14.0389	3.51981e-12	1.91338e-10
GSVIVG01017196001	-4.09065	2.93488	-14.0328	3.54836e-12	1.91917e-10
GSVIVG01028395001	2.96782	3.32395	14.0315	3.55423e-12	1.91917e-10
GSVIVG01033677001	2.28395	7.44575	14.0212	3.60239e-12	1.93869e-10
GSVIVG01035962001	-1.93576	9.28681	-14.0113	3.64959e-12	1.95756e-10
GSVIVG01031509001	-2.93902	5.62838	-13.993	3.73832e-12	1.99852e-10
GSVIVG01025763001	-3.25119	7.32535	-13.9807	3.79925e-12	2.02439e-10
GSVIVG01014020001	-2.25552	6.03685	-13.9642	3.88249e-12	2.06193e-10
GSVIVG01034412001	-2.81663	4.46144	-13.9523	3.94358e-12	2.08751e-10
GSVIVG01008076001	-2.31553	7.78859	-13.9181	4.12563e-12	2.17674e-10
GSVIVG01028033001	-2.6923	10.067	-13.8652	4.42421e-12	2.32667e-10
GSVIVG01032662001	-3.64932	2.53754	-13.8619	4.44417e-12	2.32958e-10
GSVIVG01032833001	-1.97974	7.79305	-13.834	4.61098e-12	2.4092e-10
GSVIVG01028938001	-3.23916	4.80002	-13.8234	4.67674e-12	2.43568e-10
GSVIVG01021099001	-2.38041	7.08915	-13.8169	4.717e-12	2.44875e-10
GSVIVG01016975001	-2.51682	6.53883	-13.7917	4.87753e-12	2.52397e-10
GSVIVG01014681001	2.48835	5.99922	13.723	5.34488e-12	2.75697e-10
GSVIVG01015560001	-3.18585	9.6311	-13.7166	5.39115e-12	2.77198e-10
GSVIVG01009921001	-5.856	2.70529	-13.6904	5.59194e-12	2.86609e-10
GSVIVG01019432001	2.27918	5.31664	13.6802	5.65989e-12	2.8893e-10
GSVIVG01019858001	-3.17481	7.56328	-13.6778	5.67838e-12	2.8893e-10
GSVIVG01031418001	-2.0727	10.0826	-13.6761	5.69091e-12	2.8893e-10
GSVIVG01008129001	3.36334	6.51095	13.6476	5.91273e-12	2.99251e-10
GSVIVG01003129001	-3.1814	7.06048	-13.6432	5.94728e-12	3.00059e-10
GSVIVG01035963001	-2.18483	6.00878	-13.6399	5.97384e-12	3.0046e-10
GSVIVG01019664001	2.84467	4.92382	13.6337	6.02378e-12	3.01582e-10
GSVIVG01020159001	-2.96646	7.37821	-13.6325	6.03351e-12	3.01582e-10
GSVIVG01029048001	2.81962	4.74631	13.6228	6.11266e-12	3.04595e-10
GSVIVG01018512001	3.2978	3.55541	13.5778	6.49396e-12	3.226e-10
GSVIVG01020595001	2.85124	3.20567	13.5651	6.60631e-12	3.26523e-10
GSVIVG01017208001	3.7717	2.05135	13.5643	6.61339e-12	3.26523e-10
GSVIVG01006876001	2.71345	5.32256	13.5583	6.66674e-12	3.28154e-10
GSVIVG01010595001	-2.62114	3.92388	-13.5502	6.7396e-12	3.29974e-10
GSVIVG01009895001	3.15965	3.07364	13.5478	6.7622e-12	3.29974e-10
GSVIVG01008938001	-1.84726	7.19011	-13.5474	6.76502e-12	3.29974e-10
GSVIVG01038710001	-2.57164	8.0942	-13.5344	6.88531e-12	3.34829e-10
GSVIVG01013083001	-2.39627	6.36971	-13.5173	7.04632e-12	3.4163e-10
GSVIVG01010754001	2.48695	5.06583	13.5021	7.19257e-12	3.47677e-10
GSVIVG01021407001	-2.75351	7.05406	-13.4934	7.2778e-12	3.50746e-10
GSVIVG01031547001	2.81119	3.2501	13.4817	7.39338e-12	3.55256e-10
GSVIVG01009752001	-3.10739	3.4486	-13.4666	7.54632e-12	3.61529e-10
GSVIVG01017998001	2.83306	4.33675	13.4426	7.79669e-12	3.72419e-10
GSVIVG01001039001	-2.00111	8.6243	-13.4376	7.84943e-12	3.73832e-10
GSVIVG01018249001	2.54525	4.95119	13.4263	7.971e-12	3.78505e-10
GSVIVG01028402001	3.08195	9.13174	13.4195	8.04508e-12	3.80903e-10
GSVIVG01005840001	-4.44465	5.48667	-13.3831	8.45491e-12	3.99136e-10
GSVIVG01022277001	-4.37301	8.16036	-13.3754	8.54328e-12	4.02132e-10
GSVIVG01020580001	3.02864	3.18284	13.368	8.62911e-12	4.04991e-10
GSVIVG01026869001	-2.13572	10.3565	-13.362	8.7004e-12	4.07154e-10
GSVIVG01025671001	3.74396	6.60059	13.3441	8.91553e-12	4.16015e-10
GSVIVG01032474001	2.71287	5.32766	13.3394	8.97288e-12	4.17485e-10
GSVIVG01035085001	-2.95451	2.70603	-13.3371	9.00107e-12	4.17593e-10
GSVIVG01000325001	-2.27159	9.91848	-13.3068	9.3811e-12	4.33977e-10
GSVIVG01025051001	-2.78503	6.20037	-13.2979	9.49708e-12	4.38087e-10
GSVIVG01033897001	-2.38442	6.13279	-13.2922	9.57161e-12	4.40267e-10
GSVIVG01017926001	-2.6069	5.41088	-13.2558	1.0061e-11	4.61464e-10
GSVIVG01036445001	-2.65891	9.22814	-13.2476	1.01748e-11	4.6536e-10
GSVIVG01019775001	3.34432	6.85508	13.2409	1.02696e-11	4.68368e-10
GSVIVG01024294001	-3.56161	3.65314	-13.2274	1.04619e-11	4.75797e-10
GSVIVG01009059001	-3.47859	5.88719	-13.2194	1.05771e-11	4.79685e-10
GSVIVG01037910001	-2.69221	5.80376	-13.2139	1.06574e-11	4.81972e-10
GSVIVG01036908001	2.17841	5.47616	13.2005	1.08566e-11	4.89607e-10
GSVIVG01019504001	3.33328	3.62681	13.1969	1.09096e-11	4.90628e-10
GSVIVG01012182001	-2.0097	10.2852	-13.1866	1.10659e-11	4.96276e-10
GSVIVG01007988001	2.22411	6.87513	13.1751	1.12434e-11	5.02838e-10
GSVIVG01028662001	2.58073	4.93472	13.1519	1.16094e-11	5.17775e-10
GSVIVG01012789001	-1.90329	7.24071	-13.093	1.2595e-11	5.60182e-10
GSVIVG01015307001	-2.59586	5.58853	-13.0604	1.31785e-11	5.84523e-10
GSVIVG01031464001	3.29545	4.09809	13.0327	1.36945e-11	6.05746e-10
GSVIVG01031155001	-2.05118	8.26765	-13.0275	1.37954e-11	6.08544e-10
GSVIVG01016721001	-2.54308	9.60149	-12.9814	1.47102e-11	6.46076e-10
GSVIVG01011994001	-3.58538	2.43098	-12.9806	1.47263e-11	6.46076e-10
GSVIVG01024987001	-1.98391	10.4359	-12.9654	1.50439e-11	6.58223e-10
GSVIVG01015309001	-2.38147	4.63155	-12.9401	1.55846e-11	6.80038e-10
GSVIVG01000592001	3.6173	4.40641	12.937	1.56539e-11	6.81219e-10
GSVIVG01038560001	2.53547	3.81355	12.9348	1.56997e-11	6.81377e-10
GSVIVG01007827001	-3.3682	4.48238	-12.9232	1.59582e-11	6.90737e-10
GSVIVG01008044001	3.29178	4.72321	12.8736	1.71095e-11	7.37175e-10
GSVIVG01018769001	-2.63185	5.60299	-12.873	1.71224e-11	7.37175e-10
GSVIVG01016537001	-2.81222	8.92601	-12.8678	1.72486e-11	7.40634e-10
GSVIVG01030553001	2.08219	5.89285	12.816	1.85523e-11	7.94499e-10
GSVIVG01013237001	-2.92019	4.4962	-12.7835	1.94243e-11	8.29645e-10
GSVIVG01025304001	2.90153	5.47638	12.7702	1.97931e-11	8.43164e-10
GSVIVG01036028001	-2.09652	6.24539	-12.7513	2.03289e-11	8.6371e-10
GSVIVG01011989001	-3.34382	3.14314	-12.7427	2.05799e-11	8.7208e-10
GSVIVG01015203001	2.42228	6.54547	12.7374	2.07351e-11	8.74495e-10
GSVIVG01004107001	-2.98449	3.10715	-12.737	2.07452e-11	8.74495e-10
GSVIVG01009581001	2.20832	5.37563	12.732	2.08938e-11	8.77815e-10
GSVIVG01007878001	2.5289	6.43608	12.7307	2.09327e-11	8.77815e-10
GSVIVG01015165001	3.37966	3.63585	12.7214	2.121e-11	8.8714e-10
GSVIVG01030606001	3.4829	3.80407	12.7136	2.14454e-11	8.94665e-10
GSVIVG01004910001	-2.78158	4.21742	-12.7105	2.15392e-11	8.96262e-10
GSVIVG01025929001	-5.30378	3.44153	-12.6964	2.19949e-11	9.12873e-10
GSVIVG01000764001	-5.21198	2.85931	-12.6929	2.21012e-11	9.14935e-10
GSVIVG01031274001	-2.34804	7.72627	-12.6902	2.2171e-11	9.15475e-10
GSVIVG01028637001	2.45228	4.82535	12.6844	2.23542e-11	9.20684e-10
GSVIVG01000550001	-3.29805	3.83465	-12.6743	2.26781e-11	9.31649e-10
GSVIVG01034146001	3.16292	6.92626	12.6566	2.32553e-11	9.52934e-10
GSVIVG01012003001	3.6868	6.06864	12.6509	2.34464e-11	9.57573e-10
GSVIVG01016552001	3.14953	4.89575	12.6497	2.34871e-11	9.57573e-10
GSVIVG01014585001	2.9986	6.82567	12.6448	2.36507e-11	9.61815e-10
GSVIVG01026986001	3.46977	2.19165	12.638	2.38828e-11	9.68816e-10
GSVIVG01019060001	-1.94299	9.25988	-12.6198	2.45106e-11	9.9179e-10
GSVIVG01033343001	3.74952	3.55963	12.6162	2.46355e-11	9.9435e-10
GSVIVG01032578001	4.5237	3.23991	12.5927	2.54839e-11	1.02603e-09
GSVIVG01009616001	-2.96054	8.63409	-12.5687	2.63673e-11	1.05777e-09
GSVIVG01032800001	3.63251	5.47992	12.5678	2.64033e-11	1.05777e-09
GSVIVG01017597001	-2.01303	5.90479	-12.559	2.67357e-11	1.06844e-09
GSVIVG01005680001	-1.8648	7.719	-12.5573	2.68035e-11	1.0685e-09
GSVIVG01012219001	2.37841	4.14819	12.5548	2.68963e-11	1.06956e-09
GSVIVG01009943001	-1.91131	8.98569	-12.5489	2.71264e-11	1.07606e-09
GSVIVG01026525001	3.48685	5.29198	12.5233	2.81438e-11	1.11368e-09
GSVIVG01010629001	-2.1829	7.96307	-12.5185	2.83358e-11	1.11854e-09
GSVIVG01008839001	-2.22167	7.9313	-12.5125	2.85815e-11	1.12548e-09
GSVIVG01036879001	-3.09116	3.61616	-12.507	2.88104e-11	1.13174e-09
GSVIVG01038047001	-4.40835	4.44334	-12.4981	2.91846e-11	1.14365e-09
GSVIVG01009754001	-3.86328	4.29512	-12.4843	2.97645e-11	1.16355e-09
GSVIVG01015498001	5.79253	4.44357	12.4548	3.11067e-11	1.21309e-09
GSVIVG01016100001	2.46773	4.86199	12.4439	3.1551e-11	1.22745e-09
GSVIVG01008557001	-2.06789	7.70403	-12.4202	3.26509e-11	1.26718e-09
GSVIVG01032213001	2.39174	5.07972	12.413	3.29926e-11	1.27737e-09
GSVIVG01015214001	-2.03456	4.6552	-12.4021	3.35163e-11	1.29455e-09
GSVIVG01038662001	2.84212	3.53949	12.3902	3.4096e-11	1.31379e-09
GSVIVG01028204001	2.85592	6.21731	12.3554	3.5863e-11	1.37859e-09
GSVIVG01009083001	2.64002	3.43326	12.3508	3.61014e-11	1.38446e-09
GSVIVG01007286001	2.63529	7.37584	12.345	3.64085e-11	1.39293e-09
GSVIVG01032447001	2.2657	4.85519	12.3385	3.67508e-11	1.4015e-09
GSVIVG01009096001	3.09903	3.33066	12.3375	3.68061e-11	1.4015e-09
GSVIVG01019563001	-2.0546	11.0622	-12.3353	3.69267e-11	1.40278e-09
GSVIVG01021108001	2.06953	7.81777	12.2944	3.91899e-11	1.48526e-09
GSVIVG01009453001	2.9972	4.99744	12.2658	4.08572e-11	1.54482e-09
GSVIVG01015328001	-1.95705	6.26647	-12.2595	4.12331e-11	1.55539e-09
GSVIVG01033658001	3.02832	4.51516	12.2572	4.13724e-11	1.55701e-09
GSVIVG01029124001	3.82021	3.29052	12.2548	4.15218e-11	1.559e-09
GSVIVG01009715001	-2.22455	8.10684	-12.2365	4.26469e-11	1.59753e-09
GSVIVG01033129001	-3.29986	3.69783	-12.2338	4.2811e-11	1.59996e-09
GSVIVG01015018001	2.42576	10.7671	12.2309	4.29938e-11	1.60308e-09
GSVIVG01020040001	-1.86309	6.81754	-12.2235	4.34614e-11	1.61678e-09
GSVIVG01034139001	3.70878	4.26033	12.2099	4.434e-11	1.64332e-09
GSVIVG01016512001	4.88389	3.90568	12.2084	4.44549e-11	1.64332e-09
GSVIVG01003175001	2.36628	4.55246	12.2077	4.44799e-11	1.64332e-09
GSVIVG01011401001	-3.16453	5.38684	-12.1994	4.50269e-11	1.65973e-09
GSVIVG01018803001	-2.12444	7.8697	-12.1842	4.60411e-11	1.69324e-09
GSVIVG01035972001	2.85178	4.46036	12.1553	4.80381e-11	1.76267e-09
GSVIVG01019641001	3.55662	2.65543	12.1436	4.8873e-11	1.78924e-09
GSVIVG01022181001	-2.64526	4.39792	-12.1273	5.00552e-11	1.82837e-09
GSVIVG01022392001	3.66295	7.1146	12.1218	5.04628e-11	1.8391e-09
GSVIVG01005271001	-3.27777	3.68624	-12.1178	5.07659e-11	1.84598e-09
GSVIVG01001863001	-2.20515	8.42252	-12.115	5.09747e-11	1.84941e-09
GSVIVG01018865001	2.54283	3.7029	12.1073	5.15504e-11	1.86244e-09
GSVIVG01025771001	-2.98808	7.568	-12.1071	5.15667e-11	1.86244e-09
GSVIVG01030135001	-2.16107	7.84958	-12.1041	5.17941e-11	1.86244e-09
GSVIVG01011424001	-1.94471	6.18201	-12.1041	5.17952e-11	1.86244e-09
GSVIVG01020846001	3.20475	3.45854	12.0963	5.23992e-11	1.87997e-09
GSVIVG01011107001	-2.12094	6.95484	-12.0912	5.27947e-11	1.88996e-09
GSVIVG01021514001	-2.35839	6.38405	-12.0841	5.33457e-11	1.90546e-09
GSVIVG01036671001	2.42047	7.58443	12.0332	5.75181e-11	2.04996e-09
GSVIVG01024545001	2.74098	5.42605	12.0289	5.78918e-11	2.05873e-09
GSVIVG01034162001	2.32649	6.24875	12.026	5.81362e-11	2.06028e-09
GSVIVG01015198001	2.36612	4.4839	12.0254	5.81906e-11	2.06028e-09
GSVIVG01036885001	-3.3712	4.92186	-12.0197	5.86832e-11	2.07317e-09
GSVIVG01009128001	-2.15648	4.28244	-12.0104	5.94946e-11	2.09725e-09
GSVIVG01035042001	3.05708	2.22565	12.0058	5.99097e-11	2.10728e-09
GSVIVG01032965001	-2.09426	6.44243	-11.9945	6.092e-11	2.13816e-09
GSVIVG01028547001	3.32715	3.25611	11.9872	6.15812e-11	2.15668e-09
GSVIVG01028578001	-3.68054	3.53877	-11.9829	6.19833e-11	2.16606e-09
GSVIVG01009907001	1.97526	7.16737	11.9775	6.24804e-11	2.17872e-09
GSVIVG01032769001	-3.19488	4.14911	-11.958	6.43149e-11	2.23656e-09
GSVIVG01027922001	-2.4746	3.25473	-11.9569	6.44178e-11	2.23656e-09
GSVIVG01034604001	3.10663	2.86605	11.9555	6.45548e-11	2.23656e-09
GSVIVG01037210001	4.84827	3.25463	11.9387	6.62181e-11	2.28035e-09
GSVIVG01006373001	3.56841	2.86104	11.9382	6.62422e-11	2.28035e-09
GSVIVG01015550001	-2.176	4.27077	-11.9382	6.62424e-11	2.28035e-09
GSVIVG01022165001	-2.70206	3.27724	-11.9311	6.69426e-11	2.29955e-09
GSVIVG01015366001	3.50311	2.63216	11.927	6.73586e-11	2.30893e-09
GSVIVG01027122001	3.89367	5.0987	11.9069	6.94073e-11	2.37411e-09
GSVIVG01001097001	2.88262	7.196	11.8863	7.15746e-11	2.44307e-09
GSVIVG01007754001	-2.38343	5.42713	-11.8809	7.21636e-11	2.45798e-09
GSVIVG01019774001	3.35817	5.82512	11.8713	7.3199e-11	2.48799e-09
GSVIVG01031635001	2.1006	7.29775	11.8682	7.35487e-11	2.49463e-09
GSVIVG01024554001	2.53068	8.81577	11.8646	7.39437e-11	2.50277e-09
GSVIVG01025778001	2.42346	7.66682	11.8546	7.50621e-11	2.53243e-09
GSVIVG01013440001	2.95774	3.52526	11.8539	7.51339e-11	2.53243e-09
GSVIVG01023098001	-2.56611	5.83357	-11.8494	7.56418e-11	2.54424e-09
GSVIVG01011715001	2.02745	5.44767	11.8457	7.60612e-11	2.55303e-09
GSVIVG01019684001	-1.904	8.25158	-11.8412	7.658e-11	2.56032e-09
GSVIVG01009563001	-2.54095	6.43005	-11.8389	7.68476e-11	2.56032e-09
GSVIVG01000226001	2.93808	3.95491	11.8384	7.69013e-11	2.56032e-09
GSVIVG01015364001	-1.86432	7.40117	-11.8383	7.69128e-11	2.56032e-09
GSVIVG01032178001	-2.0439	5.84722	-11.825	7.84587e-11	2.60641e-09
GSVIVG01028727001	2.38024	4.74626	11.8086	8.04257e-11	2.66627e-09
GSVIVG01023461001	-2.04414	9.30361	-11.7908	8.26017e-11	2.7328e-09
GSVIVG01009090001	3.38382	8.85292	11.7819	8.37138e-11	2.76392e-09
GSVIVG01028055001	-3.08557	4.29063	-11.7689	8.53704e-11	2.81287e-09
GSVIVG01008110001	2.34267	4.88616	11.7651	8.58687e-11	2.82272e-09
GSVIVG01018556001	2.13937	6.64264	11.7639	8.60192e-11	2.82272e-09
GSVIVG01001078001	2.64666	3.52816	11.7543	8.72659e-11	2.85783e-09
GSVIVG01008917001	2.81589	4.62096	11.7473	8.82007e-11	2.88259e-09
GSVIVG01016525001	2.65206	4.44499	11.7447	8.8548e-11	2.8881e-09
GSVIVG01025353001	-1.82157	6.34499	-11.7254	9.11608e-11	2.96732e-09
GSVIVG01025121001	2.27885	4.7766	11.7163	9.24257e-11	3.00244e-09
GSVIVG01035323001	2.68757	3.04171	11.6934	9.56894e-11	3.10222e-09
GSVIVG01009371001	2.7862	5.86457	11.6812	9.74734e-11	3.15372e-09
GSVIVG01020556001	-1.98719	7.31954	-11.669	9.92912e-11	3.20611e-09
GSVIVG01021292001	-2.57637	4.41011	-11.6612	1.00467e-10	3.23761e-09
GSVIVG01019771001	-2.88927	7.18053	-11.6545	1.01504e-10	3.2645e-09
GSVIVG01009806001	-2.00043	6.98176	-11.6463	1.02767e-10	3.29856e-09
GSVIVG01034209001	-2.15437	6.79642	-11.6262	1.05959e-10	3.39426e-09
GSVIVG01018000001	2.21954	6.90881	11.6057	1.09307e-10	3.49459e-09
GSVIVG01008333001	2.95828	3.3058	11.6008	1.10126e-10	3.51381e-09
GSVIVG01025008001	-2.59602	5.49263	-11.5842	1.12954e-10	3.59271e-09
GSVIVG01033902001	2.96599	3.25642	11.5837	1.13044e-10	3.59271e-09
GSVIVG01035519001	-2.30504	8.22207	-11.5781	1.14016e-10	3.61649e-09
GSVIVG01033300001	-1.86124	6.45	-11.5734	1.14823e-10	3.63495e-09
GSVIVG01037766001	3.10918	3.6375	11.5682	1.15747e-10	3.65618e-09
GSVIVG01018521001	2.53778	3.70603	11.5671	1.15947e-10	3.65618e-09
GSVIVG01025652001	-1.92824	6.94857	-11.5648	1.16348e-10	3.66167e-09
GSVIVG01013914001	3.46723	3.59368	11.5612	1.16988e-10	3.67465e-09
GSVIVG01000449001	-3.12228	4.12752	-11.5517	1.18697e-10	3.72108e-09
GSVIVG01020682001	3.27673	2.27485	11.5352	1.21728e-10	3.80871e-09
GSVIVG01018850001	-2.84807	2.90563	-11.5307	1.22569e-10	3.82761e-09
GSVIVG01036905001	4.44674	1.14585	11.5271	1.23284e-10	3.8425e-09
GSVIVG01003478001	-4.40943	3.51433	-11.5234	1.2397e-10	3.85645e-09
GSVIVG01000450001	-2.67095	4.24029	-11.5201	1.24586e-10	3.86816e-09
GSVIVG01015164001	3.22585	3.11595	11.5176	1.25058e-10	3.87535e-09
GSVIVG01016934001	-3.10438	3.29154	-11.5023	1.2802e-10	3.95954e-09
GSVIVG01038142001	2.49839	4.556	11.4991	1.28661e-10	3.97178e-09
GSVIVG01009382001	2.76968	4.41783	11.4578	1.37076e-10	4.22346e-09
GSVIVG01014388001	1.96288	7.33848	11.4514	1.38428e-10	4.25699e-09
GSVIVG01015086001	3.35645	3.71963	11.4315	1.42739e-10	4.38122e-09
GSVIVG01032451001	-1.76034	8.16821	-11.4247	1.44242e-10	4.41896e-09
GSVIVG01009178001	2.66858	4.02425	11.4167	1.46018e-10	4.46487e-09
GSVIVG01004405001	2.27545	5.27816	11.4154	1.46328e-10	4.46592e-09
GSVIVG01009501001	3.09229	4.27689	11.4108	1.47352e-10	4.48868e-09
GSVIVG01014403001	-2.87868	8.48031	-11.4044	1.48829e-10	4.52515e-09
GSVIVG01029311001	-2.11775	9.05943	-11.4012	1.49562e-10	4.53888e-09
GSVIVG01022640001	3.31042	6.43182	11.3959	1.50793e-10	4.56765e-09
GSVIVG01000540001	-2.00346	6.10283	-11.385	1.53348e-10	4.63634e-09
GSVIVG01015308001	-2.00393	6.56674	-11.3835	1.53711e-10	4.63861e-09
GSVIVG01026913001	-2.09477	6.71001	-11.3783	1.54948e-10	4.66722e-09
GSVIVG01022762001	-3.72104	1.80726	-11.3528	1.61176e-10	4.84579e-09
GSVIVG01036961001	-2.3821	4.32583	-11.3511	1.61598e-10	4.84945e-09
GSVIVG01035088001	-2.09543	5.78965	-11.3413	1.6408e-10	4.9148e-09
GSVIVG01026627001	-2.16754	6.25886	-11.3347	1.65759e-10	4.95589e-09
GSVIVG01024292001	-2.85529	5.4222	-11.3204	1.69482e-10	5.05784e-09
GSVIVG01019778001	1.86137	6.38306	11.2999	1.74957e-10	5.2116e-09
GSVIVG01001596001	-1.90099	8.82894	-11.2936	1.76687e-10	5.25343e-09
GSVIVG01021519001	-2.40263	7.02729	-11.285	1.79051e-10	5.31393e-09
GSVIVG01025559001	-2.16955	7.70542	-11.271	1.83004e-10	5.42128e-09
GSVIVG01008803001	2.27595	5.4652	11.2542	1.87838e-10	5.55429e-09
GSVIVG01000146001	2.54344	4.02377	11.24	1.9206e-10	5.66372e-09
GSVIVG01019865001	-2.29641	4.01719	-11.239	1.92355e-10	5.66372e-09
GSVIVG01001840001	2.37676	4.46061	11.2382	1.92591e-10	5.66372e-09
GSVIVG01033590001	-4.58702	4.86837	-11.2321	1.94495e-10	5.7093e-09
GSVIVG01004906001	2.09349	5.05117	11.2169	1.99107e-10	5.83409e-09
GSVIVG01031614001	-4.21366	3.28046	-11.2052	2.02795e-10	5.9314e-09
GSVIVG01010940001	3.88996	1.9479	11.195	2.06038e-10	6.01534e-09
GSVIVG01020241001	2.97569	3.0044	11.1933	2.06571e-10	6.02002e-09
GSVIVG01019972001	-2.29629	5.05881	-11.1809	2.10631e-10	6.12726e-09
GSVIVG01008888001	-2.4769	4.43485	-11.1777	2.11701e-10	6.14732e-09
GSVIVG01031408001	-2.55213	5.54982	-11.1715	2.13747e-10	6.1956e-09
GSVIVG01025214001	2.37538	6.46665	11.1578	2.18402e-10	6.31917e-09
GSVIVG01013796001	-1.87943	7.0879	-11.1563	2.18909e-10	6.32253e-09
GSVIVG01021189001	3.74209	3.2863	11.1067	2.36662e-10	6.82306e-09
GSVIVG01019450001	3.68766	4.17181	11.1053	2.37178e-10	6.82573e-09
GSVIVG01019758001	2.84523	5.668	11.0836	2.45401e-10	7.04981e-09
GSVIVG01009858001	2.02678	6.25785	11.0744	2.49001e-10	7.14053e-09
GSVIVG01009792001	-4.36087	2.43009	-11.0694	2.51031e-10	7.18598e-09
GSVIVG01000817001	-1.82341	7.85718	-11.0631	2.53458e-10	7.24263e-09
GSVIVG01008421001	-2.20818	11.167	-11.0476	2.59758e-10	7.38546e-09
GSVIVG01025071001	2.10047	5.81796	11.0474	2.59826e-10	7.38546e-09
GSVIVG01011538001	2.47574	2.93918	11.0474	2.59829e-10	7.38546e-09
GSVIVG01009701001	3.14787	5.18822	11.0314	2.66478e-10	7.56114e-09
GSVIVG01008169001	-2.21014	8.54334	-11.0285	2.67727e-10	7.58326e-09
GSVIVG01031525001	-2.08171	5.74548	-11.0184	2.72028e-10	7.69157e-09
GSVIVG01020781001	-2.02765	6.27808	-11.0094	2.75932e-10	7.78833e-09
GSVIVG01037265001	-4.5547	2.17433	-11.0011	2.79641e-10	7.87923e-09
GSVIVG01005679001	-1.81043	6.64729	-10.9988	2.80601e-10	7.89252e-09
GSVIVG01024216001	2.10962	4.4887	10.9915	2.83852e-10	7.97007e-09
GSVIVG01008882001	2.33563	5.12724	10.9888	2.85083e-10	7.99073e-09
GSVIVG01028755001	-1.93403	6.18858	-10.9872	2.85801e-10	7.99697e-09
GSVIVG01018744001	3.30931	2.40022	10.9802	2.89004e-10	8.07261e-09
GSVIVG01033197001	3.10961	2.61111	10.9683	2.94516e-10	8.21237e-09
GSVIVG01020581001	-1.99523	8.55188	-10.967	2.95108e-10	8.21469e-09
GSVIVG01011393001	-4.18604	3.47727	-10.9634	2.96832e-10	8.24547e-09
GSVIVG01007071001	-3.07776	2.19302	-10.9625	2.97235e-10	8.24547e-09
GSVIVG01016690001	-3.35136	3.18419	-10.9555	3.0057e-10	8.32369e-09
GSVIVG01025900001	-6.99636	0.877352	-10.9537	3.03112e-10	8.36606e-09
GSVIVG01034233001	-2.04484	10.6307	-10.9501	3.03137e-10	8.36606e-09
GSVIVG01015370001	2.63155	2.84369	10.9476	3.04371e-10	8.38579e-09
GSVIVG01015235001	-1.93135	5.93569	-10.938	3.09048e-10	8.50012e-09
GSVIVG01015460001	2.1098	6.73916	10.9366	3.09715e-10	8.504e-09
GSVIVG01010583001	-6.03497	5.26712	-10.9288	3.1432e-10	8.61488e-09
GSVIVG01013918001	3.2529	3.31584	10.9264	3.14821e-10	8.61488e-09
GSVIVG01019205001	-5.18802	0.482729	-10.9255	3.15489e-10	8.61857e-09
GSVIVG01031871001	-4.15528	2.46684	-10.9168	3.19671e-10	8.71806e-09
GSVIVG01029545001	-2.05474	6.09901	-10.9151	3.20537e-10	8.72693e-09
GSVIVG01014353001	-3.78712	2.89048	-10.9043	3.26115e-10	8.86385e-09
GSVIVG01011412001	2.32979	7.4094	10.9005	3.28071e-10	8.90202e-09
GSVIVG01020699001	2.42703	3.77153	10.899	3.28874e-10	8.90883e-09
GSVIVG01008319001	-4.13589	2.39019	-10.89	3.33618e-10	9.02222e-09
GSVIVG01033810001	-4.80092	2.47166	-10.8791	3.39593e-10	9.16843e-09
GSVIVG01025870001	1.98396	5.6962	10.8772	3.40513e-10	9.17793e-09
GSVIVG01034138001	2.71371	5.5356	10.8702	3.44302e-10	9.2646e-09
GSVIVG01009477001	4.23803	1.2622	10.8665	3.46411e-10	9.30582e-09
GSVIVG01023708001	-2.03095	8.41349	-10.8524	3.54249e-10	9.50059e-09
GSVIVG01000967001	-4.2463	7.62057	-10.8451	3.58463e-10	9.59765e-09
GSVIVG01033563001	3.84348	1.80606	10.8423	3.60037e-10	9.62383e-09
GSVIVG01032138001	3.17369	4.22865	10.8406	3.60998e-10	9.63357e-09
GSVIVG01013328001	2.85769	4.25261	10.8389	3.62003e-10	9.64447e-09
GSVIVG01030038001	2.62919	5.06301	10.8148	3.76249e-10	9.99368e-09
GSVIVG01030052001	-3.17792	1.41218	-10.8147	3.76349e-10	9.99368e-09
GSVIVG01021192001	2.58932	3.98354	10.7794	3.98287e-10	1.05589e-08
GSVIVG01019650001	2.49811	4.03747	10.7655	4.07249e-10	1.07788e-08
GSVIVG01009202001	-2.00461	4.88156	-10.7621	4.09508e-10	1.08208e-08
GSVIVG01036457001	2.87758	5.79888	10.7527	4.15769e-10	1.09683e-08
GSVIVG01032670001	2.30832	4.90911	10.7474	4.19291e-10	1.10431e-08
GSVIVG01025662001	4.23219	5.15946	10.7354	4.27593e-10	1.12435e-08
GSVIVG01029774001	-5.39881	2.62488	-10.7318	4.30498e-10	1.13015e-08
GSVIVG01003969001	3.02627	3.31057	10.7275	4.32986e-10	1.13483e-08
GSVIVG01012547001	-2.01085	7.80341	-10.722	4.36865e-10	1.14314e-08
GSVIVG01032538001	-2.76745	3.33615	-10.7148	4.41935e-10	1.1525e-08
GSVIVG01028846001	-1.981	9.5284	-10.7145	4.42152e-10	1.1525e-08
GSVIVG01022172001	-3.06707	3.96441	-10.7139	4.42583e-10	1.1525e-08
GSVIVG01018447001	4.66269	1.08826	10.7102	4.45388e-10	1.15794e-08
GSVIVG01012479001	1.90927	5.61466	10.6886	4.61075e-10	1.19679e-08
GSVIVG01038655001	2.69999	9.30938	10.6788	4.68456e-10	1.214e-08
GSVIVG01035145001	2.60403	4.51985	10.6618	4.81553e-10	1.24594e-08
GSVIVG01011687001	-1.7594	7.65988	-10.6471	4.93123e-10	1.27384e-08
GSVIVG01038270001	-1.83111	9.43895	-10.642	4.97257e-10	1.28246e-08
GSVIVG01011819001	4.03108	3.91928	10.6325	5.0501e-10	1.30038e-08
GSVIVG01018923001	2.03694	6.13974	10.6259	5.10385e-10	1.31213e-08
GSVIVG01030264001	2.04733	6.61134	10.6226	5.13185e-10	1.31723e-08
GSVIVG01008978001	2.17114	4.63177	10.6204	5.14965e-10	1.3197e-08
GSVIVG01033047001	3.11429	3.74074	10.6192	5.15987e-10	1.32022e-08
GSVIVG01023922001	-2.46998	5.80825	-10.608	5.25457e-10	1.34071e-08
GSVIVG01011330001	5.43161	-1.10489	10.6085	5.25656e-10	1.34071e-08
GSVIVG01021727001	2.22186	4.88882	10.5965	5.35377e-10	1.36335e-08
GSVIVG01019670001	3.27063	4.82152	10.5938	5.37717e-10	1.36716e-08
GSVIVG01009011001	-2.23785	4.66768	-10.5835	5.46805e-10	1.38808e-08
GSVIVG01008930001	-2.00267	7.29622	-10.5817	5.48425e-10	1.39e-08
GSVIVG01037921001	2.66369	4.42592	10.5797	5.50222e-10	1.39237e-08
GSVIVG01037731001	-2.21278	4.92516	-10.5774	5.52311e-10	1.39547e-08
GSVIVG01028152001	-2.86659	4.6309	-10.5723	5.569e-10	1.40487e-08
GSVIVG01028793001	-4.03272	1.13922	-10.5654	5.63299e-10	1.41879e-08
GSVIVG01030259001	-1.86766	6.59271	-10.5638	5.6473e-10	1.42018e-08
GSVIVG01017681001	2.67335	7.49096	10.5613	5.66964e-10	1.42358e-08
GSVIVG01011083001	3.4543	2.06489	10.5582	5.69929e-10	1.42881e-08
GSVIVG01024442001	4.73175	1.34432	10.5478	5.79891e-10	1.45153e-08
GSVIVG01034362001	3.59698	2.4348	10.545	5.82326e-10	1.45398e-08
GSVIVG01025644001	-2.45764	4.88739	-10.5446	5.82671e-10	1.45398e-08
GSVIVG01023620001	-1.70834	8.47161	-10.5405	5.86613e-10	1.45958e-08
GSVIVG01028260001	3.03237	5.40434	10.5404	5.86725e-10	1.45958e-08
GSVIVG01037758001	-2.34417	5.76205	-10.5244	6.02224e-10	1.49583e-08
GSVIVG01034540001	-1.88399	5.99789	-10.5128	6.13789e-10	1.52222e-08
GSVIVG01031278001	-2.32907	6.7975	-10.5034	6.23288e-10	1.5434e-08
GSVIVG01008492001	-2.36303	7.17004	-10.4928	6.34195e-10	1.56801e-08
GSVIVG01004798001	-1.82044	8.44955	-10.4872	6.40065e-10	1.5801e-08
GSVIVG01035894001	2.45339	3.51299	10.4612	6.67942e-10	1.6464e-08
GSVIVG01036077001	1.9834	6.19427	10.4567	6.72908e-10	1.65611e-08
GSVIVG01007344001	-2.06384	6.73908	-10.4534	6.76539e-10	1.66252e-08
GSVIVG01008818001	-2.02523	5.44398	-10.4515	6.7868e-10	1.66524e-08
GSVIVG01015220001	4.7106	2.02836	10.4501	6.80559e-10	1.66732e-08
GSVIVG01025319001	2.38483	3.78832	10.4419	6.8951e-10	1.68669e-08
GSVIVG01020806001	1.89192	6.05485	10.4387	6.93103e-10	1.69291e-08
GSVIVG01031584001	-3.49132	1.91178	-10.4247	7.09325e-10	1.72906e-08
GSVIVG01025649001	2.29598	4.24616	10.424	7.10046e-10	1.72906e-08
GSVIVG01007726001	-2.90133	4.35456	-10.4191	7.15901e-10	1.74069e-08
GSVIVG01013629001	1.70653	7.13279	10.415	7.20695e-10	1.74972e-08
GSVIVG01017647001	-1.92156	7.73855	-10.392	7.48551e-10	1.81462e-08
GSVIVG01023202001	4.63293	4.9047	10.3711	7.75076e-10	1.8761e-08
GSVIVG01036289001	-2.27937	3.58301	-10.369	7.77515e-10	1.87919e-08
GSVIVG01027484001	2.13132	5.36401	10.3617	7.86976e-10	1.89921e-08
GSVIVG01027802001	-2.18544	4.86319	-10.3484	8.04485e-10	1.93617e-08
GSVIVG01007961001	-2.1187	5.71041	-10.348	8.05035e-10	1.93617e-08
GSVIVG01015682001	-1.86967	6.13207	-10.3473	8.05886e-10	1.93617e-08
GSVIVG01037854001	2.7246	4.70043	10.3414	8.13824e-10	1.95233e-08
GSVIVG01012069001	3.63457	2.06656	10.3388	8.17426e-10	1.95806e-08
GSVIVG01017914001	-2.08296	4.99325	-10.3378	8.18718e-10	1.95825e-08
GSVIVG01016431001	2.01776	5.03837	10.328	8.32138e-10	1.98741e-08
GSVIVG01017985001	-3.45417	1.82487	-10.3237	8.38137e-10	1.99878e-08
GSVIVG01016732001	-1.79785	7.16938	-10.318	8.46054e-10	2.01468e-08
GSVIVG01003722001	-2.07498	6.58769	-10.3161	8.48697e-10	2.018e-08
GSVIVG01024221001	2.07606	5.47787	10.3057	8.63419e-10	2.04998e-08
GSVIVG01020653001	2.74652	5.87326	10.3014	8.69595e-10	2.06162e-08
GSVIVG01031601001	-2.71366	4.90012	-10.2766	9.06275e-10	2.14543e-08
GSVIVG01030179001	2.46554	3.68409	10.2677	9.1982e-10	2.17139e-08
GSVIVG01021516001	-1.9553	6.70848	-10.2676	9.19933e-10	2.17139e-08
GSVIVG01027175001	2.15485	6.14229	10.2652	9.23638e-10	2.17695e-08
GSVIVG01036401001	-2.36646	4.35063	-10.262	9.28581e-10	2.18541e-08
GSVIVG01017326001	2.22186	3.82112	10.2589	9.33278e-10	2.19327e-08
GSVIVG01010584001	-6.18945	1.00051	-10.252	9.46989e-10	2.22226e-08
GSVIVG01035911001	2.12728	5.17651	10.2469	9.52144e-10	2.23088e-08
GSVIVG01028623001	1.71617	6.09512	10.2456	9.54267e-10	2.23088e-08
GSVIVG01017997001	4.17749	1.6255	10.2453	9.54806e-10	2.23088e-08
GSVIVG01024693001	3.55868	4.75891	10.242	9.60098e-10	2.24e-08
GSVIVG01025800001	2.79022	7.79247	10.238	9.66434e-10	2.25153e-08
GSVIVG01008823001	2.84179	2.53293	10.2316	9.76718e-10	2.27221e-08
GSVIVG01031580001	-6.31067	2.40994	-10.2299	9.8283e-10	2.28314e-08
GSVIVG01026304001	-1.86527	5.75258	-10.222	9.92643e-10	2.30262e-08
GSVIVG01017933001	-2.09746	6.81863	-10.2186	9.98154e-10	2.31208e-08
GSVIVG01014299001	2.16666	4.86105	10.2043	1.02229e-09	2.3646e-08
GSVIVG01011616001	-2.13018	8.23858	-10.2021	1.0262e-09	2.37023e-08
GSVIVG01025124001	-2.33433	5.54722	-10.1912	1.04495e-09	2.4101e-08
GSVIVG01013923001	3.40469	4.08436	10.1838	1.05806e-09	2.43686e-08
GSVIVG01023240001	3.34989	3.48904	10.1817	1.06179e-09	2.44198e-08
GSVIVG01001845001	-1.73749	6.74219	-10.178	1.06837e-09	2.4536e-08
GSVIVG01025727001	-2.51566	2.92092	-10.1761	1.07168e-09	2.45772e-08
GSVIVG01018745001	3.04112	2.22076	10.1724	1.07834e-09	2.46948e-08
GSVIVG01010330001	2.08668	4.21252	10.1642	1.09336e-09	2.50032e-08
GSVIVG01011869001	-1.8872	5.43136	-10.1568	1.1069e-09	2.5277e-08
GSVIVG01000007001	3.13679	3.01262	10.1528	1.11439e-09	2.53931e-08
GSVIVG01023009001	2.15183	5.61865	10.1524	1.11513e-09	2.53931e-08
GSVIVG01019830001	-2.07459	4.23633	-10.1462	1.12687e-09	2.56243e-08
GSVIVG01011944001	-4.95164	3.78195	-10.1442	1.13134e-09	2.56899e-08
GSVIVG01016513001	5.15568	2.94686	10.1386	1.14234e-09	2.59032e-08
GSVIVG01035559001	3.17295	2.69762	10.1341	1.14986e-09	2.60371e-08
GSVIVG01024293001	-2.96145	4.51421	-10.1323	1.15339e-09	2.60806e-08
GSVIVG01020031001	-1.99669	6.9588	-10.1264	1.16485e-09	2.63028e-08
GSVIVG01011415001	2.17355	6.54777	10.1218	1.17397e-09	2.64717e-08
GSVIVG01015276001	2.89352	3.8742	10.1162	1.18505e-09	2.66843e-08
GSVIVG01006161001	-1.69063	7.30267	-10.1141	1.18916e-09	2.67396e-08
GSVIVG01004937001	3.1327	2.57736	10.1128	1.19177e-09	2.67609e-08
GSVIVG01001357001	-2.80139	5.67989	-10.105	1.20759e-09	2.7051e-08
GSVIVG01032655001	-2.12632	5.25481	-10.1048	1.20804e-09	2.7051e-08
GSVIVG01024729001	1.81584	5.91294	10.0427	1.34132e-09	2.9994e-08
GSVIVG01031593001	-2.30512	4.57335	-10.032	1.36579e-09	3.04988e-08
GSVIVG01005138001	3.22686	6.36367	10.0076	1.42331e-09	3.17394e-08
GSVIVG01017668001	3.63435	2.65927	9.99805	1.44665e-09	3.22155e-08
GSVIVG01031263001	2.25383	6.01035	9.99554	1.45278e-09	3.23074e-08
GSVIVG01036495001	2.32569	3.73356	9.99152	1.46271e-09	3.24834e-08
GSVIVG01024054001	3.79725	2.47527	9.98642	1.4755e-09	3.27224e-08
GSVIVG01028844001	-1.87288	9.82538	-9.97901	1.49408e-09	3.30892e-08
GSVIVG01000534001	3.02898	3.73136	9.95119	1.56639e-09	3.46429e-08
GSVIVG01017890001	2.02067	6.76445	9.94544	1.58177e-09	3.49354e-08
GSVIVG01035397001	-2.08069	5.6757	-9.94202	1.591e-09	3.50476e-08
GSVIVG01006508001	-3.53694	1.90108	-9.94196	1.5912e-09	3.50476e-08
GSVIVG01010033001	1.84284	5.55161	9.93241	1.61725e-09	3.55729e-08
GSVIVG01038755001	-2.00089	5.66613	-9.92947	1.62535e-09	3.57024e-08
GSVIVG01010301001	2.82316	2.41016	9.89999	1.70911e-09	3.74912e-08
GSVIVG01007686001	4.43548	4.15061	9.89284	1.73057e-09	3.79104e-08
GSVIVG01023084001	-3.57255	2.66302	-9.87735	1.77655e-09	3.8865e-08
GSVIVG01019711001	-1.97837	5.98154	-9.86109	1.82656e-09	3.99051e-08
GSVIVG01009805001	2.38019	6.40327	9.85455	1.84712e-09	4.02998e-08
GSVIVG01000648001	-1.69821	6.11215	-9.85032	1.86056e-09	4.0538e-08
GSVIVG01038213001	-1.84382	8.34547	-9.84465	1.87869e-09	4.08779e-08
GSVIVG01025162001	-2.16021	6.78787	-9.8309	1.92348e-09	4.17961e-08
GSVIVG01014566001	-1.99301	6.43446	-9.82668	1.93746e-09	4.20435e-08
GSVIVG01008671001	3.05887	2.12505	9.81826	1.96565e-09	4.2598e-08
GSVIVG01020157001	-1.74431	7.71596	-9.81269	1.98453e-09	4.29494e-08
GSVIVG01019508001	-2.15821	8.50021	-9.79776	2.03606e-09	4.40055e-08
GSVIVG01014737001	3.12542	5.90322	9.79605	2.04207e-09	4.40765e-08
GSVIVG01009482001	2.0698	4.60596	9.79315	2.05226e-09	4.42372e-08
GSVIVG01010325001	3.35597	2.3667	9.78951	2.06515e-09	4.44557e-08
GSVIVG01000222001	2.90742	3.60147	9.78729	2.07304e-09	4.45643e-08
GSVIVG01037405001	2.20642	8.07466	9.78654	2.07571e-09	4.45643e-08
GSVIVG01034372001	3.57929	3.74694	9.78391	2.08517e-09	4.4708e-08
GSVIVG01022541001	3.08146	1.79063	9.7801	2.09883e-09	4.48884e-08
GSVIVG01011857001	2.39296	4.23287	9.78001	2.09915e-09	4.48884e-08
GSVIVG01010803001	2.35638	2.54533	9.77176	2.12914e-09	4.54696e-08
GSVIVG01008340001	-1.92816	5.15698	-9.76991	2.13597e-09	4.55551e-08
GSVIVG01029312001	-2.26339	4.93144	-9.75948	2.17467e-09	4.63192e-08
GSVIVG01011180001	3.65582	4.86635	9.7541	2.195e-09	4.66908e-08
GSVIVG01029411001	1.93147	6.09451	9.75033	2.20922e-09	4.69313e-08
GSVIVG01010942001	1.88238	6.29213	9.74701	2.2219e-09	4.71388e-08
GSVIVG01034563001	-3.4143	8.30503	-9.74464	2.23105e-09	4.72708e-08
GSVIVG01009624001	2.03069	5.56634	9.74071	2.24619e-09	4.7529e-08
GSVIVG01031315001	2.25781	6.81756	9.73556	2.26623e-09	4.78905e-08
GSVIVG01017556001	3.03957	2.78417	9.728	2.29598e-09	4.84315e-08
GSVIVG01026478001	2.00971	7.02978	9.72753	2.29783e-09	4.84315e-08
GSVIVG01020574001	3.30738	4.14653	9.7074	2.3792e-09	5.00811e-08
GSVIVG01019483001	2.3645	3.81328	9.70409	2.39282e-09	5.03023e-08
GSVIVG01008935001	-2.4186	6.26965	-9.7028	2.39816e-09	5.03489e-08
GSVIVG01033277001	2.49483	5.92928	9.70015	2.40921e-09	5.05152e-08
GSVIVG01035122001	6.20393	-0.356787	9.69961	2.4194e-09	5.0663e-08
GSVIVG01004898001	-4.63144	2.30016	-9.68484	2.47486e-09	5.17574e-08
GSVIVG01011586001	2.42202	4.76998	9.6813	2.48909e-09	5.19876e-08
GSVIVG01021831001	2.33338	3.63187	9.67797	2.50347e-09	5.22204e-08
GSVIVG01020511001	-2.42703	5.75177	-9.67525	2.5153e-09	5.23995e-08
GSVIVG01029832001	4.96203	1.62962	9.67047	2.53806e-09	5.28054e-08
GSVIVG01011476001	2.08084	4.10415	9.66844	2.54518e-09	5.28855e-08
GSVIVG01033338001	2.5527	6.75192	9.66042	2.58082e-09	5.35571e-08
GSVIVG01009241001	1.84338	5.58564	9.64643	2.64425e-09	5.48028e-08
GSVIVG01017786001	-4.01704	0.907183	-9.63564	2.69457e-09	5.57742e-08
GSVIVG01028930001	-5.3937	2.2598	-9.63167	2.71654e-09	5.61569e-08
GSVIVG01020860001	2.11674	3.65516	9.62898	2.7256e-09	5.62721e-08
GSVIVG01009097001	2.61096	2.72208	9.62685	2.73574e-09	5.64094e-08
GSVIVG01029532001	-2.28367	3.97118	-9.62549	2.74221e-09	5.64707e-08
GSVIVG01035638001	-2.92144	2.59105	-9.62005	2.76826e-09	5.69346e-08
GSVIVG01028074001	2.89653	2.6345	9.61599	2.78791e-09	5.72657e-08
GSVIVG01007847001	2.12797	7.23586	9.6147	2.79417e-09	5.73213e-08
GSVIVG01036277001	2.01025	5.72358	9.61019	2.81616e-09	5.76991e-08
GSVIVG01020754001	-2.30934	4.73567	-9.60938	2.82013e-09	5.77073e-08
GSVIVG01005054001	2.06275	6.52972	9.60675	2.83307e-09	5.78986e-08
GSVIVG01025381001	-1.93064	5.68008	-9.60228	2.8552e-09	5.82772e-08
GSVIVG01010581001	-5.75974	3.72655	-9.59398	2.90289e-09	5.91666e-08
GSVIVG01038225001	-2.08637	4.22599	-9.59214	2.90611e-09	5.91666e-08
GSVIVG01027431001	3.56695	4.23585	9.59113	2.9113e-09	5.91977e-08
GSVIVG01026057001	2.07927	4.53207	9.5896	2.91898e-09	5.92791e-08
GSVIVG01034432001	-1.71708	7.18175	-9.58881	2.923e-09	5.92863e-08
GSVIVG01037609001	1.92879	5.66472	9.58414	2.94693e-09	5.96966e-08
GSVIVG01017906001	2.27585	4.77529	9.57177	3.01121e-09	6.09222e-08
GSVIVG01006396001	1.79726	7.21757	9.56955	3.02288e-09	6.10818e-08
GSVIVG01021328001	-6.38048	-0.33216	-9.56605	3.0535e-09	6.16234e-08
GSVIVG01035718001	2.76685	3.08073	9.5629	3.05815e-09	6.16403e-08
GSVIVG01037975001	3.85357	0.695305	9.555	3.10091e-09	6.24242e-08
GSVIVG01021405001	2.06267	8.36891	9.54444	3.15842e-09	6.34443e-08
GSVIVG01021299001	-2.44057	4.1741	-9.54425	3.15945e-09	6.34443e-08
GSVIVG01021238001	2.95576	4.96937	9.5373	3.19811e-09	6.4141e-08
GSVIVG01025781001	2.82726	2.94903	9.53466	3.2129e-09	6.43577e-08
GSVIVG01024849001	-4.33581	2.47904	-9.51493	3.32661e-09	6.65528e-08
GSVIVG01010109001	3.16209	5.37786	9.5098	3.35589e-09	6.70555e-08
GSVIVG01030445001	-1.57758	8.32596	-9.5076	3.36881e-09	6.72304e-08
GSVIVG01025236001	-1.85579	6.06188	-9.50456	3.38684e-09	6.75068e-08
GSVIVG01032796001	-3.36403	2.68406	-9.4986	3.42245e-09	6.81324e-08
GSVIVG01029773001	-4.06223	3.65308	-9.48495	3.50583e-09	6.96228e-08
GSVIVG01022112001	-1.82627	5.90189	-9.48486	3.50594e-09	6.96228e-08
GSVIVG01014439001	1.85103	7.11165	9.46465	3.63262e-09	7.205e-08
GSVIVG01019782001	1.98269	5.23955	9.45814	3.67446e-09	7.27904e-08
GSVIVG01030094001	-1.93439	4.91459	-9.45644	3.68547e-09	7.2919e-08
GSVIVG01014228001	3.62145	2.85405	9.4309	3.85508e-09	7.61814e-08
GSVIVG01019131001	-2.13346	5.96557	-9.42851	3.87122e-09	7.64069e-08
GSVIVG01015378001	2.57817	3.81147	9.4096	4.00245e-09	7.89006e-08
GSVIVG01011569001	2.08524	4.74205	9.39573	4.1017e-09	8.07585e-08
GSVIVG01011913001	-1.73448	6.54388	-9.38976	4.14517e-09	8.15149e-08
GSVIVG01008461001	-2.04187	5.7374	-9.38166	4.20495e-09	8.25559e-08
GSVIVG01025213001	1.91814	6.45786	9.38121	4.20833e-09	8.25559e-08
GSVIVG01009309001	-3.08821	5.54454	-9.37546	4.25133e-09	8.32982e-08
GSVIVG01016936001	-2.58613	2.23387	-9.36784	4.30899e-09	8.43257e-08
GSVIVG01007809001	1.64389	8.09647	9.35807	4.38416e-09	8.56928e-08
GSVIVG01028936001	-2.15284	5.74346	-9.3564	4.39718e-09	8.58433e-08
GSVIVG01014074001	2.65472	4.99403	9.34887	4.45619e-09	8.68904e-08
GSVIVG01033497001	3.41802	1.46445	9.34343	4.49949e-09	8.76289e-08
GSVIVG01037102001	2.73849	5.86977	9.34047	4.52309e-09	8.79822e-08
GSVIVG01032764001	2.226	4.09397	9.3166	4.71877e-09	9.16782e-08
GSVIVG01011624001	-1.73003	7.16094	-9.31118	4.76446e-09	9.24545e-08
GSVIVG01033494001	2.05999	6.34628	9.3084	4.78798e-09	9.27995e-08
GSVIVG01035712001	4.49546	1.3591	9.29544	4.90133e-09	9.48825e-08
GSVIVG01011777001	3.3071	2.75164	9.28267	5.01226e-09	9.69136e-08
GSVIVG01016311001	-1.68467	7.9584	-9.26597	5.16355e-09	9.95909e-08
GSVIVG01031485001	2.89581	7.80042	9.2652	5.17069e-09	9.95909e-08
GSVIVG01023783001	2.14505	4.87636	9.26481	5.1742e-09	9.95909e-08
GSVIVG01007243001	3.21902	2.38041	9.26469	5.1754e-09	9.95909e-08
GSVIVG01027944001	-1.9836	5.24598	-9.2604	5.21506e-09	1.00235e-07
GSVIVG01016372001	3.53625	5.05446	9.25488	5.2668e-09	1.01109e-07
GSVIVG01033668001	-1.79459	7.94624	-9.23832	5.42459e-09	1.04014e-07
GSVIVG01016615001	-1.92161	9.46473	-9.22796	5.52595e-09	1.05832e-07
GSVIVG01019691001	-3.0799	3.39249	-9.21246	5.68125e-09	1.08677e-07
GSVIVG01034719001	2.79025	4.85323	9.21043	5.70191e-09	1.08944e-07
GSVIVG01037540001	2.52135	3.04628	9.20259	5.78248e-09	1.10352e-07
GSVIVG01033062001	-2.26078	5.22771	-9.19141	5.89936e-09	1.12361e-07
GSVIVG01033288001	3.67482	1.81055	9.19122	5.90167e-09	1.12361e-07
GSVIVG01033366001	-2.00541	4.09811	-9.18774	5.9383e-09	1.12926e-07
GSVIVG01007873001	1.82706	6.59045	9.18253	5.99402e-09	1.13851e-07
GSVIVG01020229001	-2.34026	5.05527	-9.17697	6.05403e-09	1.14856e-07
GSVIVG01026274001	-1.63479	7.8311	-9.17551	6.06993e-09	1.15022e-07
GSVIVG01024740001	-1.71263	7.14797	-9.1568	6.27718e-09	1.1881e-07
GSVIVG01031145001	-6.88069	2.62822	-9.13919	6.52095e-09	1.2328e-07
GSVIVG01019515001	-1.93572	10.8454	-9.11791	6.73181e-09	1.27028e-07
GSVIVG01024290001	-2.52289	4.94905	-9.11766	6.73495e-09	1.27028e-07
GSVIVG01030799001	2.24318	3.34177	9.11607	6.75425e-09	1.27243e-07
GSVIVG01016903001	3.1226	2.24111	9.11396	6.77996e-09	1.27579e-07
GSVIVG01029776001	-3.66987	1.25651	-9.11298	6.79228e-09	1.27662e-07
GSVIVG01010003001	3.78958	2.15494	9.11075	6.81968e-09	1.28028e-07
GSVIVG01035449001	2.11887	5.13708	9.10488	6.89174e-09	1.2912e-07
GSVIVG01031746001	-3.59889	1.70015	-9.10473	6.89389e-09	1.2912e-07
GSVIVG01018088001	-1.9717	4.84151	-9.09685	6.99223e-09	1.30811e-07
GSVIVG01018910001	-3.46219	4.29945	-9.09425	7.02521e-09	1.31189e-07
GSVIVG01018025001	3.69792	4.66714	9.09399	7.0287e-09	1.31189e-07
GSVIVG01015201001	3.35481	2.49787	9.0863	7.12673e-09	1.32865e-07
GSVIVG01016673001	2.30968	4.41629	9.08229	7.17832e-09	1.33672e-07
GSVIVG01025447001	2.02118	5.61246	9.06886	7.35447e-09	1.3672e-07
GSVIVG01010007001	-1.62713	8.01458	-9.06853	7.35894e-09	1.3672e-07
GSVIVG01024152001	2.25296	3.17322	9.06727	7.37573e-09	1.36875e-07
GSVIVG01013462001	-1.93615	6.03895	-9.04706	7.65018e-09	1.41731e-07
GSVIVG01019423001	-2.07722	6.64966	-9.04671	7.65497e-09	1.41731e-07
GSVIVG01037277001	3.11684	3.18633	9.03704	7.79027e-09	1.44071e-07
GSVIVG01032812001	2.02452	5.25622	9.0333	7.84308e-09	1.44882e-07
GSVIVG01025636001	2.82204	6.49571	9.0317	7.8659e-09	1.45137e-07
GSVIVG01014238001	3.12877	6.1765	9.02612	7.94581e-09	1.46444e-07
GSVIVG01026415001	-1.7771	4.93214	-9.02194	8.00622e-09	1.47389e-07
GSVIVG01009889001	1.81324	6.39026	9.01795	8.06431e-09	1.4829e-07
GSVIVG01007623001	-1.68071	6.62574	-9.01473	8.11159e-09	1.48989e-07
GSVIVG01019965001	2.44455	5.44908	9.00626	8.23722e-09	1.51125e-07
GSVIVG01009951001	-1.73866	7.94407	-9.00152	8.30831e-09	1.52256e-07
GSVIVG01027842001	-2.18665	3.33326	-9.00026	8.32738e-09	1.52279e-07
GSVIVG01031943001	-3.58208	2.7201	-9.00021	8.3284e-09	1.52279e-07
GSVIVG01002034001	-2.28354	5.9152	-8.99819	8.35877e-09	1.52661e-07
GSVIVG01007336001	2.69447	3.42035	8.99459	8.41346e-09	1.53486e-07
GSVIVG01034166001	2.46657	3.39245	8.98919	8.49649e-09	1.54826e-07
GSVIVG01013787001	1.8432	4.41028	8.9858	8.54894e-09	1.55606e-07
GSVIVG01013208001	-4.58584	2.34209	-8.98391	8.58202e-09	1.56032e-07
GSVIVG01025193001	1.87523	5.85358	8.98278	8.59594e-09	1.5611e-07
GSVIVG01031445001	2.38059	2.99626	8.97891	8.65672e-09	1.57037e-07
GSVIVG01024684001	2.60129	5.18978	8.97278	8.75375e-09	1.58493e-07
GSVIVG01017349001	2.0737	4.95575	8.9726	8.75661e-09	1.58493e-07
GSVIVG01009743001	1.75116	7.29645	8.96872	8.81863e-09	1.59437e-07
GSVIVG01016858001	2.17772	6.90183	8.96575	8.86639e-09	1.60121e-07
GSVIVG01018021001	1.81258	5.59265	8.95345	9.06718e-09	1.63564e-07
GSVIVG01030375001	2.60877	2.51376	8.94785	9.16008e-09	1.65055e-07
GSVIVG01033795001	-4.23476	0.796303	-8.94225	9.25598e-09	1.66597e-07
GSVIVG01028063001	-1.71372	6.49891	-8.93239	9.42183e-09	1.69394e-07
GSVIVG01030503001	2.26411	6.3809	8.9303	9.45787e-09	1.69852e-07
GSVIVG01015888001	3.26374	1.46232	8.92931	9.47513e-09	1.69934e-07
GSVIVG01010181001	-1.76878	7.03434	-8.92882	9.48348e-09	1.69934e-07
GSVIVG01019044001	2.045	4.52045	8.92582	9.53544e-09	1.70676e-07
GSVIVG01010025001	3.56377	2.09276	8.92278	9.58896e-09	1.71444e-07
GSVIVG01014693001	3.32899	1.23563	8.91743	9.68271e-09	1.72928e-07
GSVIVG01003764001	2.71694	1.80502	8.91481	9.72909e-09	1.73565e-07
GSVIVG01016209001	3.72923	1.92004	8.90349	9.93286e-09	1.77004e-07
GSVIVG01010205001	2.65382	2.31457	8.90138	9.97072e-09	1.77483e-07
GSVIVG01001119001	2.63925	4.07688	8.89864	1.00208e-08	1.78179e-07
GSVIVG01006002001	1.76072	5.23704	8.8895	1.01897e-08	1.80982e-07
GSVIVG01024625001	-2.0713	4.09579	-8.88825	1.0213e-08	1.81197e-07
GSVIVG01033962001	1.81037	7.21377	8.88718	1.02329e-08	1.81351e-07
GSVIVG01025752001	4.90563	2.25003	8.88426	1.02957e-08	1.82264e-07
GSVIVG01021443001	1.75957	6.43738	8.87763	1.04133e-08	1.84143e-07
GSVIVG01014216001	1.74677	5.07244	8.85382	1.08777e-08	1.92146e-07
GSVIVG01003201001	3.14108	3.07914	8.84685	1.10178e-08	1.94407e-07
GSVIVG01015502001	2.69189	4.03007	8.84337	1.10882e-08	1.95436e-07
GSVIVG01017505001	3.36025	2.64451	8.84126	1.11314e-08	1.95904e-07
GSVIVG01012702001	2.02763	7.0603	8.84088	1.11391e-08	1.95904e-07
GSVIVG01038410001	-3.79993	0.680812	-8.83293	1.13036e-08	1.98582e-07
GSVIVG01034968001	-1.98003	7.40522	-8.82057	1.15624e-08	2.02908e-07
GSVIVG01020082001	-1.72632	5.92356	-8.81612	1.16574e-08	2.04353e-07
GSVIVG01012257001	-1.76265	5.17471	-8.81054	1.17776e-08	2.0605e-07
GSVIVG01003778001	-1.7818	6.55195	-8.81021	1.17847e-08	2.0605e-07
GSVIVG01030386001	1.796	4.77772	8.80934	1.18035e-08	2.0605e-07
GSVIVG01035029001	2.80037	9.74135	8.80926	1.18053e-08	2.0605e-07
GSVIVG01007996001	2.41147	5.38114	8.80403	1.19194e-08	2.07817e-07
GSVIVG01030453001	-2.55789	7.47248	-8.80047	1.19978e-08	2.08958e-07
GSVIVG01037791001	2.04879	4.91941	8.78815	1.2273e-08	2.13522e-07
GSVIVG01016245001	-2.50965	3.60969	-8.78569	1.23288e-08	2.14244e-07
GSVIVG01010585001	-5.3533	2.03515	-8.78594	1.23416e-08	2.14244e-07
GSVIVG01033033001	-1.78658	8.78011	-8.78457	1.23543e-08	2.14244e-07
GSVIVG01014962001	-4.04466	2.2402	-8.78332	1.23845e-08	2.14509e-07
GSVIVG01025684001	1.79515	5.87879	8.78273	1.23962e-08	2.14509e-07
GSVIVG01037740001	-2.33662	6.12662	-8.77783	1.25088e-08	2.16226e-07
GSVIVG01028722001	-1.75971	7.67767	-8.75679	1.30038e-08	2.24542e-07
GSVIVG01036919001	3.0847	2.68123	8.74918	1.31878e-08	2.27472e-07
GSVIVG01024174001	1.90339	6.48259	8.74861	1.32017e-08	2.27472e-07
GSVIVG01025269001	3.41647	3.29467	8.74775	1.3223e-08	2.27596e-07
GSVIVG01025777001	2.27547	7.5452	8.74329	1.33322e-08	2.29231e-07
GSVIVG01023800001	2.32685	4.37306	8.73061	1.36484e-08	2.34418e-07
GSVIVG01034267001	2.91649	4.88926	8.72941	1.36787e-08	2.3469e-07
GSVIVG01015402001	-2.28443	6.19643	-8.72286	1.38453e-08	2.37295e-07
GSVIVG01024039001	-1.6466	8.15436	-8.71217	1.4122e-08	2.41781e-07
GSVIVG01010578001	-6.65087	2.3298	-8.69523	1.46571e-08	2.50343e-07
GSVIVG01014203001	1.88109	5.48239	8.69181	1.46649e-08	2.50343e-07
GSVIVG01036966001	-2.18461	7.411	-8.69168	1.46686e-08	2.50343e-07
GSVIVG01028328001	-2.75163	6.29502	-8.6907	1.46954e-08	2.50535e-07
GSVIVG01036090001	-1.94992	5.82428	-8.68887	1.47451e-08	2.50869e-07
GSVIVG01018023001	1.97302	8.15081	8.68884	1.4746e-08	2.50869e-07
GSVIVG01009902001	-2.11486	6.03059	-8.68768	1.47779e-08	2.51146e-07
GSVIVG01032906001	2.86056	2.9702	8.68409	1.48765e-08	2.52556e-07
GSVIVG01017734001	3.21423	2.5969	8.68243	1.49226e-08	2.53072e-07
GSVIVG01037948001	2.10285	4.42873	8.68118	1.49571e-08	2.53391e-07
GSVIVG01033999001	-3.70758	7.85316	-8.67988	1.49941e-08	2.53752e-07
GSVIVG01030562001	3.17555	1.84128	8.67771	1.50538e-08	2.54495e-07
GSVIVG01013272001	-2.04859	5.1193	-8.67273	1.51936e-08	2.56591e-07
GSVIVG01016553001	-2.14141	8.86326	-8.66985	1.52751e-08	2.57698e-07
GSVIVG01015517001	2.45625	2.70444	8.66133	1.55188e-08	2.61536e-07
GSVIVG01009203001	-1.6529	6.0416	-8.65963	1.55679e-08	2.6209e-07
GSVIVG01009069001	2.60443	3.66463	8.65745	1.5631e-08	2.62878e-07
GSVIVG01001122001	-1.85119	6.29265	-8.65627	1.56653e-08	2.63181e-07
GSVIVG01001807001	2.40984	5.53192	8.65033	1.58394e-08	2.65829e-07
GSVIVG01028308001	-2.51362	4.86442	-8.64719	1.59322e-08	2.67108e-07
GSVIVG01035272001	-2.04243	5.7442	-8.64444	1.60137e-08	2.68197e-07
GSVIVG01031646001	-2.00385	5.87254	-8.64216	1.60818e-08	2.69058e-07
GSVIVG01021662001	2.29357	4.31678	8.64116	1.61118e-08	2.6928e-07
GSVIVG01033855001	4.18694	-0.144731	8.63923	1.61734e-08	2.7003e-07
GSVIVG01006895001	-2.42047	4.40406	-8.63662	1.62487e-08	2.71007e-07
GSVIVG01008464001	3.8667	0.609847	8.63173	1.63988e-08	2.73228e-07
GSVIVG01023978001	2.64694	2.93903	8.63086	1.64237e-08	2.73361e-07
GSVIVG01003868001	2.15758	3.52858	8.60559	1.72157e-08	2.86249e-07
GSVIVG01014842001	1.97776	6.50779	8.60006	1.73944e-08	2.88599e-07
GSVIVG01008763001	2.87845	2.43251	8.59985	1.74012e-08	2.88599e-07
GSVIVG01027865001	1.73874	5.08642	8.59956	1.74107e-08	2.88599e-07
GSVIVG01037446001	3.17222	2.71369	8.591	1.7691e-08	2.92946e-07
GSVIVG01037337001	1.98673	4.97161	8.59008	1.77214e-08	2.93147e-07
GSVIVG01025003001	1.80289	7.30916	8.58457	1.79048e-08	2.95683e-07
GSVIVG01006526001	-2.23223	2.9019	-8.58437	1.79113e-08	2.95683e-07
GSVIVG01026315001	2.90493	5.99292	8.58312	1.79533e-08	2.96054e-07
GSVIVG01021544001	2.03484	4.09746	8.58261	1.79705e-08	2.96054e-07
GSVIVG01028921001	3.10413	2.27354	8.58097	1.80259e-08	2.96664e-07
GSVIVG01014548001	2.39599	4.37597	8.56787	1.84726e-08	3.03706e-07
GSVIVG01010126001	1.99391	3.95782	8.56177	1.86846e-08	3.0688e-07
GSVIVG01025660001	4.38043	3.82443	8.56129	1.87073e-08	3.0694e-07
GSVIVG01025512001	3.72741	3.7253	8.54708	1.92068e-08	3.14816e-07
GSVIVG01008573001	2.2253	6.96332	8.54585	1.92498e-08	3.15202e-07
GSVIVG01008688001	-2.45143	2.52775	-8.53411	1.96778e-08	3.21883e-07
GSVIVG01008094001	-2.18503	6.58689	-8.5164	2.03426e-08	3.32421e-07
GSVIVG01032197001	1.87459	5.32283	8.51332	2.04605e-08	3.34009e-07
GSVIVG01036230001	1.80815	6.72985	8.51072	2.05608e-08	3.35308e-07
GSVIVG01036162001	-2.16628	4.41941	-8.50891	2.06308e-08	3.3611e-07
GSVIVG01028779001	-2.35878	3.96116	-8.50491	2.07862e-08	3.383e-07
GSVIVG01029950001	2.23555	5.35881	8.49549	2.11576e-08	3.43998e-07
GSVIVG01018468001	4.33955	1.48124	8.49358	2.124e-08	3.4499e-07
GSVIVG01008405001	2.56124	3.19975	8.49091	2.13403e-08	3.46271e-07
GSVIVG01014394001	1.97765	5.27757	8.48444	2.16019e-08	3.50164e-07
GSVIVG01035459001	2.65771	4.41131	8.48322	2.16515e-08	3.50616e-07
GSVIVG01024610001	2.58499	4.85947	8.47498	2.19897e-08	3.55735e-07
GSVIVG01019115001	2.92978	5.9483	8.4723	2.21012e-08	3.57181e-07
GSVIVG01032942001	1.6174	7.37434	8.47065	2.21699e-08	3.57933e-07
GSVIVG01002020001	2.15699	4.45919	8.46432	2.24356e-08	3.61601e-07
GSVIVG01024295001	-2.84493	3.48011	-8.46417	2.24419e-08	3.61601e-07
GSVIVG01000050001	2.74598	2.62784	8.46186	2.254e-08	3.62819e-07
GSVIVG01033032001	-1.85617	9.23696	-8.45999	2.26192e-08	3.63733e-07
GSVIVG01016682001	2.34461	5.27059	8.44824	2.31261e-08	3.71513e-07
GSVIVG01009438001	3.39424	2.45044	8.42731	2.40583e-08	3.86105e-07
GSVIVG01038622001	-2.12018	6.5462	-8.4237	2.42223e-08	3.8835e-07
GSVIVG01025276001	-2.36463	2.57622	-8.42186	2.43069e-08	3.8932e-07
GSVIVG01009881001	2.05951	7.95238	8.40559	2.50657e-08	4.01077e-07
GSVIVG01034160001	1.88406	5.49027	8.40298	2.51901e-08	4.02667e-07
GSVIVG01030931001	-2.03865	5.86549	-8.40107	2.52813e-08	4.03726e-07
GSVIVG01004860001	-1.74283	7.88158	-8.39817	2.54203e-08	4.05544e-07
GSVIVG01018505001	3.18687	4.40971	8.39711	2.54714e-08	4.05904e-07
GSVIVG01023906001	-1.75127	8.13176	-8.39666	2.54931e-08	4.05904e-07
GSVIVG01016411001	-2.31928	3.22738	-8.39524	2.55614e-08	4.0659e-07
GSVIVG01021072001	1.77342	4.56266	8.38914	2.58585e-08	4.10911e-07
GSVIVG01008309001	-1.72175	5.45212	-8.37777	2.64217e-08	4.19448e-07
GSVIVG01019841001	-1.96947	5.63635	-8.36621	2.70066e-08	4.28313e-07
GSVIVG01027636001	2.89755	2.26035	8.36322	2.71607e-08	4.30333e-07
GSVIVG01030545001	3.17704	4.66192	8.36158	2.72454e-08	4.31253e-07
GSVIVG01009466001	-1.70757	7.25565	-8.35964	2.73456e-08	4.32413e-07
GSVIVG01022100001	2.29874	8.66004	8.34557	2.80857e-08	4.43683e-07
GSVIVG01029974001	-1.93402	8.85303	-8.34146	2.8306e-08	4.46726e-07
GSVIVG01026420001	2.41847	3.22034	8.34093	2.83343e-08	4.46736e-07
GSVIVG01017937001	-3.736	5.40789	-8.33442	2.86892e-08	4.51602e-07
GSVIVG01019353001	-2.32831	3.83974	-8.33421	2.86989e-08	4.51602e-07
GSVIVG01008567001	1.93755	4.3162	8.33044	2.89048e-08	4.544e-07
GSVIVG01019756001	-1.8265	5.32273	-8.32509	2.92006e-08	4.58603e-07
GSVIVG01023788001	3.41979	1.10383	8.32341	2.92951e-08	4.5964e-07
GSVIVG01013722001	3.25289	1.31681	8.32085	2.94373e-08	4.61422e-07
GSVIVG01020830001	2.97446	3.02874	8.31838	2.9576e-08	4.63148e-07
GSVIVG01022520001	-1.76372	7.43495	-8.31283	2.98899e-08	4.67608e-07
GSVIVG01006619001	2.63823	6.00799	8.30879	3.01204e-08	4.70759e-07
GSVIVG01022400001	-1.58336	6.02652	-8.30412	3.03896e-08	4.74507e-07
GSVIVG01016057001	2.09287	3.58531	8.29605	3.08604e-08	4.81392e-07
GSVIVG01033865001	2.32475	3.47591	8.28474	3.1533e-08	4.91209e-07
GSVIVG01010483001	1.65048	7.82023	8.28445	3.15506e-08	4.91209e-07
GSVIVG01011418001	-1.80982	8.46179	-8.27963	3.18422e-08	4.94827e-07
GSVIVG01013916001	4.15936	2.44647	8.27971	3.18442e-08	4.94827e-07
GSVIVG01023703001	-2.17154	5.09409	-8.26898	3.24962e-08	5.04472e-07
GSVIVG01021667001	2.54477	2.95224	8.26385	3.28158e-08	5.08944e-07
GSVIVG01014395001	1.98212	4.0406	8.25346	3.34735e-08	5.18647e-07
GSVIVG01035935001	-2.29661	4.18358	-8.25	3.36959e-08	5.21592e-07
GSVIVG01011632001	-1.60316	6.71094	-8.24783	3.38362e-08	5.23263e-07
GSVIVG01009240001	1.90749	5.22522	8.24623	3.39397e-08	5.2436e-07
GSVIVG01032782001	2.80402	1.9122	8.2448	3.40328e-08	5.25296e-07
GSVIVG01015138001	-2.53857	2.89547	-8.24315	3.41401e-08	5.26449e-07
GSVIVG01009005001	-1.48688	8.1648	-8.23674	3.45615e-08	5.32439e-07
GSVIVG01033252001	3.07089	1.36902	8.23359	3.47709e-08	5.35154e-07
GSVIVG01024910001	1.6203	8.39693	8.22973	3.5028e-08	5.38597e-07
GSVIVG01018878001	-2.60597	5.24289	-8.22139	3.55922e-08	5.46752e-07
GSVIVG01030144001	2.83482	1.98208	8.22054	3.56506e-08	5.47128e-07
GSVIVG01016398001	-2.39904	2.00182	-8.2182	3.58105e-08	5.48815e-07
GSVIVG01035079001	-1.76547	5.77247	-8.21767	3.58468e-08	5.48815e-07
GSVIVG01025630001	1.90102	5.55184	8.21744	3.58625e-08	5.48815e-07
GSVIVG01023677001	4.1691	0.964768	8.2129	3.61841e-08	5.53213e-07
GSVIVG01017669001	2.47482	3.57634	8.2117	3.62595e-08	5.53841e-07
GSVIVG01036464001	1.77914	5.59847	8.21046	3.63454e-08	5.54628e-07
GSVIVG01015280001	3.13186	2.29967	8.19769	3.72468e-08	5.67847e-07
GSVIVG01013631001	3.26776	1.81494	8.19624	3.73507e-08	5.68894e-07
GSVIVG01019696001	-3.55569	2.49298	-8.18853	3.79088e-08	5.7685e-07
GSVIVG01013149001	-1.64869	9.2553	-8.1869	3.8026e-08	5.7773e-07
GSVIVG01030969001	3.11419	4.19026	8.18674	3.80382e-08	5.7773e-07
GSVIVG01030716001	2.62067	2.795	8.18272	3.83327e-08	5.81655e-07
GSVIVG01038732001	2.33827	3.00463	8.17895	3.8611e-08	5.85328e-07
GSVIVG01029860001	-1.96982	4.96856	-8.17283	3.90676e-08	5.91694e-07
GSVIVG01011140001	-1.71001	6.31095	-8.16606	3.95799e-08	5.98892e-07
GSVIVG01033519001	1.84173	4.15844	8.16023	4.0026e-08	6.05075e-07
GSVIVG01023863001	2.11072	6.02797	8.15902	4.0119e-08	6.05913e-07
GSVIVG01027036001	1.88194	4.15786	8.14411	4.1287e-08	6.22971e-07
GSVIVG01021326001	-2.89962	3.03883	-8.14339	4.13446e-08	6.23257e-07
GSVIVG01025734001	-1.69594	8.67775	-8.14247	4.14177e-08	6.23777e-07
GSVIVG01032509001	1.9642	3.87223	8.13902	4.16942e-08	6.27356e-07
GSVIVG01007130001	1.95988	4.57219	8.13444	4.20639e-08	6.3233e-07
GSVIVG01015496001	4.47474	1.45905	8.12584	4.27852e-08	6.42574e-07
GSVIVG01018536001	3.45781	1.15064	8.12121	4.31517e-08	6.47476e-07
GSVIVG01024731001	5.1849	-0.403612	8.11292	4.39075e-08	6.58205e-07
GSVIVG01037754001	-1.95825	8.50526	-8.10743	4.43134e-08	6.63674e-07
GSVIVG01013234001	1.73398	5.64902	8.09582	4.53179e-08	6.78088e-07
GSVIVG01009226001	2.22475	7.54701	8.09378	4.54966e-08	6.80132e-07
GSVIVG01008878001	-1.74305	7.33179	-8.09253	4.56073e-08	6.81156e-07
GSVIVG01011374001	-1.93987	4.69786	-8.08933	4.58895e-08	6.84518e-07
GSVIVG01035408001	1.7687	6.33824	8.08902	4.59172e-08	6.84518e-07
GSVIVG01019785001	2.92973	7.04421	8.08335	4.64241e-08	6.91436e-07
GSVIVG01017904001	1.94714	4.29216	8.08174	4.65679e-08	6.92315e-07
GSVIVG01033246001	-1.54373	6.75511	-8.08173	4.65689e-08	6.92315e-07
GSVIVG01031467001	1.92509	5.04415	8.07649	4.7044e-08	6.98735e-07
GSVIVG01021754001	2.41727	4.27097	8.07021	4.76192e-08	7.06628e-07
GSVIVG01035428001	-3.93926	0.15184	-8.06592	4.80226e-08	7.1196e-07
GSVIVG01012644001	-4.84122	5.4624	-8.05309	4.92666e-08	7.29734e-07
GSVIVG01027769001	2.00964	4.15133	8.04198	5.02961e-08	7.443e-07
GSVIVG01008288001	1.65259	10.1382	8.03446	5.10346e-08	7.54536e-07
GSVIVG01020609001	2.77298	5.65511	8.03297	5.11826e-08	7.56032e-07
GSVIVG01010561001	-3.75827	1.54304	-8.03056	5.1427e-08	7.58948e-07
GSVIVG01019849001	-2.58179	5.86912	-8.02771	5.17078e-08	7.62395e-07
GSVIVG01036351001	-4.57856	-1.63096	-8.02698	5.18096e-08	7.63199e-07
GSVIVG01019403001	-1.81376	5.9628	-8.02277	5.22058e-08	7.68335e-07
GSVIVG01011394001	-3.07488	2.53746	-8.02051	5.24361e-08	7.71021e-07
GSVIVG01023868001	1.94611	4.33591	8.01878	5.26122e-08	7.72907e-07
GSVIVG01014091001	-1.80221	7.91845	-8.01465	5.30363e-08	7.78428e-07
GSVIVG01025027001	-2.99304	3.70274	-8.01185	5.33255e-08	7.81316e-07
GSVIVG01014858001	2.61368	2.21951	8.01181	5.33298e-08	7.81316e-07
GSVIVG01025228001	3.12323	4.01162	8.00111	5.44513e-08	7.97022e-07
GSVIVG01019410001	3.60959	4.11807	8.00014	5.4556e-08	7.97832e-07
GSVIVG01001059001	-2.91254	3.62083	-7.99842	5.4736e-08	7.99123e-07
GSVIVG01012192001	-2.31728	2.64423	-7.99835	5.47432e-08	7.99123e-07
GSVIVG01030284001	2.80442	4.99975	7.99166	5.54604e-08	8.0886e-07
GSVIVG01015561001	-2.3257	3.91813	-7.99058	5.55771e-08	8.0983e-07
GSVIVG01006231001	2.69807	4.22926	7.97599	5.71794e-08	8.32427e-07
GSVIVG01008042001	-1.56852	7.7076	-7.96855	5.8014e-08	8.43781e-07
GSVIVG01027898001	3.24311	2.23773	7.96812	5.80638e-08	8.43781e-07
GSVIVG01037865001	3.32976	1.39538	7.96316	5.86279e-08	8.51211e-07
GSVIVG01008733001	1.77303	6.9262	7.96156	5.881e-08	8.53088e-07
GSVIVG01032948001	2.63498	8.08217	7.95939	5.90592e-08	8.55935e-07
GSVIVG01009343001	2.32844	3.71787	7.9583	5.91846e-08	8.56802e-07
GSVIVG01018900001	-7.07403	0.696766	-7.9627	5.92252e-08	8.56802e-07
GSVIVG01002788001	-2.35202	3.23162	-7.95385	5.97007e-08	8.62907e-07
GSVIVG01024346001	1.79604	7.23588	7.94812	6.03719e-08	8.71829e-07
GSVIVG01007880001	-1.99125	6.79154	-7.94721	6.04798e-08	8.72606e-07
GSVIVG01009656001	2.21484	4.07119	7.94431	6.08233e-08	8.76779e-07
GSVIVG01019415001	-1.58826	6.53257	-7.94202	6.10954e-08	8.79915e-07
GSVIVG01006716001	-4.07472	-0.1077	-7.93964	6.13927e-08	8.83409e-07
GSVIVG01017185001	-3.81727	0.28858	-7.93898	6.14661e-08	8.83677e-07
GSVIVG01010582001	-5.85534	2.24974	-7.93758	6.18292e-08	8.88107e-07
GSVIVG01017797001	3.16771	1.91807	7.9321	6.22911e-08	8.93947e-07
GSVIVG01009447001	1.82947	5.97723	7.92596	6.30426e-08	9.03928e-07
GSVIVG01009045001	-2.10526	5.36157	-7.92465	6.32048e-08	9.05243e-07
GSVIVG01015124001	-2.45787	3.7209	-7.92431	6.32464e-08	9.05243e-07
GSVIVG01024596001	1.72393	8.29404	7.92324	6.33785e-08	9.06329e-07
GSVIVG01000331001	-1.96208	4.48733	-7.92056	6.37116e-08	9.09852e-07
GSVIVG01018099001	-1.77038	6.6203	-7.92035	6.37375e-08	9.09852e-07
GSVIVG01035769001	3.03008	0.944414	7.9167	6.41952e-08	9.15575e-07
GSVIVG01021309001	-2.46569	4.08604	-7.90021	6.63008e-08	9.44772e-07
GSVIVG01020189001	2.88973	1.79436	7.89842	6.65327e-08	9.4724e-07
GSVIVG01000128001	2.66415	2.08205	7.88635	6.81257e-08	9.69066e-07
GSVIVG01031809001	2.37768	3.87594	7.88435	6.83933e-08	9.72016e-07
GSVIVG01010572001	-4.27991	1.44102	-7.88379	6.84893e-08	9.72524e-07
GSVIVG01000192001	-5.9344	1.3978	-7.87823	6.94692e-08	9.85571e-07
GSVIVG01021979001	1.8783	5.10367	7.86794	7.06296e-08	1.00094e-06
GSVIVG01008214001	-1.85774	4.9865	-7.86761	7.06762e-08	1.00094e-06
GSVIVG01030006001	2.76881	2.06228	7.86686	7.07803e-08	1.00153e-06
GSVIVG01023442001	3.94299	0.354016	7.85771	7.20739e-08	1.01894e-06
GSVIVG01009794001	-1.96734	6.92512	-7.85037	7.31094e-08	1.03268e-06
GSVIVG01009308001	2.59304	5.16287	7.8493	7.32626e-08	1.0332e-06
GSVIVG01029936001	3.5081	0.873669	7.84924	7.32746e-08	1.0332e-06
GSVIVG01000223001	2.70786	3.11707	7.84822	7.34188e-08	1.03433e-06
GSVIVG01008971001	1.91329	6.0018	7.84605	7.37325e-08	1.03785e-06
GSVIVG01018908001	-3.40865	1.53705	-7.84216	7.43014e-08	1.04494e-06
GSVIVG01029112001	-4.3068	4.03639	-7.82068	7.7533e-08	1.08944e-06
GSVIVG01005189001	-1.71187	7.08257	-7.81622	7.8189e-08	1.09771e-06
GSVIVG01029341001	-1.53676	6.49377	-7.81522	7.83428e-08	1.09891e-06
GSVIVG01009980001	-1.61208	7.33134	-7.81034	7.90995e-08	1.10856e-06
GSVIVG01027600001	2.01769	7.13547	7.80888	7.9328e-08	1.1108e-06
GSVIVG01014277001	-2.34638	4.84873	-7.80367	8.0146e-08	1.12128e-06
GSVIVG01008164001	1.5398	5.76809	7.79933	8.08348e-08	1.12994e-06
GSVIVG01035414001	2.53439	2.23289	7.79748	8.11302e-08	1.13309e-06
GSVIVG01031280001	-2.06476	4.73105	-7.7951	8.15127e-08	1.13744e-06
GSVIVG01019874001	2.06472	3.31752	7.78962	8.23977e-08	1.1488e-06
GSVIVG01012253001	3.31682	2.15388	7.78695	8.28353e-08	1.1539e-06
GSVIVG01017816001	2.19343	5.37849	7.78566	8.30439e-08	1.15581e-06
GSVIVG01032685001	1.8157	7.85631	7.78272	8.35287e-08	1.16156e-06
GSVIVG01025748001	3.40647	1.69729	7.77918	8.41162e-08	1.16872e-06
GSVIVG01009444001	3.16838	1.85375	7.77743	8.44059e-08	1.17174e-06
GSVIVG01020160001	2.24319	3.78078	7.76552	8.64137e-08	1.19858e-06
GSVIVG01012448001	-3.33417	2.34211	-7.74833	8.94047e-08	1.23854e-06
GSVIVG01027162001	-1.70175	7.84755	-7.74807	8.9448e-08	1.23854e-06
GSVIVG01010382001	-3.04712	2.41036	-7.74267	9.04098e-08	1.25078e-06
GSVIVG01011932001	2.22261	4.61089	7.73811	9.12283e-08	1.26103e-06
GSVIVG01011868001	2.54286	2.68529	7.73556	9.16906e-08	1.26633e-06
GSVIVG01018577001	3.27171	3.57812	7.73347	9.2072e-08	1.27051e-06
GSVIVG01016286001	-1.68371	8.52086	-7.72618	9.34094e-08	1.28787e-06
GSVIVG01034031001	2.10309	4.61172	7.72277	9.40434e-08	1.2955e-06
GSVIVG01007951001	3.21681	1.03751	7.71587	9.53408e-08	1.31226e-06
GSVIVG01026589001	3.49194	0.656203	7.7089	9.66698e-08	1.32859e-06
GSVIVG01010580001	-5.1012	2.32115	-7.70947	9.6692e-08	1.32859e-06
GSVIVG01025825001	-1.48874	7.9632	-7.70573	9.72764e-08	1.33548e-06
GSVIVG01036138001	-4.67658	0.0312597	-7.70084	9.82953e-08	1.34832e-06
GSVIVG01020604001	2.65169	1.99071	7.69994	9.84005e-08	1.34862e-06
GSVIVG01032718001	3.34327	3.17606	7.69711	9.89573e-08	1.3551e-06
GSVIVG01028103001	2.07754	3.61202	7.69495	9.93805e-08	1.35974e-06
GSVIVG01020456001	-1.67374	5.37199	-7.69151	1.00062e-07	1.3679e-06
GSVIVG01031950001	-5.97214	-2.84995	-7.69224	1.0031e-07	1.37013e-06
GSVIVG01016658001	1.80518	6.10792	7.68956	1.00448e-07	1.37087e-06
GSVIVG01033956001	1.66682	5.52227	7.6646	1.05559e-07	1.4394e-06
GSVIVG01014953001	-3.40817	2.06033	-7.66133	1.06252e-07	1.44762e-06
GSVIVG01028911001	3.13214	1.07294	7.66035	1.06456e-07	1.44919e-06
GSVIVG01036716001	2.86454	5.11824	7.65985	1.06562e-07	1.4494e-06
GSVIVG01000720001	-1.714	6.16249	-7.65741	1.0708e-07	1.45523e-06
GSVIVG01019607001	-1.81173	9.44179	-7.65584	1.07416e-07	1.45856e-06
GSVIVG01031781001	1.65755	7.07625	7.65071	1.08518e-07	1.47229e-06
GSVIVG01026009001	3.24907	2.12096	7.64476	1.09815e-07	1.48863e-06
GSVIVG01024679001	2.51189	2.93734	7.6425	1.10309e-07	1.49407e-06
GSVIVG01017052001	1.96257	4.71261	7.632	1.12641e-07	1.52438e-06
GSVIVG01020876001	3.2616	1.59707	7.62945	1.13217e-07	1.5309e-06
GSVIVG01031197001	3.61152	1.11578	7.62587	1.14035e-07	1.54066e-06
GSVIVG01020808001	1.81768	4.90395	7.62148	1.1503e-07	1.5528e-06
GSVIVG01024113001	2.83663	2.62287	7.62092	1.15159e-07	1.55326e-06
GSVIVG01032090001	2.74349	3.04921	7.61671	1.16132e-07	1.56507e-06
GSVIVG01037560001	-1.57516	5.79124	-7.61343	1.16893e-07	1.574e-06
GSVIVG01029967001	3.01904	2.6514	7.61234	1.1715e-07	1.57564e-06
GSVIVG01003140001	-1.79264	5.46328	-7.61208	1.1721e-07	1.57564e-06
GSVIVG01038031001	-7.06348	3.61859	-7.61567	1.17535e-07	1.57787e-06
GSVIVG01029937001	1.91585	6.80804	7.61054	1.17571e-07	1.57787e-06
GSVIVG01010387001	-2.62677	4.24059	-7.60435	1.19032e-07	1.59616e-06
GSVIVG01031677001	2.2245	8.67027	7.59718	1.20751e-07	1.61786e-06
GSVIVG01008889001	-2.58602	5.41861	-7.58391	1.23999e-07	1.66e-06
GSVIVG01028186001	-2.13986	3.377	-7.57312	1.26704e-07	1.69432e-06
GSVIVG01011726001	-2.42909	2.9622	-7.57285	1.26772e-07	1.69432e-06
GSVIVG01009304001	3.206	1.85489	7.5704	1.27399e-07	1.70128e-06
GSVIVG01036964001	-2.65636	2.89907	-7.56669	1.28345e-07	1.71251e-06
GSVIVG01031317001	2.04395	5.83626	7.55456	1.31504e-07	1.7532e-06
GSVIVG01030639001	2.83687	2.02917	7.54467	1.34139e-07	1.78686e-06
GSVIVG01023221001	4.57522	2.75496	7.53929	1.35681e-07	1.80591e-06
GSVIVG01019871001	2.79006	4.66981	7.5229	1.40131e-07	1.8636e-06
GSVIVG01001839001	-1.77109	7.70996	-7.52105	1.40652e-07	1.869e-06
GSVIVG01024444001	4.83605	0.892992	7.51406	1.42783e-07	1.89575e-06
GSVIVG01018989001	2.59116	3.69543	7.51043	1.43686e-07	1.90617e-06
GSVIVG01032765001	4.17267	0.364414	7.50937	1.44034e-07	1.90921e-06
GSVIVG01037732001	-1.89997	4.60331	-7.50653	1.44817e-07	1.91802e-06
GSVIVG01028118001	3.0564	2.45237	7.50257	1.45976e-07	1.93178e-06
GSVIVG01034072001	2.41108	3.91226	7.50209	1.46115e-07	1.93205e-06
GSVIVG01027829001	-1.67655	9.19579	-7.49697	1.47628e-07	1.95046e-06
GSVIVG01021399001	2.28305	5.90017	7.49623	1.47849e-07	1.95177e-06
GSVIVG01012020001	-3.07167	4.09427	-7.48845	1.50183e-07	1.98097e-06
GSVIVG01034140001	3.33757	1.75717	7.48665	1.50732e-07	1.98659e-06
GSVIVG01034174001	1.71558	10.1212	7.47178	1.55313e-07	2.04529e-06
GSVIVG01036802001	2.6883	1.4426	7.46803	1.56491e-07	2.05912e-06
GSVIVG01008435001	-2.27843	4.30456	-7.45925	1.59285e-07	2.09419e-06
GSVIVG01034255001	-1.62587	6.78698	-7.45545	1.60512e-07	2.1086e-06
GSVIVG01021118001	1.92093	5.6068	7.44902	1.6261e-07	2.13268e-06
GSVIVG01013218001	1.71796	4.49112	7.44902	1.6261e-07	2.13268e-06
GSVIVG01021753001	3.75259	0.625554	7.44833	1.62854e-07	2.13415e-06
GSVIVG01002105001	-3.27938	2.84526	-7.44587	1.63648e-07	2.14283e-06
GSVIVG01001285001	2.53699	2.29353	7.43897	1.65944e-07	2.17112e-06
GSVIVG01026967001	-2.53769	5.56794	-7.43758	1.6641e-07	2.17546e-06
GSVIVG01032557001	-3.94735	1.51631	-7.43413	1.67602e-07	2.18927e-06
GSVIVG01001371001	-1.77536	6.6063	-7.43327	1.67863e-07	2.19091e-06
GSVIVG01020730001	3.00768	2.00572	7.42899	1.69323e-07	2.20818e-06
GSVIVG01038141001	2.39138	3.31874	7.42553	1.70513e-07	2.22189e-06
GSVIVG01021818001	-1.78753	6.63365	-7.42144	1.71929e-07	2.23855e-06
GSVIVG01038035001	-2.01361	5.15907	-7.4094	1.76167e-07	2.29187e-06
GSVIVG01014366001	1.7787	3.89304	7.40707	1.77e-07	2.30085e-06
GSVIVG01032694001	-6.71408	1.50564	-7.40881	1.77816e-07	2.3096e-06
GSVIVG01017708001	-3.06204	2.75529	-7.3983	1.80175e-07	2.33836e-06
GSVIVG01008072001	1.7743	5.74264	7.39318	1.82049e-07	2.36079e-06
GSVIVG01030528001	2.31362	5.51408	7.38844	1.83809e-07	2.3817e-06
GSVIVG01035396001	1.84682	5.76382	7.38129	1.8649e-07	2.4145e-06
GSVIVG01030274001	2.75936	2.55879	7.3773	1.88008e-07	2.43221e-06
GSVIVG01035382001	3.62424	1.30489	7.3723	1.89938e-07	2.4552e-06
GSVIVG01021107001	2.6827	3.28734	7.36879	1.91282e-07	2.4706e-06
GSVIVG01021545001	2.08123	3.10676	7.36085	1.94388e-07	2.50871e-06
GSVIVG01027566001	1.92568	5.64648	7.35919	1.95047e-07	2.5152e-06
GSVIVG01024683001	2.88918	2.76467	7.34931	1.99e-07	2.56413e-06
GSVIVG01011987001	-1.95598	5.76077	-7.34863	1.99275e-07	2.56562e-06
GSVIVG01016295001	1.75174	6.90899	7.34469	2.00877e-07	2.58258e-06
GSVIVG01032784001	2.92599	2.74588	7.34453	2.00942e-07	2.58258e-06
GSVIVG01009680001	-1.72466	7.02354	-7.34421	2.01072e-07	2.58258e-06
GSVIVG01024167001	-1.65624	10.488	-7.3422	2.01896e-07	2.59111e-06
GSVIVG01028891001	2.3947	4.6172	7.33477	2.04972e-07	2.62849e-06
GSVIVG01025423001	1.90491	3.88064	7.32405	2.09491e-07	2.68432e-06
GSVIVG01012768001	-3.95809	0.414574	-7.32354	2.09747e-07	2.68547e-06
GSVIVG01031882001	-1.89859	6.02622	-7.32228	2.10249e-07	2.68976e-06
GSVIVG01014586001	2.98695	0.671139	7.31938	2.11495e-07	2.70355e-06
GSVIVG01026248001	1.61579	5.18497	7.31438	2.13657e-07	2.72874e-06
GSVIVG01007762001	1.89781	4.20144	7.31404	2.13803e-07	2.72874e-06
GSVIVG01018517001	1.59277	7.50814	7.30762	2.16621e-07	2.76252e-06
GSVIVG01015977001	2.1788	3.4168	7.30666	2.17045e-07	2.76574e-06
GSVIVG01010376001	3.21079	2.96055	7.29801	2.20908e-07	2.81275e-06
GSVIVG01006721001	2.94389	3.91985	7.29664	2.21525e-07	2.81838e-06
GSVIVG01028404001	2.27312	3.23219	7.29134	2.23933e-07	2.84677e-06
GSVIVG01010473001	2.50255	6.81643	7.28754	2.25674e-07	2.86665e-06
GSVIVG01024203001	1.78563	5.94037	7.28313	2.27712e-07	2.89026e-06
GSVIVG01024010001	1.80167	8.82845	7.27909	2.296e-07	2.91193e-06
GSVIVG01011969001	3.0216	1.28541	7.27818	2.3003e-07	2.9151e-06
GSVIVG01020039001	2.76843	1.8187	7.27468	2.31675e-07	2.93273e-06
GSVIVG01027429001	2.52856	2.7694	7.27445	2.31784e-07	2.93273e-06
GSVIVG01022266001	6.08368	0.683957	7.26516	2.37398e-07	3.0014e-06
GSVIVG01018835001	5.29212	1.0597	7.25447	2.4195e-07	3.05656e-06
GSVIVG01000957001	2.37137	3.69013	7.24703	2.45149e-07	3.09455e-06
GSVIVG01031390001	2.67497	2.44036	7.24259	2.47385e-07	3.11875e-06
GSVIVG01022411001	-5.95655	0.986487	-7.24461	2.47452e-07	3.11875e-06
GSVIVG01036702001	-1.5916	10.4069	-7.23919	2.4911e-07	3.1372e-06
GSVIVG01033934001	-2.54876	2.5444	-7.22494	2.56492e-07	3.22764e-06
GSVIVG01003316001	-4.58524	1.96378	-7.22312	2.57638e-07	3.23953e-06
GSVIVG01009456001	-3.47461	3.51747	-7.21384	2.62404e-07	3.2969e-06
GSVIVG01009152001	-1.70873	10.566	-7.21279	2.62959e-07	3.30077e-06
GSVIVG01009930001	2.16445	4.28462	7.21249	2.63121e-07	3.30077e-06
GSVIVG01000017001	2.41239	2.54283	7.20935	2.6482e-07	3.3195e-06
GSVIVG01019404001	3.24134	4.37715	7.20807	2.65523e-07	3.32574e-06
GSVIVG01001036001	1.76303	4.15482	7.20527	2.67046e-07	3.34221e-06
GSVIVG01037819001	2.76081	6.52299	7.19847	2.70799e-07	3.38652e-06
GSVIVG01015189001	-3.60689	2.06416	-7.19813	2.71006e-07	3.38652e-06
GSVIVG01009728001	1.77467	5.02647	7.19114	2.74905e-07	3.43259e-06
GSVIVG01024701001	2.47491	4.15544	7.18485	2.78477e-07	3.4745e-06
GSVIVG01033871001	2.18293	3.11244	7.17777	2.82561e-07	3.52175e-06
GSVIVG01025057001	-2.9466	0.17815	-7.17753	2.827e-07	3.52175e-06
GSVIVG01002351001	-2.74419	-0.0828638	-7.17294	2.85381e-07	3.55241e-06
GSVIVG01015449001	-1.6354	6.70692	-7.16327	2.91107e-07	3.6209e-06
GSVIVG01027580001	-1.60037	6.01414	-7.15365	2.96931e-07	3.69049e-06
GSVIVG01010015001	1.73064	5.08919	7.15104	2.98533e-07	3.70755e-06
GSVIVG01028220001	4.04043	4.58447	7.1498	2.9937e-07	3.71509e-06
GSVIVG01032593001	-1.8313	3.94238	-7.14253	3.0381e-07	3.76729e-06
GSVIVG01023095001	-5.0573	0.449331	-7.13747	3.07477e-07	3.80984e-06
GSVIVG01006374001	-1.60513	9.36005	-7.12168	3.17154e-07	3.92673e-06
GSVIVG01011325001	3.09145	1.74914	7.1191	3.1885e-07	3.9447e-06
GSVIVG01035144001	-1.84711	7.06061	-7.10497	3.28278e-07	4.05823e-06
GSVIVG01021625001	1.78209	6.25883	7.10337	3.29367e-07	4.06858e-06
GSVIVG01011471001	2.52759	3.06099	7.09848	3.32708e-07	4.1067e-06
GSVIVG01008043001	1.81227	5.76326	7.09574	3.34597e-07	4.12687e-06
GSVIVG01035049001	2.37652	5.20948	7.09407	3.35755e-07	4.13798e-06
GSVIVG01012636001	1.7513	4.34834	7.09319	3.36368e-07	4.14238e-06
GSVIVG01015514001	-2.072	4.07066	-7.08661	3.40971e-07	4.19344e-06
GSVIVG01011905001	-1.75358	8.0654	-7.08653	3.41033e-07	4.19344e-06
GSVIVG01009698001	-2.03273	3.87741	-7.08581	3.41541e-07	4.19648e-06
GSVIVG01032613001	1.86239	6.07083	7.08455	3.42428e-07	4.20418e-06
GSVIVG01006308001	-3.2738	2.67705	-7.08015	3.45571e-07	4.23954e-06
GSVIVG01028245001	2.87048	1.33728	7.07909	3.46316e-07	4.24546e-06
GSVIVG01021978001	2.24065	3.07789	7.07751	3.47451e-07	4.25614e-06
GSVIVG01011015001	2.32738	2.38755	7.06811	3.54279e-07	4.3365e-06
GSVIVG01024583001	-1.65916	9.71512	-7.06465	3.56824e-07	4.36433e-06
GSVIVG01032533001	-1.71959	6.9821	-7.06121	3.59377e-07	4.39224e-06
GSVIVG01018832001	2.31981	8.40748	7.05944	3.60695e-07	4.40501e-06
GSVIVG01026314001	3.64397	4.37537	7.05458	3.64376e-07	4.4466e-06
GSVIVG01015437001	3.16056	1.72136	7.05282	3.65679e-07	4.45913e-06
GSVIVG01029304001	2.23347	4.14098	7.04942	3.68259e-07	4.4872e-06
GSVIVG01020207001	1.84701	3.79119	7.03512	3.79339e-07	4.61873e-06
GSVIVG01003119001	3.03494	1.50792	7.03077	3.82788e-07	4.65721e-06
GSVIVG01034614001	3.43522	0.723594	7.0283	3.84768e-07	4.67777e-06
GSVIVG01014662001	-1.59739	5.81448	-7.02565	3.86871e-07	4.6998e-06
GSVIVG01014189001	4.163	0.0396399	7.02173	3.90166e-07	4.73626e-06
GSVIVG01031377001	-1.90363	4.47551	-7.02023	3.9125e-07	4.74586e-06
GSVIVG01029233001	-1.85521	3.84671	-7.01952	3.91829e-07	4.74931e-06
GSVIVG01025610001	2.94399	2.34702	7.01733	3.93611e-07	4.76698e-06
GSVIVG01020183001	2.61439	4.02166	7.01691	3.93959e-07	4.76698e-06
GSVIVG01015426001	2.17113	4.06615	7.01664	3.94173e-07	4.76698e-06
GSVIVG01027434001	2.18145	3.39289	7.01446	3.95966e-07	4.78508e-06
GSVIVG01037973001	2.16203	3.08981	7.01339	3.9685e-07	4.79177e-06
GSVIVG01009646001	2.96491	3.12722	7.01307	3.97113e-07	4.79177e-06
GSVIVG01015044001	1.99781	6.26897	7.01204	3.97964e-07	4.79846e-06
GSVIVG01018739001	3.28045	1.0582	7.00784	4.01457e-07	4.83696e-06
GSVIVG01036543001	3.0658	2.79609	7.00449	4.04257e-07	4.86706e-06
GSVIVG01016820001	2.07189	4.54222	7.00306	4.05457e-07	4.87787e-06
GSVIVG01028780001	-2.04745	5.21059	-6.98783	4.18509e-07	5.03114e-06
GSVIVG01020503001	1.96468	3.99121	6.98202	4.23594e-07	5.08849e-06
GSVIVG01031959001	1.69104	8.13349	6.97889	4.26361e-07	5.11792e-06
GSVIVG01007740001	2.66978	1.48693	6.97431	4.30448e-07	5.16314e-06
GSVIVG01033286001	1.96347	2.6487	6.96781	4.36319e-07	5.22967e-06
GSVIVG01033108001	-2.34073	2.22667	-6.96598	4.37989e-07	5.2458e-06
GSVIVG01006711001	-1.65088	5.29952	-6.96405	4.39753e-07	5.26302e-06
GSVIVG01030043001	-3.23264	0.247765	-6.96174	4.41885e-07	5.28462e-06
GSVIVG01009294001	2.74039	2.42344	6.96134	4.42238e-07	5.28493e-06
GSVIVG01016459001	-1.5477	5.7865	-6.95811	4.45228e-07	5.31672e-06
GSVIVG01010383001	-3.20288	1.69815	-6.95531	4.47842e-07	5.34399e-06
GSVIVG01009305001	2.55003	2.39272	6.9518	4.51123e-07	5.37916e-06
GSVIVG01028818001	-1.48917	9.11273	-6.95076	4.52104e-07	5.38688e-06
GSVIVG01029998001	-2.94827	1.94162	-6.94809	4.54633e-07	5.41302e-06
GSVIVG01011508001	2.25822	2.3706	6.94593	4.56682e-07	5.4334e-06
GSVIVG01031198001	-1.67908	5.71821	-6.94057	4.61823e-07	5.49052e-06
GSVIVG01033278001	1.51841	6.29129	6.9367	4.6557e-07	5.531e-06
GSVIVG01031282001	-2.35909	4.28236	-6.91506	4.87094e-07	5.78245e-06
GSVIVG01028435001	-1.6255	6.24921	-6.91465	4.87515e-07	5.7832e-06
GSVIVG01019809001	2.41991	2.10195	6.91377	4.88413e-07	5.7896e-06
GSVIVG01028235001	1.8627	5.87422	6.91174	4.90489e-07	5.80994e-06
GSVIVG01028777001	-2.0056	4.21417	-6.90756	4.94793e-07	5.85662e-06
GSVIVG01010557001	-3.88088	0.321292	-6.90597	4.96536e-07	5.87294e-06
GSVIVG01033940001	-2.13838	2.75876	-6.90416	4.98328e-07	5.88983e-06
GSVIVG01017159001	-1.87975	5.47319	-6.90371	4.98797e-07	5.89105e-06
GSVIVG01028426001	-2.54853	1.55838	-6.89328	5.09799e-07	6.01314e-06
GSVIVG01019031001	-1.76895	6.65836	-6.89321	5.09879e-07	6.01314e-06
GSVIVG01011428001	-2.18939	3.38559	-6.89072	5.12547e-07	6.0402e-06
GSVIVG01016707001	2.63104	4.19409	6.88579	5.17867e-07	6.09844e-06
GSVIVG01002630001	-1.63761	6.51485	-6.88034	5.23806e-07	6.16389e-06
GSVIVG01031881001	-3.05135	5.44334	-6.87969	5.24529e-07	6.16789e-06
GSVIVG01002586001	-2.41333	3.35748	-6.87612	5.28464e-07	6.20965e-06
GSVIVG01033018001	2.00929	2.91941	6.87241	5.32579e-07	6.25087e-06
GSVIVG01033905001	1.88069	5.06493	6.87226	5.32747e-07	6.25087e-06
GSVIVG01015000001	-1.85076	5.60887	-6.86097	5.45514e-07	6.39602e-06
GSVIVG01036599001	-2.14671	4.36456	-6.85901	5.47763e-07	6.41773e-06
GSVIVG01038580001	-1.80304	8.51105	-6.85583	5.51433e-07	6.45605e-06
GSVIVG01034135001	1.64136	4.49582	6.85347	5.54172e-07	6.48341e-06
GSVIVG01007117001	-2.08631	3.88148	-6.85243	5.55378e-07	6.49281e-06
GSVIVG01011570001	-3.35007	-0.612919	-6.8498	5.58479e-07	6.52435e-06
GSVIVG01031860001	-2.26321	2.31911	-6.83588	5.75015e-07	6.71267e-06
GSVIVG01038653001	-1.64557	6.68688	-6.82387	5.89719e-07	6.87934e-06
GSVIVG01011988001	-1.99063	5.20929	-6.82134	5.9287e-07	6.91111e-06
GSVIVG01033816001	1.73749	4.87649	6.82054	5.93869e-07	6.91776e-06
GSVIVG01024973001	2.67685	2.92858	6.81849	5.96433e-07	6.94262e-06
GSVIVG01005725001	-1.57244	5.32967	-6.81348	6.02745e-07	7.01103e-06
GSVIVG01033432001	2.81639	4.16001	6.81173	6.04981e-07	7.03198e-06
GSVIVG01015015001	2.57738	1.6125	6.80672	6.11383e-07	7.10128e-06
GSVIVG01015169001	2.04324	2.87227	6.7985	6.22053e-07	7.22002e-06
GSVIVG01008948001	-1.56822	5.97683	-6.79796	6.22767e-07	7.22312e-06
GSVIVG01013734001	2.03907	4.61131	6.79318	6.29073e-07	7.29007e-06
GSVIVG01014581001	-1.81069	6.2725	-6.7929	6.29443e-07	7.29007e-06
GSVIVG01008305001	5.64826	0.0405433	6.7934	6.31119e-07	7.30424e-06
GSVIVG01018283001	-3.75046	1.08863	-6.78906	6.34638e-07	7.33937e-06
GSVIVG01014771001	1.76735	3.84766	6.78868	6.35063e-07	7.33937e-06
GSVIVG01037267001	1.65459	7.19496	6.7869	6.37447e-07	7.36164e-06
GSVIVG01035611001	2.31496	3.72815	6.78552	6.393e-07	7.37776e-06
GSVIVG01001181001	2.39523	2.18611	6.78485	6.40204e-07	7.38293e-06
GSVIVG01037194001	-1.46147	6.60366	-6.78329	6.42314e-07	7.40197e-06
GSVIVG01032373001	2.384	1.36108	6.76875	6.62319e-07	7.62707e-06
GSVIVG01011042001	2.6641	2.26965	6.76621	6.65876e-07	7.66256e-06
GSVIVG01025310001	1.7008	4.09951	6.76112	6.73074e-07	7.73987e-06
GSVIVG01001199001	1.97884	4.41327	6.76036	6.74145e-07	7.74667e-06
GSVIVG01003114001	1.50591	6.89734	6.75983	6.74912e-07	7.74996e-06
GSVIVG01019417001	-1.58087	7.35637	-6.75093	6.87707e-07	7.89127e-06
GSVIVG01005456001	2.21107	3.73356	6.75049	6.8835e-07	7.89305e-06
GSVIVG01028246001	2.00856	3.64909	6.74904	6.90468e-07	7.91171e-06
GSVIVG01009621001	-1.69325	7.51474	-6.74558	6.95533e-07	7.9641e-06
GSVIVG01019767001	3.0963	0.232362	6.74301	6.99328e-07	8.00188e-06
GSVIVG01012615001	3.5893	0.103755	6.74051	7.03091e-07	8.03923e-06
GSVIVG01019513001	1.71965	4.39067	6.73955	7.04441e-07	8.04897e-06
GSVIVG01014068001	2.02917	3.63019	6.73854	7.05957e-07	8.06059e-06
GSVIVG01029882001	1.87628	5.41819	6.73777	7.07097e-07	8.0679e-06
GSVIVG01021295001	-1.62415	7.6718	-6.73545	7.10578e-07	8.10189e-06
GSVIVG01010574001	-5.45585	1.90329	-6.73618	7.11654e-07	8.10843e-06
GSVIVG01013264001	-1.60431	8.36011	-6.73395	7.12841e-07	8.11623e-06
GSVIVG01005747001	2.43381	3.75003	6.73269	7.14735e-07	8.13207e-06
GSVIVG01011408001	2.26498	3.05417	6.73235	7.15247e-07	8.13216e-06
GSVIVG01028306001	3.48902	1.16122	6.72486	7.26732e-07	8.25693e-06
GSVIVG01016409001	-1.65163	7.16126	-6.71964	7.34742e-07	8.34206e-06
GSVIVG01010961001	2.2122	2.3629	6.71872	7.36183e-07	8.35255e-06
GSVIVG01023471001	-1.53763	9.14116	-6.7174	7.38233e-07	8.36992e-06
GSVIVG01024754001	-3.15954	5.30245	-6.71221	7.46418e-07	8.45678e-06
GSVIVG01029878001	2.82144	1.9781	6.71116	7.48056e-07	8.4694e-06
GSVIVG01009650001	1.5978	5.26683	6.70801	7.53071e-07	8.5202e-06
GSVIVG01000459001	3.58594	0.682125	6.70505	7.57871e-07	8.56851e-06
GSVIVG01026927001	1.64151	4.70443	6.70381	7.59797e-07	8.58427e-06
GSVIVG01037563001	1.74038	5.53645	6.69811	7.69033e-07	8.68254e-06
GSVIVG01012920001	-2.7978	1.51158	-6.69356	7.76482e-07	8.76052e-06
GSVIVG01034592001	2.13543	2.61342	6.69249	7.78248e-07	8.77431e-06
GSVIVG01014506001	-1.88112	4.54731	-6.68803	7.85641e-07	8.85148e-06
GSVIVG01038556001	2.49929	5.67292	6.6842	7.92045e-07	8.91741e-06
GSVIVG01021001001	-2.96145	2.26226	-6.6805	7.983e-07	8.98157e-06
GSVIVG01030001001	-1.84952	4.97889	-6.67901	8.00819e-07	9.00364e-06
GSVIVG01031975001	3.97403	-0.615461	6.67841	8.02042e-07	9.01111e-06
GSVIVG01023641001	-1.98974	4.51242	-6.67733	8.03675e-07	9.01835e-06
GSVIVG01031112001	1.6852	4.92594	6.67725	8.03805e-07	9.01835e-06
GSVIVG01037748001	2.17187	3.37058	6.67693	8.04362e-07	9.01835e-06
GSVIVG01003344001	-1.65505	5.58934	-6.67417	8.09083e-07	9.06499e-06
GSVIVG01016225001	-1.47569	7.74675	-6.67351	8.1022e-07	9.07143e-06
GSVIVG01008783001	2.9718	0.745015	6.67261	8.11763e-07	9.08241e-06
GSVIVG01010390001	2.74207	3.60117	6.65997	8.33852e-07	9.32309e-06
GSVIVG01010525001	-2.07313	5.00718	-6.65231	8.47523e-07	9.46939e-06
GSVIVG01036969001	2.45728	1.98936	6.64784	8.55618e-07	9.54965e-06
GSVIVG01018063001	-1.66506	6.40853	-6.64769	8.5589e-07	9.54965e-06
GSVIVG01027821001	-1.97613	2.98092	-6.64299	8.64497e-07	9.63902e-06
GSVIVG01001117001	1.6132	4.8844	6.63901	8.71845e-07	9.71425e-06
GSVIVG01038652001	-1.72709	3.23839	-6.61846	9.10814e-07	1.01414e-05
GSVIVG01019669001	3.07797	1.29024	6.61653	9.14588e-07	1.01765e-05
GSVIVG01019821001	-2.55773	1.95261	-6.61529	9.16998e-07	1.01962e-05
GSVIVG01017644001	2.28349	4.14576	6.61384	9.19817e-07	1.02205e-05
GSVIVG01036499001	1.82476	4.04951	6.61304	9.21394e-07	1.0231e-05
GSVIVG01008766001	-1.58086	8.4602	-6.60649	9.34336e-07	1.03676e-05
GSVIVG01015512001	1.70984	4.89241	6.60332	9.40671e-07	1.04307e-05
GSVIVG01033393001	2.45401	1.45752	6.60067	9.46004e-07	1.04827e-05
GSVIVG01009205001	2.25549	2.31741	6.59897	9.49451e-07	1.05136e-05
GSVIVG01026213001	-3.40294	3.50557	-6.59836	9.50736e-07	1.05207e-05
GSVIVG01028885001	1.89825	3.92735	6.59779	9.51842e-07	1.05257e-05
GSVIVG01017912001	1.9277	5.66575	6.59543	9.5664e-07	1.05715e-05
GSVIVG01019998001	-2.5436	2.06405	-6.58391	9.80449e-07	1.08272e-05
GSVIVG01003766001	-2.36443	2.81044	-6.58044	9.87729e-07	1.09001e-05
GSVIVG01031885001	-3.89014	0.447569	-6.57916	9.90653e-07	1.09249e-05
GSVIVG01034241001	1.79881	8.35965	6.57717	9.94652e-07	1.09615e-05
GSVIVG01029368001	1.81912	3.63417	6.57661	9.95842e-07	1.09672e-05
GSVIVG01009469001	-2.85533	1.59669	-6.57167	1.00641e-06	1.1076e-05
GSVIVG01033392001	1.78968	1.86934	6.56659	1.01739e-06	1.11892e-05
GSVIVG01021187001	-3.08371	1.03705	-6.55935	1.03327e-06	1.13561e-05
GSVIVG01027771001	-5.6641	0.355417	-6.5607	1.03453e-06	1.13614e-05
GSVIVG01038545001	2.60386	3.68833	6.55849	1.03516e-06	1.13614e-05
GSVIVG01007771001	2.35302	2.61419	6.55808	1.03605e-06	1.13634e-05
GSVIVG01009991001	-1.65304	5.36324	-6.55776	1.03676e-06	1.13636e-05
GSVIVG01031023001	-1.82434	5.91445	-6.55442	1.0442e-06	1.14373e-05
GSVIVG01008575001	2.05691	2.69221	6.55314	1.04706e-06	1.14609e-05
GSVIVG01029321001	1.97792	5.47968	6.54716	1.06054e-06	1.16005e-05
GSVIVG01032748001	2.13358	7.55086	6.54338	1.06915e-06	1.16823e-05
GSVIVG01008850001	2.28898	2.70377	6.54324	1.06946e-06	1.16823e-05
GSVIVG01030310001	1.96307	3.74091	6.54167	1.07306e-06	1.17137e-05
GSVIVG01027353001	-2.95876	0.649324	-6.53812	1.08126e-06	1.17952e-05
GSVIVG01035871001	-1.69924	5.62192	-6.53607	1.086e-06	1.18389e-05
GSVIVG01017965001	3.00492	4.9247	6.53398	1.09087e-06	1.1884e-05
GSVIVG01009465001	-1.79807	6.0158	-6.52811	1.10467e-06	1.20262e-05
GSVIVG01003183001	1.57057	5.09162	6.52754	1.10601e-06	1.20327e-05
GSVIVG01028516001	-1.75211	4.24687	-6.5271	1.10707e-06	1.20361e-05
GSVIVG01032389001	-1.42612	7.92682	-6.52605	1.10955e-06	1.2055e-05
GSVIVG01000333001	2.16011	3.09967	6.52475	1.11264e-06	1.20804e-05
GSVIVG01027900001	2.52455	5.21711	6.52259	1.1178e-06	1.21283e-05
GSVIVG01008241001	2.58538	1.99097	6.52194	1.11937e-06	1.21353e-05
GSVIVG01008768001	3.87976	1.25652	6.5218	1.11995e-06	1.21353e-05
GSVIVG01029961001	2.68316	1.4927	6.5101	1.14812e-06	1.24322e-05
GSVIVG01001287001	3.08448	4.22724	6.50578	1.15884e-06	1.25399e-05
GSVIVG01004411001	-3.28516	-0.729547	-6.50316	1.16538e-06	1.26022e-05
GSVIVG01008509001	1.75339	4.23302	6.50062	1.17171e-06	1.26621e-05
GSVIVG01026562001	-3.12405	1.20954	-6.49533	1.18511e-06	1.27984e-05
GSVIVG01032458001	-1.7102	7.25305	-6.4946	1.18694e-06	1.28096e-05
GSVIVG01010006001	3.0654	1.94671	6.48669	1.20728e-06	1.30204e-05
GSVIVG01024795001	2.07401	4.5053	6.4857	1.20984e-06	1.30393e-05
GSVIVG01026494001	-2.88002	2.32034	-6.48514	1.21131e-06	1.30464e-05
GSVIVG01003999001	1.56679	6.20216	6.47518	1.23748e-06	1.33195e-05
GSVIVG01013929001	3.03786	1.95827	6.47227	1.24526e-06	1.33942e-05
GSVIVG01022568001	3.02592	1.04373	6.47049	1.25004e-06	1.34316e-05
GSVIVG01034109001	2.79903	4.97597	6.47035	1.25039e-06	1.34316e-05
GSVIVG01029489001	2.80654	3.32868	6.46816	1.25629e-06	1.34859e-05
GSVIVG01010556001	-3.5907	1.95838	-6.46599	1.26231e-06	1.35415e-05
GSVIVG01029243001	2.55418	1.73176	6.45906	1.28111e-06	1.37341e-05
GSVIVG01014520001	-2.17584	2.99315	-6.45685	1.28721e-06	1.37903e-05
GSVIVG01008144001	2.96511	0.272811	6.44761	1.31307e-06	1.40581e-05
GSVIVG01027732001	-2.00788	8.90593	-6.44554	1.31891e-06	1.41112e-05
GSVIVG01029927001	2.17761	2.17964	6.4442	1.32272e-06	1.41425e-05
GSVIVG01021240001	1.48936	5.38774	6.44381	1.32383e-06	1.41451e-05
GSVIVG01011406001	-3.24505	1.27522	-6.44328	1.32539e-06	1.41524e-05
GSVIVG01009126001	1.46836	6.14672	6.44126	1.33114e-06	1.42044e-05
GSVIVG01029148001	-2.22777	1.68549	-6.43672	1.34421e-06	1.43344e-05
GSVIVG01030544001	2.89528	2.09396	6.43471	1.35006e-06	1.43872e-05
GSVIVG01011710001	1.79099	5.88495	6.43245	1.35661e-06	1.44441e-05
GSVIVG01032083001	2.55537	1.74893	6.43209	1.35766e-06	1.44441e-05
GSVIVG01000184001	2.1135	4.43217	6.43195	1.35807e-06	1.44441e-05
GSVIVG01031035001	-1.88043	6.46864	-6.42803	1.36959e-06	1.4557e-05
GSVIVG01029261001	3.85294	-0.397136	6.42363	1.38296e-06	1.46894e-05
GSVIVG01029481001	3.65463	1.15766	6.4224	1.38651e-06	1.47174e-05
GSVIVG01035013001	-2.09783	5.64306	-6.41632	1.40462e-06	1.48998e-05
GSVIVG01015013001	-1.45462	6.97903	-6.4076	1.43126e-06	1.51725e-05
GSVIVG01018115001	3.03637	1.56015	6.40682	1.4337e-06	1.51884e-05
GSVIVG01024207001	2.7072	3.01074	6.40569	1.43717e-06	1.52152e-05
GSVIVG01003948001	1.87129	3.40552	6.39665	1.4655e-06	1.55049e-05
GSVIVG01012890001	1.82544	4.91364	6.39164	1.48142e-06	1.5663e-05
GSVIVG01013257001	-3.41784	2.66468	-6.38674	1.4973e-06	1.58206e-05
GSVIVG01022060001	2.65057	1.52361	6.38127	1.51499e-06	1.59971e-05
GSVIVG01012236001	1.63757	4.29154	6.37926	1.52158e-06	1.60561e-05
GSVIVG01010086001	2.31779	3.63529	6.37844	1.52427e-06	1.6074e-05
GSVIVG01006329001	1.76221	6.64058	6.37769	1.52674e-06	1.60896e-05
GSVIVG01008996001	1.64162	8.04641	6.37652	1.53062e-06	1.61199e-05
GSVIVG01016485001	-1.53264	8.36213	-6.37153	1.54721e-06	1.6284e-05
GSVIVG01032531001	-1.59293	7.9905	-6.37112	1.54857e-06	1.62877e-05
GSVIVG01015681001	-2.44781	1.5819	-6.36485	1.56971e-06	1.64993e-05
GSVIVG01032855001	1.71647	5.43603	6.36238	1.57814e-06	1.65771e-05
GSVIVG01031316001	2.25162	2.05908	6.3592	1.58903e-06	1.66806e-05
GSVIVG01027913001	1.79376	3.48908	6.35194	1.61418e-06	1.69337e-05
GSVIVG01035908001	-1.70309	3.6513	-6.34984	1.62155e-06	1.69999e-05
GSVIVG01031715001	2.34294	8.76291	6.34579	1.6358e-06	1.71382e-05
GSVIVG01008025001	-1.73019	4.18986	-6.34332	1.64458e-06	1.7219e-05
GSVIVG01031538001	1.68291	5.11153	6.34298	1.64578e-06	1.72205e-05
GSVIVG01013190001	2.05664	4.78795	6.34139	1.65148e-06	1.72689e-05
GSVIVG01003748001	2.38222	4.59821	6.33324	1.6809e-06	1.75651e-05
GSVIVG01026220001	-3.95089	-0.584969	-6.32646	1.70628e-06	1.78187e-05
GSVIVG01017215001	1.68367	5.08374	6.32602	1.70737e-06	1.78187e-05
GSVIVG01030616001	3.22814	1.09016	6.31981	1.7306e-06	1.80494e-05
GSVIVG01018715001	2.23805	2.56704	6.31723	1.74026e-06	1.81284e-05
GSVIVG01006080001	2.15331	3.10484	6.31718	1.74041e-06	1.81284e-05
GSVIVG01012210001	1.94192	3.90875	6.31524	1.74778e-06	1.81934e-05
GSVIVG01028314001	-3.52901	1.39984	-6.312	1.76027e-06	1.83116e-05
GSVIVG01031929001	2.74494	1.48285	6.30795	1.77565e-06	1.84596e-05
GSVIVG01023105001	1.9782	2.92332	6.30738	1.77783e-06	1.84704e-05
GSVIVG01008531001	-4.28521	2.86854	-6.29282	1.83608e-06	1.90633e-05
GSVIVG01023805001	2.26489	3.44082	6.28789	1.85468e-06	1.92441e-05
GSVIVG01031658001	1.88489	3.99823	6.28291	1.87483e-06	1.94407e-05
GSVIVG01021598001	1.66657	5.16885	6.2791	1.89045e-06	1.959e-05
GSVIVG01021031001	1.9224	3.81597	6.27866	1.89226e-06	1.95962e-05
GSVIVG01020663001	-3.82132	1.33164	-6.27843	1.89361e-06	1.95976e-05
GSVIVG01008191001	3.51414	3.6243	6.27697	1.8994e-06	1.9645e-05
GSVIVG01025408001	2.06464	3.01423	6.27578	1.90414e-06	1.96814e-05
GSVIVG01020875001	2.57393	2.04218	6.27508	1.90703e-06	1.96987e-05
GSVIVG01033391001	3.06155	1.49122	6.26917	1.9317e-06	1.99408e-05
GSVIVG01029183001	1.92087	9.18285	6.26775	1.93765e-06	1.99894e-05
GSVIVG01007815001	1.73399	3.39424	6.25948	1.97285e-06	2.03396e-05
GSVIVG01009931001	-1.45215	9.1456	-6.25845	1.97728e-06	2.03721e-05
GSVIVG01016939001	-2.51377	2.90421	-6.25147	2.00754e-06	2.06708e-05
GSVIVG01035556001	-1.57595	8.8697	-6.24965	2.01549e-06	2.07394e-05
GSVIVG01032785001	2.83727	2.51794	6.24686	2.02781e-06	2.08528e-05
GSVIVG01020708001	1.72004	6.50419	6.24593	2.03188e-06	2.08814e-05
GSVIVG01028016001	2.02391	3.78659	6.24467	2.0375e-06	2.09258e-05
GSVIVG01007666001	-1.64832	5.37815	-6.24173	2.05055e-06	2.10393e-05
GSVIVG01035885001	-1.46228	9.27019	-6.2416	2.05115e-06	2.10393e-05
GSVIVG01035076001	-3.06125	2.78762	-6.23994	2.0586e-06	2.11023e-05
GSVIVG01013550001	-4.55019	-1.1942	-6.2401	2.06003e-06	2.11035e-05
GSVIVG01007953001	2.24142	4.65821	6.23704	2.07164e-06	2.12091e-05
GSVIVG01010252001	-1.53547	5.90741	-6.23375	2.08655e-06	2.13481e-05
GSVIVG01032513001	-4.68454	0.300404	-6.23362	2.08992e-06	2.13691e-05
GSVIVG01036535001	3.09015	1.02659	6.22532	2.12525e-06	2.17166e-05
GSVIVG01037717001	2.14783	1.41981	6.22483	2.1275e-06	2.17258e-05
GSVIVG01035465001	3.73565	1.27826	6.22201	2.141e-06	2.18498e-05
GSVIVG01025768001	-3.05542	3.40873	-6.21973	2.15131e-06	2.19412e-05
GSVIVG01025703001	1.95254	9.95481	6.20687	2.21249e-06	2.25509e-05
GSVIVG01035614001	2.93215	1.71411	6.20495	2.22183e-06	2.26319e-05
GSVIVG01026078001	1.67876	6.84934	6.19792	2.25616e-06	2.2967e-05
GSVIVG01005030001	-3.07234	1.62991	-6.19214	2.28484e-06	2.32443e-05
GSVIVG01014311001	-1.92938	8.09451	-6.18561	2.31767e-06	2.35635e-05
GSVIVG01008571001	3.86055	-0.0338061	6.18072	2.34317e-06	2.38078e-05
GSVIVG01028778001	-2.12716	3.76923	-6.17902	2.35124e-06	2.38747e-05
GSVIVG01028741001	2.05918	3.6926	6.17865	2.35317e-06	2.38792e-05
GSVIVG01018403001	1.58048	5.47846	6.17617	2.36594e-06	2.39938e-05
GSVIVG01009287001	1.59795	4.67112	6.16723	2.41265e-06	2.44522e-05
GSVIVG01016196001	-1.97864	5.32375	-6.16176	2.44174e-06	2.47314e-05
GSVIVG01036389001	-2.25724	2.62277	-6.16139	2.44368e-06	2.47356e-05
GSVIVG01038037001	-3.18342	1.38917	-6.16028	2.44971e-06	2.47811e-05
GSVIVG01027686001	-2.16785	3.21577	-6.15804	2.46166e-06	2.48841e-05
GSVIVG01021723001	-2.04078	7.15088	-6.1578	2.46298e-06	2.48841e-05
GSVIVG01027368001	1.78746	3.85656	6.15539	2.47598e-06	2.49915e-05
GSVIVG01030190001	1.79729	6.75539	6.15526	2.47671e-06	2.49915e-05
GSVIVG01003965001	1.93195	4.71721	6.15407	2.48317e-06	2.50411e-05
GSVIVG01034561001	2.57661	1.12058	6.15352	2.48617e-06	2.50557e-05
GSVIVG01012191001	-3.31824	0.606227	-6.15154	2.49709e-06	2.51501e-05
GSVIVG01029320001	1.90171	6.00032	6.15013	2.50466e-06	2.52106e-05
GSVIVG01009299001	2.43234	1.66045	6.14679	2.52305e-06	2.53798e-05
GSVIVG01003349001	-1.66103	1.91561	-6.14649	2.52475e-06	2.53811e-05
GSVIVG01011685001	1.86851	3.18744	6.14546	2.53043e-06	2.5419e-05
GSVIVG01021830001	3.02249	1.96991	6.14524	2.53166e-06	2.5419e-05
GSVIVG01002531001	-1.63775	6.59953	-6.14195	2.54997e-06	2.55869e-05
GSVIVG01031948001	-3.40524	-2.09209	-6.14034	2.55917e-06	2.56632e-05
GSVIVG01001316001	-4.58718	-0.358414	-6.13205	2.60902e-06	2.61469e-05
GSVIVG01013467001	-1.56543	6.71939	-6.12783	2.63009e-06	2.63417e-05
GSVIVG01023035001	-1.61856	3.03844	-6.12486	2.64727e-06	2.64973e-05
GSVIVG01013156001	-1.55124	8.54189	-6.11966	2.67766e-06	2.67849e-05
GSVIVG01012682001	-1.73918	8.84647	-6.10669	2.75494e-06	2.75409e-05
GSVIVG01019618001	-1.40209	6.239	-6.1033	2.77552e-06	2.77294e-05
GSVIVG01014046001	3.59671	0.872964	6.10143	2.78734e-06	2.78271e-05
GSVIVG01019377001	1.48165	7.99572	6.10113	2.78874e-06	2.78271e-05
GSVIVG01028142001	2.82378	2.41524	6.0933	2.83719e-06	2.8293e-05
GSVIVG01016563001	2.60373	1.04214	6.09006	2.85742e-06	2.84772e-05
GSVIVG01023878001	-1.45773	7.32524	-6.08488	2.89013e-06	2.87854e-05
GSVIVG01007688001	2.12371	3.2247	6.08124	2.91332e-06	2.89985e-05
GSVIVG01035486001	2.36778	4.46378	6.07405	2.95972e-06	2.94421e-05
GSVIVG01006775001	1.6941	6.1997	6.07326	2.96492e-06	2.94758e-05
GSVIVG01000003001	2.78573	1.02082	6.06969	2.98827e-06	2.96896e-05
GSVIVG01007927001	2.32479	2.99344	6.06479	3.02065e-06	2.99929e-05
GSVIVG01032968001	1.7076	8.6862	6.05808	3.06557e-06	3.04202e-05
GSVIVG01030476001	-1.88741	4.09976	-6.05752	3.06935e-06	3.0439e-05
GSVIVG01028786001	-1.83263	5.11293	-6.0539	3.0939e-06	3.06636e-05
GSVIVG01020095001	1.94068	3.31192	6.05197	3.10706e-06	3.07752e-05
GSVIVG01013023001	2.29825	1.85354	6.05056	3.11673e-06	3.0852e-05
GSVIVG01024000001	-1.88325	2.97937	-6.04704	3.14099e-06	3.10731e-05
GSVIVG01004789001	1.99459	2.81308	6.04603	3.14798e-06	3.11232e-05
GSVIVG01025201001	1.84578	5.92442	6.03959	3.19295e-06	3.15484e-05
GSVIVG01037810001	-1.63039	4.48562	-6.03736	3.20869e-06	3.16846e-05
GSVIVG01026049001	4.21647	-0.444194	6.03525	3.22571e-06	3.18332e-05
GSVIVG01024043001	3.04472	3.81505	6.02486	3.29843e-06	3.25309e-05
GSVIVG01032703001	2.69647	2.26694	6.01931	3.33898e-06	3.29108e-05
GSVIVG01016937001	-2.79562	0.896751	-6.01685	3.35716e-06	3.30697e-05
GSVIVG01024793001	1.58168	5.30413	6.01648	3.35987e-06	3.30763e-05
GSVIVG01032473001	3.45814	1.24113	6.00219	3.46782e-06	3.41007e-05
GSVIVG01024580001	4.25522	1.10369	6.00242	3.46816e-06	3.41007e-05
GSVIVG01004944001	1.51339	5.72346	5.99968	3.48675e-06	3.42627e-05
GSVIVG01018604001	2.33001	2.63808	5.9962	3.51365e-06	3.4506e-05
GSVIVG01019593001	1.80695	4.03491	5.99388	3.53169e-06	3.4662e-05
GSVIVG01008157001	-1.72073	4.53319	-5.98917	3.56868e-06	3.50038e-05
GSVIVG01033951001	-1.55356	5.31186	-5.98295	3.61805e-06	3.54666e-05
GSVIVG01024049001	1.77878	4.58274	5.9783	3.65542e-06	3.58111e-05
GSVIVG01033496001	1.61321	4.31394	5.97371	3.69271e-06	3.61545e-05
GSVIVG01034001001	1.84438	3.75596	5.96834	3.73684e-06	3.65644e-05
GSVIVG01007718001	1.84149	3.87974	5.96767	3.74234e-06	3.65961e-05
GSVIVG01008346001	4.32394	0.0072878	5.9672	3.74937e-06	3.66426e-05
GSVIVG01029406001	-1.89706	2.24421	-5.96258	3.78475e-06	3.6966e-05
GSVIVG01010568001	-4.18284	1.34108	-5.95889	3.81816e-06	3.72697e-05
GSVIVG01009560001	2.65839	2.3407	5.95776	3.82536e-06	3.73175e-05
GSVIVG01016881001	-1.90362	4.68511	-5.9546	3.85214e-06	3.75561e-05
GSVIVG01030552001	1.87973	4.01619	5.95281	3.86745e-06	3.76821e-05
GSVIVG01007048001	2.09296	3.07968	5.95254	3.86974e-06	3.76821e-05
GSVIVG01011899001	-1.6536	7.16867	-5.94963	3.89479e-06	3.78967e-05
GSVIVG01015258001	-1.48976	8.3443	-5.94943	3.89647e-06	3.78967e-05
GSVIVG01026540001	2.87832	0.954069	5.94734	3.91464e-06	3.80505e-05
GSVIVG01003767001	-1.72004	5.23638	-5.94696	3.91789e-06	3.80591e-05
GSVIVG01036121001	-1.45729	6.94919	-5.94607	3.92558e-06	3.81109e-05
GSVIVG01032663001	-1.57223	7.46302	-5.94318	3.95076e-06	3.83324e-05
GSVIVG01020258001	2.17083	2.73516	5.94153	3.96525e-06	3.84498e-05
GSVIVG01017599001	-2.09956	2.43474	-5.93706	4.00474e-06	3.88094e-05
GSVIVG01015027001	2.20354	3.47992	5.9329	4.04181e-06	3.91452e-05
GSVIVG01016504001	2.17399	2.95288	5.93115	4.0575e-06	3.92736e-05
GSVIVG01025509001	3.78004	0.291458	5.93035	4.06573e-06	3.93297e-05
GSVIVG01020182001	2.99379	2.1165	5.92646	4.09997e-06	3.96372e-05
GSVIVG01009467001	-1.60778	3.76038	-5.91286	4.22545e-06	4.08258e-05
GSVIVG01016693001	-1.50416	7.40167	-5.91157	4.23751e-06	4.09179e-05
GSVIVG01002452001	-1.67549	5.69939	-5.90885	4.26318e-06	4.11411e-05
GSVIVG01024725001	2.40947	1.68019	5.90232	4.32542e-06	4.17168e-05
GSVIVG01034106001	2.31002	4.09405	5.89718	4.37505e-06	4.21703e-05
GSVIVG01037841001	-1.95539	4.60219	-5.88469	4.49808e-06	4.33302e-05
GSVIVG01026618001	2.67631	2.35615	5.88281	4.51696e-06	4.34862e-05
GSVIVG01031605001	-3.07707	0.281157	-5.87916	4.55382e-06	4.38149e-05
GSVIVG01033355001	2.89112	1.30436	5.86837	4.66429e-06	4.48511e-05
GSVIVG01034187001	-1.44483	7.66628	-5.8642	4.70772e-06	4.5227e-05
GSVIVG01024928001	-1.46845	7.39529	-5.86408	4.70899e-06	4.5227e-05
GSVIVG01036069001	-3.5381	0.20382	-5.86295	4.72149e-06	4.53098e-05
GSVIVG01019326001	1.57083	4.25342	5.86272	4.72322e-06	4.53098e-05
GSVIVG01002632001	1.89596	5.77126	5.85927	4.75959e-06	4.56315e-05
GSVIVG01018206001	3.62127	1.92033	5.85602	4.795e-06	4.59438e-05
GSVIVG01027818001	-1.69676	3.50737	-5.85558	4.79884e-06	4.59533e-05
GSVIVG01026088001	-1.82534	4.19924	-5.85165	4.84107e-06	4.63302e-05
GSVIVG01017214001	2.00799	6.82388	5.85091	4.849e-06	4.63655e-05
GSVIVG01033957001	2.2504	1.15632	5.85077	4.8505e-06	4.63655e-05
GSVIVG01030501001	-1.47029	7.15647	-5.84979	4.8611e-06	4.64393e-05
GSVIVG01015409001	4.29164	-0.812201	5.84982	4.86482e-06	4.64474e-05
GSVIVG01021793001	1.40381	7.58235	5.8469	4.89247e-06	4.66837e-05
GSVIVG01025043001	-1.73091	5.75766	-5.84145	4.95215e-06	4.72254e-05
GSVIVG01001797001	-1.64808	2.78074	-5.83963	4.97236e-06	4.73901e-05
GSVIVG01015272001	-2.79773	1.0171	-5.83773	4.99343e-06	4.75628e-05
GSVIVG01001178001	1.81326	4.71473	5.83425	5.03229e-06	4.79046e-05
GSVIVG01032463001	-1.68824	5.85325	-5.83355	5.04015e-06	4.79512e-05
GSVIVG01028791001	-1.43389	5.72113	-5.82684	5.11602e-06	4.86418e-05
GSVIVG01012650001	2.84746	1.1648	5.8266	5.11877e-06	4.86418e-05
GSVIVG01026001001	-1.72901	2.42619	-5.82117	5.18103e-06	4.92045e-05
GSVIVG01014788001	3.85196	1.66675	5.81805	5.21895e-06	4.95229e-05
GSVIVG01018276001	1.62336	5.64196	5.81762	5.2222e-06	4.95229e-05
GSVIVG01014752001	1.63537	4.76578	5.81749	5.22376e-06	4.95229e-05
GSVIVG01001291001	1.9053	5.18552	5.81696	5.22996e-06	4.95527e-05
GSVIVG01025161001	2.62379	1.54463	5.81587	5.24261e-06	4.96434e-05
GSVIVG01033674001	-1.60235	7.46767	-5.81419	5.26237e-06	4.98013e-05
GSVIVG01026300001	2.21976	3.15559	5.80954	5.31722e-06	5.02909e-05
GSVIVG01009002001	-1.46661	5.5235	-5.80697	5.34775e-06	5.05501e-05
GSVIVG01033079001	1.85064	3.71571	5.80651	5.35323e-06	5.05722e-05
GSVIVG01007227001	-1.88063	7.63458	-5.79916	5.44175e-06	5.13784e-05
GSVIVG01029690001	1.62283	4.9726	5.79468	5.49645e-06	5.1857e-05
GSVIVG01021426001	2.27452	2.88197	5.79448	5.49886e-06	5.1857e-05
GSVIVG01031930001	1.68901	7.33214	5.7935	5.51099e-06	5.1941e-05
GSVIVG01004818001	1.83601	3.90736	5.79173	5.53272e-06	5.21154e-05
GSVIVG01034997001	1.85438	3.60804	5.78474	5.61975e-06	5.29043e-05
GSVIVG01027063001	3.57513	0.0182888	5.78337	5.63793e-06	5.30445e-05
GSVIVG01037665001	1.83777	4.40292	5.77886	5.69409e-06	5.35417e-05
GSVIVG01022545001	1.83901	9.15463	5.77287	5.77078e-06	5.42114e-05
GSVIVG01026486001	-2.27697	2.18631	-5.77277	5.77202e-06	5.42114e-05
GSVIVG01005928001	2.54383	1.70506	5.77142	5.7895e-06	5.43439e-05
GSVIVG01016518001	1.80982	4.09783	5.76801	5.83376e-06	5.47276e-05
GSVIVG01019700001	-1.68543	4.32405	-5.76611	5.85863e-06	5.49289e-05
GSVIVG01023100001	-1.99695	3.38013	-5.75033	6.06911e-06	5.68693e-05
GSVIVG01004516001	1.69146	4.22183	5.74681	6.11702e-06	5.7285e-05
GSVIVG01014856001	1.5113	6.11835	5.74013	6.20912e-06	5.81137e-05
GSVIVG01018742001	2.55133	0.531858	5.73333	6.30444e-06	5.89483e-05
GSVIVG01016495001	1.59595	3.93343	5.73325	6.30559e-06	5.89483e-05
GSVIVG01025149001	2.54537	0.792039	5.72923	6.36257e-06	5.94465e-05
GSVIVG01008401001	3.17042	0.787955	5.72787	6.38222e-06	5.95957e-05
GSVIVG01001046001	3.04658	2.19818	5.72509	6.42201e-06	5.99326e-05
GSVIVG01000004001	1.61615	4.29029	5.72412	6.43585e-06	6.0027e-05
GSVIVG01014391001	1.86818	8.40912	5.70802	6.6723e-06	6.21965e-05
GSVIVG01009575001	-1.7784	4.65204	-5.70713	6.68561e-06	6.22845e-05
GSVIVG01035471001	1.70341	5.60082	5.70612	6.70067e-06	6.23889e-05
GSVIVG01026487001	-1.44574	8.37229	-5.7037	6.73715e-06	6.26885e-05
GSVIVG01038200001	2.57846	1.98149	5.70347	6.74062e-06	6.26885e-05
GSVIVG01019411001	1.74822	3.77622	5.69674	6.84315e-06	6.36054e-05
GSVIVG01007665001	-1.54853	6.6014	-5.69067	6.93696e-06	6.44403e-05
GSVIVG01032063001	-1.59593	9.52416	-5.68906	6.96208e-06	6.46364e-05
GSVIVG01016558001	-1.42565	7.89795	-5.66182	7.40131e-06	6.86748e-05
GSVIVG01026003001	-1.83711	6.61692	-5.66119	7.4117e-06	6.87317e-05
GSVIVG01009525001	2.05273	4.9052	5.65469	7.52081e-06	6.97035e-05
GSVIVG01006103001	-1.74452	5.81719	-5.65388	7.53448e-06	6.97738e-05
GSVIVG01035332001	3.14097	0.738864	5.65375	7.53704e-06	6.97738e-05
GSVIVG01016304001	-2.39383	2.35533	-5.65318	7.54644e-06	6.98208e-05
GSVIVG01007992001	-1.92724	4.11472	-5.65251	7.5577e-06	6.98849e-05
GSVIVG01024785001	2.75132	2.30851	5.64338	7.71463e-06	7.12952e-05
GSVIVG01026068001	2.02761	2.66473	5.64014	7.77093e-06	7.17744e-05
GSVIVG01021584001	1.6754	5.89943	5.63902	7.79055e-06	7.19145e-05
GSVIVG01012063001	2.12707	6.1211	5.63642	7.83623e-06	7.22948e-05
GSVIVG01019850001	-1.47522	8.38473	-5.63559	7.85082e-06	7.23881e-05
GSVIVG01036276001	-1.56105	4.90138	-5.6317	7.91987e-06	7.29484e-05
GSVIVG01011976001	1.98697	2.63295	5.63166	7.92063e-06	7.29484e-05
GSVIVG01036739001	2.40573	1.3632	5.62831	7.98054e-06	7.34583e-05
GSVIVG01024439001	2.10195	2.84994	5.62791	7.98771e-06	7.34824e-05
GSVIVG01022217001	-1.56659	6.12813	-5.62709	8.00258e-06	7.35773e-05
GSVIVG01036519001	-1.69445	4.88422	-5.62304	8.07582e-06	7.42083e-05
GSVIVG01037158001	-1.91371	2.40201	-5.62246	8.08644e-06	7.42637e-05
GSVIVG01002809001	1.59791	7.67052	5.62131	8.10742e-06	7.4414e-05
GSVIVG01030167001	-1.45604	6.74311	-5.61952	8.14014e-06	7.46719e-05
GSVIVG01008429001	-1.56719	7.06299	-5.61869	8.1553e-06	7.47684e-05
GSVIVG01021518001	-1.41161	8.15201	-5.60884	8.33829e-06	7.64028e-05
GSVIVG01030053001	1.40671	8.81114	5.60389	8.43178e-06	7.72156e-05
GSVIVG01014303001	1.84436	4.39065	5.60233	8.46138e-06	7.74427e-05
GSVIVG01034155001	-1.43818	7.81109	-5.60028	8.50055e-06	7.77495e-05
GSVIVG01000233001	1.63363	4.29773	5.60008	8.50453e-06	7.77495e-05
GSVIVG01016567001	3.46265	0.164589	5.59816	8.54244e-06	7.80519e-05
GSVIVG01019918001	2.03631	2.07063	5.59372	8.62725e-06	7.87823e-05
GSVIVG01014963001	-2.91922	2.15591	-5.59255	8.65027e-06	7.89477e-05
GSVIVG01017696001	1.88501	3.36775	5.58787	8.74184e-06	7.97384e-05
GSVIVG01023099001	-1.96263	4.70507	-5.58163	8.86563e-06	8.08219e-05
GSVIVG01010604001	2.2636	2.6699	5.57219	9.05647e-06	8.25151e-05
GSVIVG01026080001	-1.98721	3.70635	-5.57174	9.06572e-06	8.25528e-05
GSVIVG01005217001	-4.634	-1.61323	-5.56891	9.14014e-06	8.31835e-05
GSVIVG01032484001	1.50269	4.7074	5.56271	9.25238e-06	8.41575e-05
GSVIVG01010589001	-2.73554	3.67758	-5.56046	9.29959e-06	8.45394e-05
GSVIVG01016883001	-1.80126	5.22018	-5.55809	9.34955e-06	8.49457e-05
GSVIVG01005133001	1.60257	6.76499	5.5575	9.36191e-06	8.50097e-05
GSVIVG01019633001	1.9888	3.16743	5.55726	9.36712e-06	8.50097e-05
GSVIVG01016667001	1.58355	6.81	5.55432	9.42945e-06	8.55272e-05
GSVIVG01001050001	2.61499	1.49063	5.5528	9.46185e-06	8.5773e-05
GSVIVG01013838001	3.22472	0.884137	5.54793	9.56718e-06	8.66791e-05
GSVIVG01019376001	-1.63638	6.00819	-5.5468	9.59092e-06	8.68455e-05
GSVIVG01009258001	1.57842	10.71	5.54577	9.61344e-06	8.70006e-05
GSVIVG01015102001	2.43648	2.15554	5.54306	9.67233e-06	8.74844e-05
GSVIVG01017963001	1.7182	4.44411	5.54245	9.68579e-06	8.75571e-05
GSVIVG01003182001	1.43296	5.93156	5.5391	9.75931e-06	8.81724e-05
GSVIVG01019540001	-1.64944	8.04387	-5.53585	9.83122e-06	8.87724e-05
GSVIVG01038221001	-1.60917	5.77482	-5.53371	9.87905e-06	8.91544e-05
GSVIVG01020544001	2.10561	1.5145	5.52859	9.99406e-06	9.01419e-05
GSVIVG01025769001	-2.87537	1.49307	-5.52697	1.00308e-05	9.04224e-05
GSVIVG01031892001	1.63357	5.85368	5.51692	1.02613e-05	9.24489e-05
GSVIVG01017819001	2.09216	3.25538	5.51384	1.0333e-05	9.30432e-05
GSVIVG01037343001	1.61657	6.30219	5.51322	1.03475e-05	9.3122e-05
GSVIVG01029945001	-1.98878	2.97842	-5.50282	1.05941e-05	9.52877e-05
GSVIVG01019416001	-1.53178	5.67378	-5.49718	1.07303e-05	9.64588e-05
GSVIVG01032957001	1.59925	5.229	5.49164	1.08656e-05	9.76215e-05
GSVIVG01031214001	1.58085	4.87931	5.48813	1.09525e-05	9.83467e-05
GSVIVG01001528001	1.99421	1.91529	5.48666	1.0989e-05	9.86198e-05
GSVIVG01013173001	2.34886	2.19596	5.48481	1.10352e-05	9.89799e-05
GSVIVG01029833001	1.92781	3.02574	5.48101	1.11305e-05	9.97794e-05
GSVIVG01028259001	2.36003	1.84004	5.48036	1.11471e-05	9.98723e-05
GSVIVG01033008001	-1.4877	5.32436	-5.48011	1.11534e-05	9.98731e-05
GSVIVG01011991001	-1.82616	2.92513	-5.47916	1.11774e-05	0.000100033
GSVIVG01024306001	-2.03285	2.21007	-5.4783	1.11992e-05	0.000100173
GSVIVG01017879001	1.42202	6.49799	5.47464	1.12926e-05	0.000100952
GSVIVG01031468001	1.71673	3.23211	5.47385	1.13127e-05	0.000101076
GSVIVG01005191001	-1.34979	6.88457	-5.47323	1.13286e-05	0.000101161
GSVIVG01027001001	-1.44556	7.82924	-5.47136	1.13769e-05	0.000101537
GSVIVG01018809001	2.20618	3.80815	5.47002	1.14114e-05	0.000101788
GSVIVG01031761001	2.83721	0.632963	5.46641	1.15054e-05	0.00010257
GSVIVG01011452001	1.81501	3.61971	5.46581	1.15208e-05	0.000102651
GSVIVG01009580001	-1.43855	7.97731	-5.46336	1.15851e-05	0.000103167
GSVIVG01036750001	-2.67616	0.666951	-5.4613	1.16395e-05	0.000103594
GSVIVG01015046001	2.45901	1.34907	5.45705	1.17521e-05	0.000104539
GSVIVG01009322001	2.76508	1.29207	5.45231	1.18792e-05	0.000105611
GSVIVG01031722001	2.38449	1.36477	5.45175	1.18943e-05	0.000105687
GSVIVG01035663001	1.57755	5.1414	5.44822	1.19898e-05	0.000106477
GSVIVG01027513001	2.11671	4.04136	5.44737	1.20131e-05	0.000106625
GSVIVG01008284001	-1.49758	8.14044	-5.44664	1.20329e-05	0.000106743
GSVIVG01025206001	1.95135	3.96685	5.44614	1.20466e-05	0.000106805
GSVIVG01000547001	2.13023	1.85533	5.44011	1.22129e-05	0.00010822
GSVIVG01037862001	-1.96667	4.46178	-5.43808	1.2269e-05	0.000108612
GSVIVG01007389001	2.43396	2.60102	5.43803	1.22706e-05	0.000108612
GSVIVG01035434001	-2.37054	1.22861	-5.43682	1.23043e-05	0.000108851
GSVIVG01032653001	2.98197	0.580274	5.42935	1.25151e-05	0.000110655
GSVIVG01014974001	-4.61576	-0.473837	-5.41906	1.28354e-05	0.000113425
GSVIVG01015958001	-2.18523	1.23717	-5.41679	1.28773e-05	0.000113733
GSVIVG01008955001	2.551	0.96765	5.41646	1.28868e-05	0.000113755
GSVIVG01033886001	-1.65843	4.67193	-5.41564	1.29108e-05	0.000113905
GSVIVG01010385001	-1.70468	5.00146	-5.41166	1.30281e-05	0.000114877
GSVIVG01009498001	2.16225	3.19869	5.4055	1.32118e-05	0.000116433
GSVIVG01015118001	1.8382	2.65232	5.40293	1.32894e-05	0.000117052
GSVIVG01018009001	2.6121	0.0682946	5.39962	1.33897e-05	0.000117767
GSVIVG01031469001	1.72715	2.70474	5.39959	1.33908e-05	0.000117767
GSVIVG01013486001	1.53622	4.22617	5.39954	1.33924e-05	0.000117767
GSVIVG01032809001	-1.99503	5.38656	-5.39167	1.36343e-05	0.000119829
GSVIVG01004079001	1.40525	5.74873	5.39128	1.36463e-05	0.000119869
GSVIVG01011487001	1.40926	6.65953	5.38707	1.37777e-05	0.000120958
GSVIVG01018319001	1.94295	3.84644	5.38643	1.37977e-05	0.000121067
GSVIVG01016556001	-1.3665	8.65314	-5.38556	1.38251e-05	0.000121241
GSVIVG01024060001	1.75621	5.66899	5.385	1.38428e-05	0.000121298
GSVIVG01028123001	1.8641	2.92531	5.38488	1.38466e-05	0.000121298
GSVIVG01011985001	-4.19687	-0.0523439	-5.38436	1.3876e-05	0.00012149
GSVIVG01010817001	2.42363	-2.034	5.38007	1.39989e-05	0.0001225
GSVIVG01008419001	1.76741	2.93019	5.37823	1.40577e-05	0.000122948
GSVIVG01033090001	2.28195	3.22693	5.37534	1.41505e-05	0.000123692
GSVIVG01033755001	2.91244	1.38839	5.37106	1.42894e-05	0.000124839
GSVIVG01031461001	2.38232	4.13516	5.3692	1.43498e-05	0.000125299
GSVIVG01016878001	1.51502	5.64586	5.3623	1.45772e-05	0.000127215
GSVIVG01020785001	2.34139	1.96769	5.35967	1.46647e-05	0.00012791
GSVIVG01029796001	1.66196	6.1282	5.35724	1.47461e-05	0.00012855
GSVIVG01019568001	-2.44868	-0.120467	-5.35696	1.47555e-05	0.000128563
GSVIVG01023904001	1.85709	3.36616	5.35452	1.48378e-05	0.000129211
GSVIVG01004077001	2.39422	2.68511	5.35386	1.48603e-05	0.000129337
GSVIVG01033536001	-1.80212	5.24798	-5.35082	1.49637e-05	0.000130166
GSVIVG01038146001	2.32052	1.45661	5.34948	1.50093e-05	0.000130493
GSVIVG01001263001	-1.5981	4.97326	-5.34807	1.50575e-05	0.000130842
GSVIVG01000156001	1.56467	7.90859	5.34307	1.52303e-05	0.000132272
GSVIVG01001848001	-2.30939	2.97023	-5.34273	1.52422e-05	0.000132304
GSVIVG01037218001	-2.08729	0.510983	-5.34002	1.53366e-05	0.000133052
GSVIVG01012138001	4.13297	0.465005	5.33363	1.55751e-05	0.000135048
GSVIVG01022328001	-1.45408	8.75861	-5.32991	1.56945e-05	0.00013601
GSVIVG01018065001	-1.50986	7.25154	-5.32756	1.57786e-05	0.000136666
GSVIVG01037837001	2.53093	2.29192	5.32687	1.58036e-05	0.000136809
GSVIVG01007216001	2.35643	2.15133	5.32561	1.58492e-05	0.00013713
GSVIVG01011139001	-1.47833	6.24443	-5.32436	1.58944e-05	0.000137397
GSVIVG01030648001	1.85429	3.62779	5.32428	1.58971e-05	0.000137397
GSVIVG01035537001	2.40738	1.47581	5.32059	1.60317e-05	0.000138487
GSVIVG01014319001	2.89522	0.923227	5.31996	1.6055e-05	0.000138614
GSVIVG01027804001	1.81022	4.88826	5.31959	1.60684e-05	0.000138655
GSVIVG01014421001	2.26756	1.57082	5.31449	1.62565e-05	0.000140204
GSVIVG01033705001	2.47656	2.97107	5.31395	1.62766e-05	0.000140302
GSVIVG01019678001	1.45825	6.42557	5.30796	1.65006e-05	0.000142157
GSVIVG01011950001	3.52042	-0.448282	5.30457	1.66322e-05	0.000143215
GSVIVG01015232001	-1.43123	6.46121	-5.30154	1.67445e-05	0.000144105
GSVIVG01014573001	-1.60455	3.74346	-5.30095	1.6767e-05	0.000144221
GSVIVG01016568001	2.92212	0.491743	5.29405	1.70337e-05	0.000146437
GSVIVG01001994001	1.87106	2.53103	5.29175	1.7123e-05	0.000147126
GSVIVG01020858001	1.5936	6.10868	5.28936	1.7217e-05	0.000147855
GSVIVG01009872001	2.75231	1.49835	5.28806	1.72684e-05	0.000148218
GSVIVG01033188001	-1.45603	7.40655	-5.28356	1.74465e-05	0.000149667
GSVIVG01020878001	1.88544	2.41409	5.27957	1.76065e-05	0.00015096
GSVIVG01026052001	-2.28115	1.30518	-5.27836	1.76555e-05	0.000151299
GSVIVG01025907001	-1.5651	0.140601	-5.2755	1.7771e-05	0.000152208
GSVIVG01036150001	1.72228	4.56699	5.27476	1.78012e-05	0.000152325
GSVIVG01023146001	2.15088	4.02673	5.2747	1.78035e-05	0.000152325
GSVIVG01009271001	-1.74466	4.20337	-5.27202	1.79131e-05	0.000153182
GSVIVG01001902001	3.70456	1.25359	5.27064	1.79759e-05	0.000153637
GSVIVG01022491001	-2.39542	0.665415	-5.26915	1.8031e-05	0.000154026
GSVIVG01002585001	-2.94128	2.69916	-5.2674	1.81039e-05	0.000154567
GSVIVG01016703001	-1.57713	5.62846	-5.26676	1.81298e-05	0.000154644
GSVIVG01010800001	2.10315	1.37409	5.26671	1.8132e-05	0.000154644
GSVIVG01001044001	1.63636	4.45854	5.26196	1.83301e-05	0.000156251
GSVIVG01016540001	-3.717	-0.338047	-5.26142	1.83594e-05	0.000156418
GSVIVG01000543001	2.13166	1.37604	5.25558	1.85995e-05	0.00015838
GSVIVG01035695001	-1.58488	5.05757	-5.25134	1.87811e-05	0.000159842
GSVIVG01038380001	-1.47186	6.78968	-5.24787	1.89307e-05	0.000161031
GSVIVG01028205001	1.8685	9.80249	5.24234	1.91719e-05	0.000162959
GSVIVG01015053001	-1.41981	6.66381	-5.24221	1.91776e-05	0.000162959
GSVIVG01005299001	2.88668	-0.0641693	5.24121	1.92219e-05	0.00016325
GSVIVG01024512001	2.09756	2.12925	5.23663	1.94241e-05	0.00016488
GSVIVG01025396001	-2.0736	5.15089	-5.23182	1.96395e-05	0.000166621
GSVIVG01032907001	2.05752	1.51616	5.23062	1.96935e-05	0.000166991
GSVIVG01015768001	2.04434	4.47805	5.2303	1.97079e-05	0.000167026
GSVIVG01023451001	1.65323	4.65743	5.22358	2.0014e-05	0.000169531
GSVIVG01028094001	-1.35189	7.00784	-5.22315	2.00337e-05	0.000169609
GSVIVG01007825001	2.53251	0.996726	5.21957	2.01985e-05	0.000170914
GSVIVG01037640001	-1.6966	3.20016	-5.21705	2.03156e-05	0.000171815
GSVIVG01009585001	1.74215	4.20337	5.21547	2.0389e-05	0.000172346
GSVIVG01021658001	2.53967	0.751876	5.21429	2.04444e-05	0.000172723
GSVIVG01026339001	2.20227	3.48377	5.20265	2.09976e-05	0.000177304
GSVIVG01013163001	1.85689	5.86426	5.20102	2.10762e-05	0.000177875
GSVIVG01025386001	2.53269	2.3468	5.19645	2.12985e-05	0.000179657
GSVIVG01037811001	1.69023	4.38509	5.1945	2.13938e-05	0.000180367
GSVIVG01002881001	2.74044	1.22437	5.1935	2.14429e-05	0.000180687
GSVIVG01008234001	3.48838	0.0237087	5.19025	2.16078e-05	0.000181952
GSVIVG01017125001	1.79518	3.53288	5.19	2.16156e-05	0.000181952
GSVIVG01017749001	-1.5674	8.74743	-5.18624	2.18027e-05	0.000183365
GSVIVG01001445001	-1.61225	4.25393	-5.18607	2.18115e-05	0.000183365
GSVIVG01021627001	2.83155	0.592726	5.18595	2.18176e-05	0.000183365
GSVIVG01025126001	2.30586	0.0959653	5.18087	2.20733e-05	0.000185418
GSVIVG01013874001	1.78845	3.21928	5.18028	2.21034e-05	0.000185574
GSVIVG01017675001	-1.42126	11.9317	-5.17503	2.23713e-05	0.000187726
GSVIVG01013668001	1.64299	3.5933	5.1697	2.26467e-05	0.000189938
GSVIVG01002650001	2.16573	2.35564	5.16872	2.26979e-05	0.000190208
GSVIVG01033199001	-1.53091	5.61422	-5.16847	2.27109e-05	0.000190208
GSVIVG01001817001	2.0695	2.03252	5.1684	2.27142e-05	0.000190208
GSVIVG01016580001	1.85899	3.0549	5.16252	2.30234e-05	0.000192697
GSVIVG01018162001	2.50674	2.17653	5.16216	2.30423e-05	0.000192755
GSVIVG01018089001	1.75116	4.80153	5.15987	2.31639e-05	0.000193673
GSVIVG01030417001	2.79244	2.26046	5.15222	2.35751e-05	0.000197008
GSVIVG01028606001	3.44488	2.03447	5.14759	2.38312e-05	0.000199045
GSVIVG01029044001	4.18435	0.804232	5.14551	2.39672e-05	0.000200078
GSVIVG01012872001	2.50123	0.818536	5.14403	2.40224e-05	0.000200435
GSVIVG01012721001	2.52572	1.6732	5.14297	2.40812e-05	0.000200822
GSVIVG01028303001	3.01763	1.01091	5.13869	2.432e-05	0.000202708
GSVIVG01007390001	1.89501	3.41523	5.138	2.43578e-05	0.000202919
GSVIVG01027958001	-1.46078	6.08667	-5.13222	2.46834e-05	0.000205526
GSVIVG01036469001	1.7267	4.46308	5.12051	2.53574e-05	0.000211028
GSVIVG01031351001	1.74465	6.63484	5.11856	2.54713e-05	0.000211762
GSVIVG01024623001	-1.60728	3.67709	-5.11852	2.54739e-05	0.000211762
GSVIVG01011096001	1.75806	3.39108	5.11833	2.54849e-05	0.000211762
GSVIVG01031466001	3.28137	-0.0556605	5.11648	2.55968e-05	0.000212582
GSVIVG01037237001	1.64729	4.63791	5.11612	2.56146e-05	0.000212621
GSVIVG01038271001	1.47743	5.72722	5.11542	2.5656e-05	0.000212855
GSVIVG01006466001	-4.64822	2.50123	-5.11399	2.58047e-05	0.000213979
GSVIVG01036566001	-1.516	6.68168	-5.10808	2.60934e-05	0.000216261
GSVIVG01034245001	1.59422	4.61581	5.10636	2.61965e-05	0.000216991
GSVIVG01008644001	2.45805	1.71999	5.10617	2.62083e-05	0.000216991
GSVIVG01035139001	1.93894	2.0128	5.10457	2.63047e-05	0.000217677
GSVIVG01009615001	1.59512	3.81996	5.10431	2.63205e-05	0.000217697
GSVIVG01008915001	-1.49167	5.55307	-5.10348	2.63707e-05	0.000218
GSVIVG01009657001	1.69646	3.11059	5.10018	2.6572e-05	0.000219552
GSVIVG01032374001	1.47421	4.67955	5.0935	2.6984e-05	0.000222842
GSVIVG01009645001	2.21927	2.61906	5.09273	2.70317e-05	0.000223122
GSVIVG01027854001	2.12795	2.54444	5.09174	2.70936e-05	0.000223519
GSVIVG01017113001	-4.12632	-0.596999	-5.09168	2.71254e-05	0.000223667
GSVIVG01019536001	1.61991	3.5895	5.08893	2.72692e-05	0.000224738
GSVIVG01022921001	-1.49749	4.4112	-5.08629	2.74355e-05	0.000225993
GSVIVG01030007001	-2.20653	1.40666	-5.08515	2.75077e-05	0.000226389
GSVIVG01005839001	-4.98481	2.78145	-5.08685	2.75116e-05	0.000226389
GSVIVG01000047001	2.03677	2.8925	5.08094	2.77761e-05	0.000228449
GSVIVG01013414001	1.37634	6.68945	5.07931	2.78808e-05	0.000229193
GSVIVG01009214001	2.39556	2.07105	5.07737	2.80051e-05	0.000230098
GSVIVG01017223001	-3.07915	1.17817	-5.07648	2.80644e-05	0.000230468
GSVIVG01025600001	1.67808	4.89491	5.06988	2.84932e-05	0.00023387
GSVIVG01017641001	1.59339	3.95149	5.0664	2.87223e-05	0.000235631
GSVIVG01010590001	-3.43892	1.47779	-5.06339	2.89279e-05	0.000237197
GSVIVG01016925001	-3.263	2.28658	-5.06036	2.91284e-05	0.00023872
GSVIVG01023939001	2.22975	1.39632	5.05707	2.93466e-05	0.000240386
GSVIVG01001091001	1.74839	3.91607	5.05629	2.93999e-05	0.0002407
GSVIVG01003137001	1.5552	5.73619	5.05525	2.94702e-05	0.000241054
GSVIVG01030273001	-1.6114	4.82621	-5.05521	2.94729e-05	0.000241054
GSVIVG01031416001	1.68763	3.70155	5.05139	2.97339e-05	0.000243065
GSVIVG01013347001	2.97416	1.12557	5.05051	2.97957e-05	0.000243447
GSVIVG01033293001	-1.48964	7.32024	-5.04944	2.98682e-05	0.000243916
GSVIVG01014318001	3.35723	0.356688	5.04927	2.9884e-05	0.000243922
GSVIVG01007877001	2.18285	1.706	5.04858	2.99271e-05	0.00024415
GSVIVG01037700001	1.97968	2.79079	5.04471	3.01953e-05	0.000246214
GSVIVG01003663001	-2.18722	3.32093	-5.03949	3.05616e-05	0.000249064
GSVIVG01019429001	-1.42585	6.22934	-5.03929	3.05757e-05	0.000249064
GSVIVG01032715001	2.03029	2.49997	5.03365	3.09757e-05	0.000252195
GSVIVG01001164001	1.9438	2.61708	5.03104	3.1163e-05	0.000253592
GSVIVG01011892001	-1.37921	6.34365	-5.03039	3.12097e-05	0.000253844
GSVIVG01011766001	2.45217	2.42316	5.02716	3.14433e-05	0.000255615
GSVIVG01032470001	-1.74251	4.79983	-5.0253	3.15789e-05	0.000256589
GSVIVG01021145001	2.13112	4.41383	5.02062	3.1922e-05	0.000259246
GSVIVG01019545001	1.64911	4.24261	5.02024	3.195e-05	0.000259343
GSVIVG01033667001	-1.77799	6.16084	-5.01609	3.22574e-05	0.000261706
GSVIVG01020167001	1.63826	4.65361	5.01448	3.23774e-05	0.000262548
GSVIVG01003724001	-2.07997	2.88269	-5.01326	3.2469e-05	0.000263159
GSVIVG01027398001	1.50833	4.58045	5.01232	3.25393e-05	0.000263596
GSVIVG01016727001	-1.66508	2.2167	-5.0102	3.2699e-05	0.000264757
GSVIVG01016053001	1.63169	7.76354	5.00532	3.30696e-05	0.000267624
GSVIVG01020142001	1.94079	3.38734	5.00435	3.31439e-05	0.00026809
GSVIVG01037653001	-1.40706	8.69069	-5.00323	3.32296e-05	0.000268649
GSVIVG01015116001	2.79082	0.311535	4.99695	3.37158e-05	0.000272443
GSVIVG01025506001	1.89028	2.20936	4.99567	3.38154e-05	0.000273111
[truncated: 14,146 more rows]
