# Supplementary material for: Transcriptomic study of pedicels from GA3-treated table grape genotypes with different susceptibility to berry drop reveals responses elicited in cell wall yield, primary growth and phenylpropanoids synthesis
Source: BMC Plant Biol. 2020 Feb 10;20:66. doi: 10.1186/s12870-020-2260-6 (PMC7011282; doi:10.1186/s12870-020-2260-6)
Supplement: Supplementary file 5 — Additional file 5: Data S2. Results for single enrichment analysis on GO categories for L23 and cv. Thompson Seedless. [file 12870_2020_2260_MOESM5_ESM.xlsx]

## Sheet: L23 - Upregulated
GO_acc	term_type	Term	queryitem	querytotal	bgitem	bgtotal	pvalue	FDR	entries
GO:0008283	P	cell proliferation	55	799	196	13212	2e-18	1.1e-14	// GSVIVT01025386001 // GSVIVT01024439001 // GSVIVT01001119001 // GSVIVT01025121001 // GSVIVT01028911001 // GSVIVT01019518001 // GSVIVT01035537001 // GSVIVT01037766001 // GSVIVT01018782001 // GSVIVT01032703001 // GSVIVT01035718001 // GSVIVT01008333001 // GSVIVT01013440001 // GSVIVT01035559001 // GSVIVT01028071001 // GSVIVT01032138001 // GSVIVT01018979001 // GSVIVT01032268001 // GSVIVT01022113001 …
GO:0033205	P	cytokinesis during cell cycle	47	799	169	13212	8.7e-16	2.4e-12	// GSVIVT01025386001 // GSVIVT01036969001 // GSVIVT01024439001 // GSVIVT01001119001 // GSVIVT01017819001 // GSVIVT01028911001 // GSVIVT01035537001 // GSVIVT01028245001 // GSVIVT01013440001 // GSVIVT01014585001 // GSVIVT01028071001 // GSVIVT01032138001 // GSVIVT01009205001 // GSVIVT01037540001 // GSVIVT01022113001 // GSVIVT01011408001 // GSVIVT01020241001 // GSVIVT01015015001 // GSVIVT01011508001 …
GO:0051567	P	histone H3-K9 methylation	43	799	145	13212	2.2e-15	4.2e-12	// GSVIVT01020503001 // GSVIVT01025386001 // GSVIVT01024439001 // GSVIVT01001119001 // GSVIVT01019518001 // GSVIVT01018979001 // GSVIVT01037766001 // GSVIVT01032703001 // GSVIVT01028245001 // GSVIVT01013440001 // GSVIVT01032138001 // GSVIVT01009205001 // GSVIVT01032268001 // GSVIVT01037540001 // GSVIVT01018744001 // GSVIVT01022070001 // GSVIVT01011408001 // GSVIVT01022113001 // GSVIVT01024815001 …
GO:0000910	P	cytokinesis	49	799	191	13212	3.1e-15	4.3e-12	// GSVIVT01025386001 // GSVIVT01036969001 // GSVIVT01024439001 // GSVIVT01001119001 // GSVIVT01017819001 // GSVIVT01028911001 // GSVIVT01035537001 // GSVIVT01028245001 // GSVIVT01013440001 // GSVIVT01031809001 // GSVIVT01028071001 // GSVIVT01032138001 // GSVIVT01009205001 // GSVIVT01032268001 // GSVIVT01037540001 // GSVIVT01022113001 // GSVIVT01011408001 // GSVIVT01020241001 // GSVIVT01015015001 …
GO:0000911	P	cytokinesis by cell plate formation	45	799	165	13212	6.6e-15	7.3e-12	// GSVIVT01036969001 // GSVIVT01024439001 // GSVIVT01001119001 // GSVIVT01017819001 // GSVIVT01028911001 // GSVIVT01035537001 // GSVIVT01028245001 // GSVIVT01013440001 // GSVIVT01014585001 // GSVIVT01028071001 // GSVIVT01032138001 // GSVIVT01009205001 // GSVIVT01037540001 // GSVIVT01022113001 // GSVIVT01011408001 // GSVIVT01020241001 // GSVIVT01011508001 // GSVIVT01017208001 // GSVIVT01033871001 …
GO:0007017	P	microtubule-based process	55	799	245	13212	7.8e-15	7.3e-12	// GSVIVT01025512001 // GSVIVT01036969001 // GSVIVT01024439001 // GSVIVT01013787001 // GSVIVT01028911001 // GSVIVT01025778001 // GSVIVT01028062001 // GSVIVT01037766001 // GSVIVT01015201001 // GSVIVT01028245001 // GSVIVT01013440001 // GSVIVT01031809001 // GSVIVT01028071001 // GSVIVT01032138001 // GSVIVT01009205001 // GSVIVT01018276001 // GSVIVT01010473001 // GSVIVT01032268001 // GSVIVT01037540001 …
GO:0051322	P	anaphase	34	799	93	13212	1.4e-14	1.1e-11	// GSVIVT01036969001 // GSVIVT01024439001 // GSVIVT01001119001 // GSVIVT01028911001 // GSVIVT01035537001 // GSVIVT01008333001 // GSVIVT01013440001 // GSVIVT01032138001 // GSVIVT01009205001 // GSVIVT01010473001 // GSVIVT01037540001 // GSVIVT01022113001 // GSVIVT01011408001 // GSVIVT01020241001 // GSVIVT01011508001 // GSVIVT01025630001 // GSVIVT01033871001 // GSVIVT01035818001 // GSVIVT01009305001 …
GO:0006270	P	DNA replication initiation	27	799	62	13212	2.8e-13	2e-10	// GSVIVT01025386001 // GSVIVT01024439001 // GSVIVT01001119001 // GSVIVT01035537001 // GSVIVT01037766001 // GSVIVT01032703001 // GSVIVT01032138001 // GSVIVT01009687001 // GSVIVT01032268001 // GSVIVT01018744001 // GSVIVT01011408001 // GSVIVT01022113001 // GSVIVT01023978001 // GSVIVT01033871001 // GSVIVT01003253001 // GSVIVT01009305001 // GSVIVT01024207001 // GSVIVT01022967001 // GSVIVT01018715001 …
GO:0034968	P	histone lysine methylation	45	799	190	13212	4.7e-13	3e-10	// GSVIVT01020503001 // GSVIVT01025386001 // GSVIVT01024439001 // GSVIVT01001119001 // GSVIVT01019518001 // GSVIVT01018979001 // GSVIVT01037766001 // GSVIVT01032703001 // GSVIVT01028245001 // GSVIVT01013440001 // GSVIVT01032138001 // GSVIVT01009205001 // GSVIVT01032268001 // GSVIVT01037540001 // GSVIVT01018744001 // GSVIVT01022070001 // GSVIVT01011408001 // GSVIVT01022113001 // GSVIVT01024815001 …
GO:0006260	P	DNA replication	53	799	261	13212	7.7e-13	4.4e-10	// GSVIVT01025386001 // GSVIVT01024439001 // GSVIVT01001119001 // GSVIVT01019518001 // GSVIVT01035537001 // GSVIVT01037766001 // GSVIVT01010354001 // GSVIVT01032703001 // GSVIVT01035718001 // GSVIVT01013440001 // GSVIVT01032138001 // GSVIVT01011508001 // GSVIVT01009687001 // GSVIVT01032268001 // GSVIVT01015002001 // GSVIVT01033358001 // GSVIVT01011408001 // GSVIVT01022113001 // GSVIVT01024815001 …
GO:0016570	P	histone modification	55	799	284	13212	1.5e-12	7.6e-10	// GSVIVT01020503001 // GSVIVT01025386001 // GSVIVT01024439001 // GSVIVT01001119001 // GSVIVT01019518001 // GSVIVT01018979001 // GSVIVT01037766001 // GSVIVT01032703001 // GSVIVT01028245001 // GSVIVT01013440001 // GSVIVT01032138001 // GSVIVT01009205001 // GSVIVT01032268001 // GSVIVT01037540001 // GSVIVT01022113001 // GSVIVT01018744001 // GSVIVT01022070001 // GSVIVT01011408001 // GSVIVT01001327001 …
GO:0006261	P	DNA-dependent DNA replication	44	799	197	13212	4.7e-12	2.2e-09	// GSVIVT01025386001 // GSVIVT01024439001 // GSVIVT01001119001 // GSVIVT01019518001 // GSVIVT01035537001 // GSVIVT01037766001 // GSVIVT01010354001 // GSVIVT01032703001 // GSVIVT01035718001 // GSVIVT01013440001 // GSVIVT01032138001 // GSVIVT01009687001 // GSVIVT01032268001 // GSVIVT01015002001 // GSVIVT01033358001 // GSVIVT01011408001 // GSVIVT01022113001 // GSVIVT01024815001 // GSVIVT01023978001 …
GO:0006468	P	protein amino acid phosphorylation	92	799	677	13212	5.9e-12	2.6e-09	// GSVIVT01018278001 // GSVIVT01017819001 // GSVIVT01017690001 // GSVIVT01037446001 // GSVIVT01018276001 // GSVIVT01032129001 // GSVIVT01022070001 // GSVIVT01028727001 // GSVIVT01021662001 // GSVIVT01018979001 // GSVIVT01016074001 // GSVIVT01015496001 // GSVIVT01011471001 // GSVIVT01009497001 // GSVIVT01035972001 // GSVIVT01033749001 // GSVIVT01024444001 // GSVIVT01021381001 // GSVIVT01020860001 …
GO:0006275	P	regulation of DNA replication	33	799	114	13212	7.3e-12	2.9e-09	// GSVIVT01025386001 // GSVIVT01024439001 // GSVIVT01001119001 // GSVIVT01035537001 // GSVIVT01037766001 // GSVIVT01032703001 // GSVIVT01013440001 // GSVIVT01032138001 // GSVIVT01009687001 // GSVIVT01032268001 // GSVIVT01015002001 // GSVIVT01018744001 // GSVIVT01011408001 // GSVIVT01022113001 // GSVIVT01024815001 // GSVIVT01023978001 // GSVIVT01033871001 // GSVIVT01009305001 // GSVIVT01024207001 …
GO:0000226	P	microtubule cytoskeleton organization	43	799	193	13212	8.9e-12	3.4e-09	// GSVIVT01036969001 // GSVIVT01024439001 // GSVIVT01013787001 // GSVIVT01028911001 // GSVIVT01015201001 // GSVIVT01028245001 // GSVIVT01013440001 // GSVIVT01014585001 // GSVIVT01028071001 // GSVIVT01032138001 // GSVIVT01009205001 // GSVIVT01018276001 // GSVIVT01010473001 // GSVIVT01037540001 // GSVIVT01012479001 // GSVIVT01035559001 // GSVIVT01020241001 // GSVIVT01015015001 // GSVIVT01011508001 …
GO:0016569	P	covalent chromatin modification	57	799	324	13212	1.7e-11	6e-09	// GSVIVT01020503001 // GSVIVT01025386001 // GSVIVT01024439001 // GSVIVT01001119001 // GSVIVT01019518001 // GSVIVT01018979001 // GSVIVT01037766001 // GSVIVT01032703001 // GSVIVT01028245001 // GSVIVT01013440001 // GSVIVT01032138001 // GSVIVT01009205001 // GSVIVT01009687001 // GSVIVT01032268001 // GSVIVT01037540001 // GSVIVT01022113001 // GSVIVT01018744001 // GSVIVT01022070001 // GSVIVT01011408001 …
GO:0051301	P	cell division	53	799	289	13212	2.3e-11	7.4e-09	// GSVIVT01025386001 // GSVIVT01036969001 // GSVIVT01024439001 // GSVIVT01001119001 // GSVIVT01017819001 // GSVIVT01028911001 // GSVIVT01035537001 // GSVIVT01032703001 // GSVIVT01035718001 // GSVIVT01028245001 // GSVIVT01013440001 // GSVIVT01031809001 // GSVIVT01028071001 // GSVIVT01032138001 // GSVIVT01009205001 // GSVIVT01032268001 // GSVIVT01037540001 // GSVIVT01032670001 // GSVIVT01022113001 …
GO:0007010	P	cytoskeleton organization	62	799	376	13212	2.4e-11	7.4e-09	// GSVIVT01036969001 // GSVIVT01024439001 // GSVIVT01033871001 // GSVIVT01013787001 // GSVIVT01017819001 // GSVIVT01028911001 // GSVIVT01025778001 // GSVIVT01015201001 // GSVIVT01025193001 // GSVIVT01028245001 // GSVIVT01013440001 // GSVIVT01033197001 // GSVIVT01028071001 // GSVIVT01032138001 // GSVIVT01009205001 // GSVIVT01018276001 // GSVIVT01010473001 // GSVIVT01033494001 // GSVIVT01037540001 …
GO:0016568	P	chromatin modification	59	799	348	13212	2.8e-11	8.2e-09	// GSVIVT01020503001 // GSVIVT01025386001 // GSVIVT01024439001 // GSVIVT01001119001 // GSVIVT01019518001 // GSVIVT01018979001 // GSVIVT01037766001 // GSVIVT01032703001 // GSVIVT01028245001 // GSVIVT01013440001 // GSVIVT01032138001 // GSVIVT01009205001 // GSVIVT01009687001 // GSVIVT01032268001 // GSVIVT01037540001 // GSVIVT01015002001 // GSVIVT01022113001 // GSVIVT01018744001 // GSVIVT01022070001 …
GO:0070882	P	cellular cell wall organization or biogenesis	50	799	266	13212	4e-11	1.1e-08	// GSVIVT01018278001 // GSVIVT01014592001 // GSVIVT01021399001 // GSVIVT01015117001 // GSVIVT01023643001 // GSVIVT01030606001 // GSVIVT01014238001 // GSVIVT01024610001 // GSVIVT01025671001 // GSVIVT01037766001 // GSVIVT01011180001 // GSVIVT01031341001 // GSVIVT01032719001 // GSVIVT01010028001 // GSVIVT01028071001 // GSVIVT01035769001 // GSVIVT01034719001 // GSVIVT01025228001 // GSVIVT01028662001 …
GO:0006306	P	DNA methylation	36	799	148	13212	5.6e-11	1.4e-08	// GSVIVT01025386001 // GSVIVT01024439001 // GSVIVT01001119001 // GSVIVT01019518001 // GSVIVT01035537001 // GSVIVT01037766001 // GSVIVT01032703001 // GSVIVT01032138001 // GSVIVT01009205001 // GSVIVT01015002001 // GSVIVT01018744001 // GSVIVT01011408001 // GSVIVT01022113001 // GSVIVT01024815001 // GSVIVT01023978001 // GSVIVT01017208001 // GSVIVT01033871001 // GSVIVT01035818001 // GSVIVT01018979001 …
GO:0006305	P	DNA alkylation	36	799	148	13212	5.6e-11	1.4e-08	// GSVIVT01025386001 // GSVIVT01024439001 // GSVIVT01001119001 // GSVIVT01019518001 // GSVIVT01035537001 // GSVIVT01037766001 // GSVIVT01032703001 // GSVIVT01032138001 // GSVIVT01009205001 // GSVIVT01015002001 // GSVIVT01018744001 // GSVIVT01011408001 // GSVIVT01022113001 // GSVIVT01024815001 // GSVIVT01023978001 // GSVIVT01017208001 // GSVIVT01033871001 // GSVIVT01035818001 // GSVIVT01018979001 …
GO:0043687	P	post-translational protein modification	145	799	1356	13212	6e-11	1.5e-08	// GSVIVT01018278001 // GSVIVT01023643001 // GSVIVT01017819001 // GSVIVT01017690001 // GSVIVT01002809001 // GSVIVT01037446001 // GSVIVT01018276001 // GSVIVT01038572001 // GSVIVT01032129001 // GSVIVT01022113001 // GSVIVT01018744001 // GSVIVT01022070001 // GSVIVT01023978001 // GSVIVT01028727001 // GSVIVT01021381001 // GSVIVT01018979001 // GSVIVT01016074001 // GSVIVT01015496001 // GSVIVT01011471001 …
GO:0006304	P	DNA modification	36	799	149	13212	6.6e-11	1.5e-08	// GSVIVT01025386001 // GSVIVT01024439001 // GSVIVT01001119001 // GSVIVT01019518001 // GSVIVT01035537001 // GSVIVT01037766001 // GSVIVT01032703001 // GSVIVT01032138001 // GSVIVT01009205001 // GSVIVT01015002001 // GSVIVT01018744001 // GSVIVT01011408001 // GSVIVT01022113001 // GSVIVT01024815001 // GSVIVT01023978001 // GSVIVT01017208001 // GSVIVT01033871001 // GSVIVT01035818001 // GSVIVT01018979001 …
GO:0006479	P	protein amino acid methylation	46	799	236	13212	8.7e-11	1.8e-08	// GSVIVT01020503001 // GSVIVT01025386001 // GSVIVT01024439001 // GSVIVT01001119001 // GSVIVT01019518001 // GSVIVT01018979001 // GSVIVT01037766001 // GSVIVT01032703001 // GSVIVT01028245001 // GSVIVT01013440001 // GSVIVT01032138001 // GSVIVT01009205001 // GSVIVT01032268001 // GSVIVT01037540001 // GSVIVT01018744001 // GSVIVT01022070001 // GSVIVT01011408001 // GSVIVT01022113001 // GSVIVT01024815001 …
GO:0010382	P	cellular cell wall macromolecule metabolic process	38	799	167	13212	8.7e-11	1.8e-08	// GSVIVT01018278001 // GSVIVT01014592001 // GSVIVT01036565001 // GSVIVT01023643001 // GSVIVT01030606001 // GSVIVT01014238001 // GSVIVT01037766001 // GSVIVT01011180001 // GSVIVT01031341001 // GSVIVT01032719001 // GSVIVT01010028001 // GSVIVT01025228001 // GSVIVT01028662001 // GSVIVT01009525001 // GSVIVT01023202001 // GSVIVT01006721001 // GSVIVT01024610001 // GSVIVT01001005001 // GSVIVT01028402001 …
GO:0008213	P	protein amino acid alkylation	46	799	236	13212	8.7e-11	1.8e-08	// GSVIVT01020503001 // GSVIVT01025386001 // GSVIVT01024439001 // GSVIVT01001119001 // GSVIVT01019518001 // GSVIVT01018979001 // GSVIVT01037766001 // GSVIVT01032703001 // GSVIVT01028245001 // GSVIVT01013440001 // GSVIVT01032138001 // GSVIVT01009205001 // GSVIVT01032268001 // GSVIVT01037540001 // GSVIVT01018744001 // GSVIVT01022070001 // GSVIVT01011408001 // GSVIVT01022113001 // GSVIVT01024815001 …
GO:0016571	P	histone methylation	45	799	228	13212	9.8e-11	2e-08	// GSVIVT01020503001 // GSVIVT01025386001 // GSVIVT01024439001 // GSVIVT01001119001 // GSVIVT01019518001 // GSVIVT01018979001 // GSVIVT01037766001 // GSVIVT01032703001 // GSVIVT01028245001 // GSVIVT01013440001 // GSVIVT01032138001 // GSVIVT01009205001 // GSVIVT01032268001 // GSVIVT01037540001 // GSVIVT01018744001 // GSVIVT01022070001 // GSVIVT01011408001 // GSVIVT01022113001 // GSVIVT01024815001 …
GO:0044036	P	cell wall macromolecule metabolic process	41	799	200	13212	2.5e-10	4.7e-08	// GSVIVT01018278001 // GSVIVT01014592001 // GSVIVT01036565001 // GSVIVT01023643001 // GSVIVT01030606001 // GSVIVT01014238001 // GSVIVT01037766001 // GSVIVT01011180001 // GSVIVT01031341001 // GSVIVT01032719001 // GSVIVT01010028001 // GSVIVT01035029001 // GSVIVT01025228001 // GSVIVT01028662001 // GSVIVT01009525001 // GSVIVT01023202001 // GSVIVT01006721001 // GSVIVT01024610001 // GSVIVT01001005001 …
GO:0071554	P	cell wall organization or biogenesis	77	799	561	13212	2.4e-10	4.7e-08	// GSVIVT01030386001 // GSVIVT01032681001 // GSVIVT01021399001 // GSVIVT01015117001 // GSVIVT01023643001 // GSVIVT01030606001 // GSVIVT01014238001 // GSVIVT01034162001 // GSVIVT01025671001 // GSVIVT01037766001 // GSVIVT01011180001 // GSVIVT01025193001 // GSVIVT01031341001 // GSVIVT01032719001 // GSVIVT01010028001 // GSVIVT01028071001 // GSVIVT01008882001 // GSVIVT01035769001 // GSVIVT01035029001 …
GO:0010389	P	regulation of G2/M transition of mitotic cell cycle	21	799	52	13212	3.8e-10	6.8e-08	// GSVIVT01001046001 // GSVIVT01024439001 // GSVIVT01009497001 // GSVIVT01017669001 // GSVIVT01035537001 // GSVIVT01030144001 // GSVIVT01009432001 // GSVIVT01022967001 // GSVIVT01010354001 // GSVIVT01011408001 // GSVIVT01022113001 // GSVIVT01035718001 // GSVIVT01030170001 // GSVIVT01018715001 // GSVIVT01013440001 // GSVIVT01033197001 // GSVIVT01031316001 // GSVIVT01017997001 // GSVIVT01020580001 …
GO:0000086	P	G2/M transition of mitotic cell cycle	21	799	53	13212	5e-10	8.8e-08	// GSVIVT01001046001 // GSVIVT01024439001 // GSVIVT01009497001 // GSVIVT01017669001 // GSVIVT01035537001 // GSVIVT01030144001 // GSVIVT01009432001 // GSVIVT01022967001 // GSVIVT01010354001 // GSVIVT01011408001 // GSVIVT01022113001 // GSVIVT01035718001 // GSVIVT01030170001 // GSVIVT01018715001 // GSVIVT01013440001 // GSVIVT01033197001 // GSVIVT01031316001 // GSVIVT01017997001 // GSVIVT01020580001 …
GO:0007167	P	enzyme linked receptor protein signaling pathway	26	799	86	13212	5.7e-10	9.4e-08	// GSVIVT01028547001 // GSVIVT01020055001 // GSVIVT01037446001 // GSVIVT01021240001 // GSVIVT01005456001 // GSVIVT01032670001 // GSVIVT01019778001 // GSVIVT01022070001 // GSVIVT01027636001 // GSVIVT01033355001 // GSVIVT01028727001 // GSVIVT01025870001 // GSVIVT01010376001 // GSVIVT01021118001 // GSVIVT01018536001 // GSVIVT01009444001 // GSVIVT01034604001 // GSVIVT01033749001 // GSVIVT01015046001 …
GO:0007169	P	transmembrane receptor protein tyrosine kinase signaling pathway	26	799	86	13212	5.7e-10	9.4e-08	// GSVIVT01028547001 // GSVIVT01020055001 // GSVIVT01037446001 // GSVIVT01021240001 // GSVIVT01005456001 // GSVIVT01032670001 // GSVIVT01019778001 // GSVIVT01022070001 // GSVIVT01027636001 // GSVIVT01033355001 // GSVIVT01028727001 // GSVIVT01025870001 // GSVIVT01010376001 // GSVIVT01021118001 // GSVIVT01018536001 // GSVIVT01009444001 // GSVIVT01034604001 // GSVIVT01033749001 // GSVIVT01015046001 …
GO:0006796	P	phosphate metabolic process	109	799	950	13212	6.4e-10	1e-07	// GSVIVT01018278001 // GSVIVT01017819001 // GSVIVT01017690001 // GSVIVT01037446001 // GSVIVT01018276001 // GSVIVT01030509001 // GSVIVT01038572001 // GSVIVT01032129001 // GSVIVT01014538001 // GSVIVT01022070001 // GSVIVT01023978001 // GSVIVT01028727001 // GSVIVT01021381001 // GSVIVT01018979001 // GSVIVT01016074001 // GSVIVT01015496001 // GSVIVT01011471001 // GSVIVT01009497001 // GSVIVT01035972001 …
GO:0016572	P	histone phosphorylation	20	799	48	13212	6.4e-10	1e-07	// GSVIVT01025386001 // GSVIVT01037540001 // GSVIVT01024439001 // GSVIVT01009497001 // GSVIVT01018979001 // GSVIVT01035972001 // GSVIVT01011083001 // GSVIVT01022967001 // GSVIVT01010325001 // GSVIVT01001327001 // GSVIVT01035323001 // GSVIVT01008333001 // GSVIVT01013440001 // GSVIVT01033197001 // GSVIVT01032138001 // GSVIVT01009205001 // GSVIVT01020580001 // GSVIVT01024444001 // GSVIVT01009305001 …
GO:0010075	P	regulation of meristem growth	30	799	116	13212	6.6e-10	1e-07	// GSVIVT01013147001 // GSVIVT01013787001 // GSVIVT01030544001 // GSVIVT01025193001 // GSVIVT01001146001 // GSVIVT01033746001 // GSVIVT01035029001 // GSVIVT01032670001 // GSVIVT01001119001 // GSVIVT01012479001 // GSVIVT01027636001 // GSVIVT01012702001 // GSVIVT01013023001 // GSVIVT01028727001 // GSVIVT01024050001 // GSVIVT01025870001 // GSVIVT01021625001 // GSVIVT01001078001 // GSVIVT01036495001 …
GO:0006793	P	phosphorus metabolic process	109	799	951	13212	6.7e-10	1e-07	// GSVIVT01018278001 // GSVIVT01017819001 // GSVIVT01017690001 // GSVIVT01037446001 // GSVIVT01018276001 // GSVIVT01030509001 // GSVIVT01038572001 // GSVIVT01032129001 // GSVIVT01014538001 // GSVIVT01022070001 // GSVIVT01023978001 // GSVIVT01028727001 // GSVIVT01021381001 // GSVIVT01018979001 // GSVIVT01016074001 // GSVIVT01015496001 // GSVIVT01011471001 // GSVIVT01009497001 // GSVIVT01035972001 …
GO:0048509	P	regulation of meristem development	34	799	149	13212	8.1e-10	1.2e-07	// GSVIVT01013147001 // GSVIVT01035384001 // GSVIVT01013440001 // GSVIVT01013787001 // GSVIVT01030544001 // GSVIVT01025193001 // GSVIVT01001146001 // GSVIVT01033746001 // GSVIVT01035029001 // GSVIVT01032670001 // GSVIVT01001119001 // GSVIVT01012479001 // GSVIVT01027636001 // GSVIVT01012702001 // GSVIVT01013023001 // GSVIVT01028727001 // GSVIVT01035818001 // GSVIVT01024050001 // GSVIVT01025870001 …
GO:0051052	P	regulation of DNA metabolic process	36	799	166	13212	8.5e-10	1.2e-07	// GSVIVT01025386001 // GSVIVT01024439001 // GSVIVT01001119001 // GSVIVT01018979001 // GSVIVT01035537001 // GSVIVT01037766001 // GSVIVT01010354001 // GSVIVT01032703001 // GSVIVT01013440001 // GSVIVT01032138001 // GSVIVT01009687001 // GSVIVT01032268001 // GSVIVT01015002001 // GSVIVT01018744001 // GSVIVT01011408001 // GSVIVT01022113001 // GSVIVT01024815001 // GSVIVT01023978001 // GSVIVT01033871001 …
GO:0035266	P	meristem growth	30	799	120	13212	1.3e-09	1.8e-07	// GSVIVT01013147001 // GSVIVT01013787001 // GSVIVT01030544001 // GSVIVT01025193001 // GSVIVT01001146001 // GSVIVT01033746001 // GSVIVT01035029001 // GSVIVT01032670001 // GSVIVT01001119001 // GSVIVT01012479001 // GSVIVT01027636001 // GSVIVT01012702001 // GSVIVT01013023001 // GSVIVT01028727001 // GSVIVT01024050001 // GSVIVT01025870001 // GSVIVT01021625001 // GSVIVT01001078001 // GSVIVT01036495001 …
GO:0016310	P	phosphorylation	95	799	798	13212	1.7e-09	2.3e-07	// GSVIVT01018278001 // GSVIVT01017819001 // GSVIVT01017690001 // GSVIVT01037446001 // GSVIVT01018276001 // GSVIVT01030509001 // GSVIVT01032129001 // GSVIVT01014538001 // GSVIVT01022070001 // GSVIVT01023978001 // GSVIVT01028727001 // GSVIVT01021662001 // GSVIVT01018979001 // GSVIVT01016074001 // GSVIVT01015496001 // GSVIVT01011471001 // GSVIVT01009497001 // GSVIVT01035972001 // GSVIVT01033749001 …
GO:0007018	P	microtubule-based movement	21	799	58	13212	1.9e-09	2.4e-07	// GSVIVT01025512001 // GSVIVT01037540001 // GSVIVT01014585001 // GSVIVT01017669001 // GSVIVT01025777001 // GSVIVT01025778001 // GSVIVT01028062001 // GSVIVT01037766001 // GSVIVT01020503001 // GSVIVT01011382001 // GSVIVT01025071001 // GSVIVT01015015001 // GSVIVT01037405001 // GSVIVT01008333001 // GSVIVT01025610001 // GSVIVT01028911001 // GSVIVT01033871001 // GSVIVT01031809001 // GSVIVT01009205001 …
GO:0006325	P	chromatin organization	61	799	415	13212	2e-09	2.6e-07	// GSVIVT01020503001 // GSVIVT01025386001 // GSVIVT01024439001 // GSVIVT01001119001 // GSVIVT01019518001 // GSVIVT01018979001 // GSVIVT01037766001 // GSVIVT01032703001 // GSVIVT01025005001 // GSVIVT01028245001 // GSVIVT01013440001 // GSVIVT01032138001 // GSVIVT01009205001 // GSVIVT01009687001 // GSVIVT01032268001 // GSVIVT01037540001 // GSVIVT01015002001 // GSVIVT01022113001 // GSVIVT01018744001 …
GO:0051726	P	regulation of cell cycle	41	799	222	13212	3.7e-09	4.7e-07	// GSVIVT01025386001 // GSVIVT01024439001 // GSVIVT01001119001 // GSVIVT01035537001 // GSVIVT01037766001 // GSVIVT01032703001 // GSVIVT01035718001 // GSVIVT01013440001 // GSVIVT01032138001 // GSVIVT01009687001 // GSVIVT01032268001 // GSVIVT01015002001 // GSVIVT01018744001 // GSVIVT01011408001 // GSVIVT01022113001 // GSVIVT01023978001 // GSVIVT01017208001 // GSVIVT01033090001 // GSVIVT01033871001 …
GO:0048638	P	regulation of developmental growth	35	799	170	13212	4.7e-09	5.8e-07	// GSVIVT01013147001 // GSVIVT01013787001 // GSVIVT01032765001 // GSVIVT01030544001 // GSVIVT01035718001 // GSVIVT01001146001 // GSVIVT01033746001 // GSVIVT01035029001 // GSVIVT01032670001 // GSVIVT01001119001 // GSVIVT01012479001 // GSVIVT01027636001 // GSVIVT01012702001 // GSVIVT01013023001 // GSVIVT01028727001 // GSVIVT01024050001 // GSVIVT01025870001 // GSVIVT01021625001 // GSVIVT01001078001 …
GO:0051239	P	regulation of multicellular organismal process	66	799	499	13212	1.9e-08	2.2e-06	// GSVIVT01013147001 // GSVIVT01025386001 // GSVIVT01012702001 // GSVIVT01024439001 // GSVIVT01013440001 // GSVIVT01013787001 // GSVIVT01020580001 // GSVIVT01035537001 // GSVIVT01010354001 // GSVIVT01030544001 // GSVIVT01025193001 // GSVIVT01035384001 // GSVIVT01001146001 // GSVIVT01032138001 // GSVIVT01009205001 // GSVIVT01033746001 // GSVIVT01011408001 // GSVIVT01037540001 // GSVIVT01032670001 …
GO:0040008	P	regulation of growth	36	799	190	13212	1.9e-08	2.2e-06	// GSVIVT01013147001 // GSVIVT01013787001 // GSVIVT01032765001 // GSVIVT01030544001 // GSVIVT01035718001 // GSVIVT01001146001 // GSVIVT01033746001 // GSVIVT01035029001 // GSVIVT01032670001 // GSVIVT01001119001 // GSVIVT01012479001 // GSVIVT01027636001 // GSVIVT01012702001 // GSVIVT01013023001 // GSVIVT01028727001 // GSVIVT01024050001 // GSVIVT01025870001 // GSVIVT01021625001 // GSVIVT01001078001 …
GO:0009888	P	tissue development	80	799	661	13212	1.9e-08	2.2e-06	// GSVIVT01018278001 // GSVIVT01013147001 // GSVIVT01015117001 // GSVIVT01023643001 // GSVIVT01013440001 // GSVIVT01013787001 // GSVIVT01014592001 // GSVIVT01010025001 // GSVIVT01001005001 // GSVIVT01010028001 // GSVIVT01037766001 // GSVIVT01011180001 // GSVIVT01030544001 // GSVIVT01032703001 // GSVIVT01025193001 // GSVIVT01035384001 // GSVIVT01031341001 // GSVIVT01036716001 // GSVIVT01001146001 …
GO:0007346	P	regulation of mitotic cell cycle	23	799	84	13212	2.7e-08	3e-06	// GSVIVT01024439001 // GSVIVT01035537001 // GSVIVT01035718001 // GSVIVT01013440001 // GSVIVT01032138001 // GSVIVT01011408001 // GSVIVT01022113001 // GSVIVT01009305001 // GSVIVT01009497001 // GSVIVT01017669001 // GSVIVT01022967001 // GSVIVT01018715001 // GSVIVT01017997001 // GSVIVT01020580001 // GSVIVT01014319001 // GSVIVT01001046001 // GSVIVT01030144001 // GSVIVT01010354001 // GSVIVT01009432001 …
GO:0042546	P	cell wall biogenesis	39	799	223	13212	3.3e-08	3.7e-06	// GSVIVT01014592001 // GSVIVT01021399001 // GSVIVT01024610001 // GSVIVT01023643001 // GSVIVT01030606001 // GSVIVT01014238001 // GSVIVT01025671001 // GSVIVT01011180001 // GSVIVT01032719001 // GSVIVT01028071001 // GSVIVT01035769001 // GSVIVT01034719001 // GSVIVT01025228001 // GSVIVT01028662001 // GSVIVT01028404001 // GSVIVT01009525001 // GSVIVT01008996001 // GSVIVT01023202001 // GSVIVT01006721001 …
GO:0007049	P	cell cycle	80	799	675	13212	4.4e-08	4.8e-06	// GSVIVT01025386001 // GSVIVT01036969001 // GSVIVT01024439001 // GSVIVT01001119001 // GSVIVT01017819001 // GSVIVT01028911001 // GSVIVT01035537001 // GSVIVT01037766001 // GSVIVT01021316001 // GSVIVT01010354001 // GSVIVT01032703001 // GSVIVT01035718001 // GSVIVT01028245001 // GSVIVT01013440001 // GSVIVT01020830001 // GSVIVT01028071001 // GSVIVT01032138001 // GSVIVT01009205001 // GSVIVT01009219001 …
GO:0007166	P	cell surface receptor linked signaling pathway	26	799	111	13212	5.1e-08	5.4e-06	// GSVIVT01028547001 // GSVIVT01020055001 // GSVIVT01037446001 // GSVIVT01021240001 // GSVIVT01005456001 // GSVIVT01032670001 // GSVIVT01019778001 // GSVIVT01022070001 // GSVIVT01027636001 // GSVIVT01033355001 // GSVIVT01028727001 // GSVIVT01025870001 // GSVIVT01010376001 // GSVIVT01021118001 // GSVIVT01018536001 // GSVIVT01009444001 // GSVIVT01034604001 // GSVIVT01033749001 // GSVIVT01015046001 …
GO:0050793	P	regulation of developmental process	72	799	590	13212	7.8e-08	8.2e-06	// GSVIVT01013147001 // GSVIVT01025386001 // GSVIVT01012702001 // GSVIVT01024439001 // GSVIVT01013440001 // GSVIVT01013787001 // GSVIVT01020580001 // GSVIVT01035537001 // GSVIVT01032765001 // GSVIVT01030544001 // GSVIVT01012529001 // GSVIVT01025193001 // GSVIVT01035384001 // GSVIVT01001146001 // GSVIVT01032138001 // GSVIVT01009205001 // GSVIVT01033746001 // GSVIVT01011408001 // GSVIVT01037540001 …
GO:0048513	P	organ development	130	799	1327	13212	9.7e-08	1e-05	// GSVIVT01018278001 // GSVIVT01023643001 // GSVIVT01018217001 // GSVIVT01025193001 // GSVIVT01010028001 // GSVIVT01028071001 // GSVIVT01035029001 // GSVIVT01037865001 // GSVIVT01028404001 // GSVIVT01010754001 // GSVIVT01022070001 // GSVIVT01018319001 // GSVIVT01001005001 // GSVIVT01021031001 // GSVIVT01013023001 // GSVIVT01022346001 // GSVIVT01028727001 // GSVIVT01015496001 // GSVIVT01029951001 …
GO:0048731	P	system development	130	799	1328	13212	1e-07	1e-05	// GSVIVT01018278001 // GSVIVT01023643001 // GSVIVT01018217001 // GSVIVT01025193001 // GSVIVT01010028001 // GSVIVT01028071001 // GSVIVT01035029001 // GSVIVT01037865001 // GSVIVT01028404001 // GSVIVT01010754001 // GSVIVT01022070001 // GSVIVT01018319001 // GSVIVT01001005001 // GSVIVT01021031001 // GSVIVT01013023001 // GSVIVT01022346001 // GSVIVT01028727001 // GSVIVT01015496001 // GSVIVT01029951001 …
GO:0000279	P	M phase	43	799	275	13212	1.1e-07	1.1e-05	// GSVIVT01036969001 // GSVIVT01024439001 // GSVIVT01001119001 // GSVIVT01028911001 // GSVIVT01035537001 // GSVIVT01021316001 // GSVIVT01008333001 // GSVIVT01013440001 // GSVIVT01020830001 // GSVIVT01032138001 // GSVIVT01009205001 // GSVIVT01010473001 // GSVIVT01037540001 // GSVIVT01015002001 // GSVIVT01022113001 // GSVIVT01017722001 // GSVIVT01011408001 // GSVIVT01020241001 // GSVIVT01011508001 …
GO:0010413	P	glucuronoxylan metabolic process	27	799	125	13212	1.2e-07	1.1e-05	// GSVIVT01014592001 // GSVIVT01023643001 // GSVIVT01030606001 // GSVIVT01014238001 // GSVIVT01011180001 // GSVIVT01032719001 // GSVIVT01025228001 // GSVIVT01028662001 // GSVIVT01009525001 // GSVIVT01023202001 // GSVIVT01006721001 // GSVIVT01024610001 // GSVIVT01028402001 // GSVIVT01031485001 // GSVIVT01026525001 // GSVIVT01025636001 // GSVIVT01009501001 // GSVIVT01034140001 // GSVIVT01009090001 …
GO:0045492	P	xylan biosynthetic process	27	799	125	13212	1.2e-07	1.1e-05	// GSVIVT01014592001 // GSVIVT01023643001 // GSVIVT01030606001 // GSVIVT01014238001 // GSVIVT01011180001 // GSVIVT01032719001 // GSVIVT01025228001 // GSVIVT01028662001 // GSVIVT01009525001 // GSVIVT01023202001 // GSVIVT01006721001 // GSVIVT01024610001 // GSVIVT01028402001 // GSVIVT01031485001 // GSVIVT01026525001 // GSVIVT01025636001 // GSVIVT01009501001 // GSVIVT01034140001 // GSVIVT01009090001 …
GO:0010089	P	xylem development	17	799	50	13212	1.4e-07	1.3e-05	// GSVIVT01018278001 // GSVIVT01025228001 // GSVIVT01015117001 // GSVIVT01023643001 // GSVIVT01031341001 // GSVIVT01011353001 // GSVIVT01009501001 // GSVIVT01036565001 // GSVIVT01029951001 // GSVIVT01037766001 // GSVIVT01011180001 // GSVIVT01014592001 // GSVIVT01015220001 // GSVIVT01028042001 // GSVIVT01010028001 // GSVIVT01001005001 // GSVIVT01029411001
GO:0045491	P	xylan metabolic process	27	799	127	13212	1.6e-07	1.4e-05	// GSVIVT01014592001 // GSVIVT01023643001 // GSVIVT01030606001 // GSVIVT01014238001 // GSVIVT01011180001 // GSVIVT01032719001 // GSVIVT01025228001 // GSVIVT01028662001 // GSVIVT01009525001 // GSVIVT01023202001 // GSVIVT01006721001 // GSVIVT01024610001 // GSVIVT01028402001 // GSVIVT01031485001 // GSVIVT01026525001 // GSVIVT01025636001 // GSVIVT01009501001 // GSVIVT01034140001 // GSVIVT01009090001 …
GO:0070592	P	cell wall polysaccharide biosynthetic process	27	799	127	13212	1.6e-07	1.4e-05	// GSVIVT01014592001 // GSVIVT01023643001 // GSVIVT01030606001 // GSVIVT01014238001 // GSVIVT01011180001 // GSVIVT01032719001 // GSVIVT01025228001 // GSVIVT01028662001 // GSVIVT01009525001 // GSVIVT01023202001 // GSVIVT01006721001 // GSVIVT01024610001 // GSVIVT01028402001 // GSVIVT01031485001 // GSVIVT01026525001 // GSVIVT01025636001 // GSVIVT01009501001 // GSVIVT01034140001 // GSVIVT01009090001 …
GO:0044038	P	cell wall macromolecule biosynthetic process	27	799	127	13212	1.6e-07	1.4e-05	// GSVIVT01014592001 // GSVIVT01023643001 // GSVIVT01030606001 // GSVIVT01014238001 // GSVIVT01011180001 // GSVIVT01032719001 // GSVIVT01025228001 // GSVIVT01028662001 // GSVIVT01009525001 // GSVIVT01023202001 // GSVIVT01006721001 // GSVIVT01024610001 // GSVIVT01028402001 // GSVIVT01031485001 // GSVIVT01026525001 // GSVIVT01025636001 // GSVIVT01009501001 // GSVIVT01034140001 // GSVIVT01009090001 …
GO:0070589	P	cellular component macromolecule biosynthetic process	27	799	127	13212	1.6e-07	1.4e-05	// GSVIVT01014592001 // GSVIVT01023643001 // GSVIVT01030606001 // GSVIVT01014238001 // GSVIVT01011180001 // GSVIVT01032719001 // GSVIVT01025228001 // GSVIVT01028662001 // GSVIVT01009525001 // GSVIVT01023202001 // GSVIVT01006721001 // GSVIVT01024610001 // GSVIVT01028402001 // GSVIVT01031485001 // GSVIVT01026525001 // GSVIVT01025636001 // GSVIVT01009501001 // GSVIVT01034140001 // GSVIVT01009090001 …
GO:0010073	P	meristem maintenance	35	799	200	13212	1.7e-07	1.4e-05	// GSVIVT01018278001 // GSVIVT01013147001 // GSVIVT01013787001 // GSVIVT01010025001 // GSVIVT01030544001 // GSVIVT01025193001 // GSVIVT01036716001 // GSVIVT01001146001 // GSVIVT01033746001 // GSVIVT01035029001 // GSVIVT01032670001 // GSVIVT01001119001 // GSVIVT01012479001 // GSVIVT01022070001 // GSVIVT01027636001 // GSVIVT01012702001 // GSVIVT01013023001 // GSVIVT01028727001 // GSVIVT01024050001 …
GO:0022403	P	cell cycle phase	52	799	376	13212	1.8e-07	1.6e-05	// GSVIVT01036969001 // GSVIVT01024439001 // GSVIVT01001119001 // GSVIVT01028911001 // GSVIVT01035537001 // GSVIVT01021316001 // GSVIVT01010354001 // GSVIVT01035718001 // GSVIVT01008333001 // GSVIVT01013440001 // GSVIVT01020830001 // GSVIVT01028071001 // GSVIVT01032138001 // GSVIVT01009205001 // GSVIVT01010473001 // GSVIVT01037540001 // GSVIVT01015002001 // GSVIVT01022113001 // GSVIVT01017722001 …
GO:0040029	P	regulation of gene expression, epigenetic	49	799	345	13212	2.1e-07	1.7e-05	// GSVIVT01020503001 // GSVIVT01025386001 // GSVIVT01024439001 // GSVIVT01001119001 // GSVIVT01019518001 // GSVIVT01018979001 // GSVIVT01037766001 // GSVIVT01021316001 // GSVIVT01032703001 // GSVIVT01028245001 // GSVIVT01013440001 // GSVIVT01032138001 // GSVIVT01009205001 // GSVIVT01009687001 // GSVIVT01032268001 // GSVIVT01037540001 // GSVIVT01015002001 // GSVIVT01018744001 // GSVIVT01022070001 …
GO:0010410	P	hemicellulose metabolic process	27	799	131	13212	2.7e-07	2.2e-05	// GSVIVT01014592001 // GSVIVT01023643001 // GSVIVT01030606001 // GSVIVT01014238001 // GSVIVT01011180001 // GSVIVT01032719001 // GSVIVT01025228001 // GSVIVT01028662001 // GSVIVT01009525001 // GSVIVT01023202001 // GSVIVT01006721001 // GSVIVT01024610001 // GSVIVT01028402001 // GSVIVT01031485001 // GSVIVT01026525001 // GSVIVT01025636001 // GSVIVT01009501001 // GSVIVT01034140001 // GSVIVT01009090001 …
GO:0051276	P	chromosome organization	67	799	556	13212	3.4e-07	2.8e-05	// GSVIVT01020503001 // GSVIVT01025386001 // GSVIVT01024439001 // GSVIVT01001119001 // GSVIVT01019518001 // GSVIVT01018979001 // GSVIVT01037766001 // GSVIVT01021316001 // GSVIVT01010354001 // GSVIVT01032703001 // GSVIVT01025005001 // GSVIVT01028245001 // GSVIVT01013440001 // GSVIVT01032138001 // GSVIVT01009205001 // GSVIVT01009687001 // GSVIVT01032268001 // GSVIVT01037540001 // GSVIVT01015002001 …
GO:0006996	P	organelle organization	144	799	1554	13212	3.9e-07	3.2e-05	// GSVIVT01032029001 // GSVIVT01017819001 // GSVIVT01015201001 // GSVIVT01025193001 // GSVIVT01028071001 // GSVIVT01014585001 // GSVIVT01018276001 // GSVIVT01035029001 // GSVIVT01032129001 // GSVIVT01015002001 // GSVIVT01022113001 // GSVIVT01018744001 // GSVIVT01022070001 // GSVIVT01018319001 // GSVIVT01017722001 // GSVIVT01021031001 // GSVIVT01023978001 // GSVIVT01036499001 // GSVIVT01033494001 …
GO:0022402	P	cell cycle process	68	799	575	13212	5.2e-07	4.1e-05	// GSVIVT01025386001 // GSVIVT01036969001 // GSVIVT01024439001 // GSVIVT01001119001 // GSVIVT01017819001 // GSVIVT01028911001 // GSVIVT01035537001 // GSVIVT01021316001 // GSVIVT01010354001 // GSVIVT01032703001 // GSVIVT01035718001 // GSVIVT01028245001 // GSVIVT01013440001 // GSVIVT01020830001 // GSVIVT01028071001 // GSVIVT01032138001 // GSVIVT01009205001 // GSVIVT01010473001 // GSVIVT01011508001 …
GO:0048856	P	anatomical structure development	186	799	2155	13212	5.4e-07	4.2e-05	// GSVIVT01018278001 // GSVIVT01023643001 // GSVIVT01017819001 // GSVIVT01018217001 // GSVIVT01025193001 // GSVIVT01010028001 // GSVIVT01028071001 // GSVIVT01035029001 // GSVIVT01021072001 // GSVIVT01037865001 // GSVIVT01028404001 // GSVIVT01010754001 // GSVIVT01021149001 // GSVIVT01018319001 // GSVIVT01001005001 // GSVIVT01021031001 // GSVIVT01023978001 // GSVIVT01013023001 // GSVIVT01036499001 …
GO:0010564	P	regulation of cell cycle process	24	799	115	13212	1e-06	7.8e-05	// GSVIVT01024439001 // GSVIVT01035537001 // GSVIVT01035718001 // GSVIVT01013440001 // GSVIVT01011408001 // GSVIVT01022113001 // GSVIVT01033871001 // GSVIVT01009305001 // GSVIVT01021625001 // GSVIVT01009497001 // GSVIVT01017669001 // GSVIVT01022967001 // GSVIVT01018715001 // GSVIVT01017997001 // GSVIVT01020580001 // GSVIVT01014319001 // GSVIVT01001046001 // GSVIVT01030144001 // GSVIVT01010354001 …
GO:0010383	P	cell wall polysaccharide metabolic process	28	799	153	13212	1.3e-06	9.9e-05	// GSVIVT01014592001 // GSVIVT01023643001 // GSVIVT01030606001 // GSVIVT01014238001 // GSVIVT01011180001 // GSVIVT01032719001 // GSVIVT01025228001 // GSVIVT01028662001 // GSVIVT01009525001 // GSVIVT01023202001 // GSVIVT01006721001 // GSVIVT01024610001 // GSVIVT01028402001 // GSVIVT01031485001 // GSVIVT01026525001 // GSVIVT01025636001 // GSVIVT01009501001 // GSVIVT01034140001 // GSVIVT01009090001 …
GO:0010087	P	phloem or xylem histogenesis	18	799	68	13212	1.3e-06	9.9e-05	// GSVIVT01018278001 // GSVIVT01025228001 // GSVIVT01015117001 // GSVIVT01023643001 // GSVIVT01034008001 // GSVIVT01031341001 // GSVIVT01011353001 // GSVIVT01009501001 // GSVIVT01036565001 // GSVIVT01029951001 // GSVIVT01037766001 // GSVIVT01011180001 // GSVIVT01014592001 // GSVIVT01015220001 // GSVIVT01028042001 // GSVIVT01010028001 // GSVIVT01001005001 // GSVIVT01029411001
GO:0051225	P	spindle assembly	13	799	34	13212	1.4e-06	0.0001	// GSVIVT01029552001 // GSVIVT01037540001 // GSVIVT01024439001 // GSVIVT01035818001 // GSVIVT01028911001 // GSVIVT01009432001 // GSVIVT01037038001 // GSVIVT01013440001 // GSVIVT01035559001 // GSVIVT01031316001 // GSVIVT01032138001 // GSVIVT01020580001 // GSVIVT01009305001
GO:0006342	P	chromatin silencing	32	799	193	13212	1.6e-06	0.00012	// GSVIVT01020503001 // GSVIVT01025386001 // GSVIVT01024439001 // GSVIVT01018979001 // GSVIVT01037766001 // GSVIVT01021316001 // GSVIVT01028245001 // GSVIVT01013440001 // GSVIVT01032138001 // GSVIVT01009205001 // GSVIVT01009687001 // GSVIVT01032268001 // GSVIVT01037540001 // GSVIVT01022070001 // GSVIVT01011408001 // GSVIVT01023978001 // GSVIVT01017208001 // GSVIVT01033871001 // GSVIVT01035818001 …
GO:0045814	P	negative regulation of gene expression, epigenetic	32	799	195	13212	1.9e-06	0.00014	// GSVIVT01020503001 // GSVIVT01025386001 // GSVIVT01024439001 // GSVIVT01018979001 // GSVIVT01037766001 // GSVIVT01021316001 // GSVIVT01028245001 // GSVIVT01013440001 // GSVIVT01032138001 // GSVIVT01009205001 // GSVIVT01009687001 // GSVIVT01032268001 // GSVIVT01037540001 // GSVIVT01022070001 // GSVIVT01011408001 // GSVIVT01023978001 // GSVIVT01017208001 // GSVIVT01033871001 // GSVIVT01035818001 …
GO:0016458	P	gene silencing	42	799	304	13212	2.9e-06	0.00021	// GSVIVT01020503001 // GSVIVT01025386001 // GSVIVT01024439001 // GSVIVT01018979001 // GSVIVT01035537001 // GSVIVT01037766001 // GSVIVT01021316001 // GSVIVT01032703001 // GSVIVT01028245001 // GSVIVT01013440001 // GSVIVT01032138001 // GSVIVT01009205001 // GSVIVT01009687001 // GSVIVT01032268001 // GSVIVT01037540001 // GSVIVT01015002001 // GSVIVT01022070001 // GSVIVT01011408001 // GSVIVT01023978001 …
GO:0006464	P	protein modification process	156	799	1784	13212	3e-06	0.00021	// GSVIVT01018278001 // GSVIVT01023643001 // GSVIVT01017819001 // GSVIVT01017690001 // GSVIVT01002809001 // GSVIVT01037446001 // GSVIVT01018276001 // GSVIVT01038572001 // GSVIVT01032129001 // GSVIVT01022113001 // GSVIVT01018744001 // GSVIVT01022070001 // GSVIVT01023978001 // GSVIVT01028727001 // GSVIVT01021381001 // GSVIVT01018979001 // GSVIVT01016074001 // GSVIVT01015496001 // GSVIVT01011471001 …
GO:0007051	P	spindle organization	13	799	37	13212	3e-06	0.00021	// GSVIVT01029552001 // GSVIVT01037540001 // GSVIVT01024439001 // GSVIVT01035818001 // GSVIVT01028911001 // GSVIVT01009432001 // GSVIVT01037038001 // GSVIVT01013440001 // GSVIVT01035559001 // GSVIVT01031316001 // GSVIVT01032138001 // GSVIVT01020580001 // GSVIVT01009305001
GO:0048646	P	anatomical structure formation involved in morphogenesis	34	799	222	13212	3.6e-06	0.00025	// GSVIVT01032681001 // GSVIVT01035384001 // GSVIVT01024439001 // GSVIVT01010025001 // GSVIVT01016552001 // GSVIVT01018782001 // GSVIVT01018217001 // GSVIVT01028245001 // GSVIVT01008882001 // GSVIVT01009205001 // GSVIVT01037865001 // GSVIVT01020241001 // GSVIVT01015015001 // GSVIVT01011408001 // GSVIVT01021031001 // GSVIVT01019965001 // GSVIVT01017208001 // GSVIVT01017819001 // GSVIVT01035818001 …
GO:0051329	P	interphase of mitotic cell cycle	26	799	145	13212	4.3e-06	0.00029	// GSVIVT01024439001 // GSVIVT01035537001 // GSVIVT01035718001 // GSVIVT01008333001 // GSVIVT01013440001 // GSVIVT01028071001 // GSVIVT01032138001 // GSVIVT01011408001 // GSVIVT01022113001 // GSVIVT01009305001 // GSVIVT01009497001 // GSVIVT01032906001 // GSVIVT01017669001 // GSVIVT01035559001 // GSVIVT01022967001 // GSVIVT01018715001 // GSVIVT01017997001 // GSVIVT01020580001 // GSVIVT01014319001 …
GO:0051325	P	interphase	26	799	146	13212	4.8e-06	0.00032	// GSVIVT01024439001 // GSVIVT01035537001 // GSVIVT01035718001 // GSVIVT01008333001 // GSVIVT01013440001 // GSVIVT01028071001 // GSVIVT01032138001 // GSVIVT01011408001 // GSVIVT01022113001 // GSVIVT01009305001 // GSVIVT01009497001 // GSVIVT01032906001 // GSVIVT01017669001 // GSVIVT01035559001 // GSVIVT01022967001 // GSVIVT01018715001 // GSVIVT01017997001 // GSVIVT01020580001 // GSVIVT01014319001 …
GO:0006346	P	methylation-dependent chromatin silencing	20	799	93	13212	5.4e-06	0.00036	// GSVIVT01020503001 // GSVIVT01032268001 // GSVIVT01025386001 // GSVIVT01037540001 // GSVIVT01024439001 // GSVIVT01009687001 // GSVIVT01018979001 // GSVIVT01037766001 // GSVIVT01011842001 // GSVIVT01011408001 // GSVIVT01018715001 // GSVIVT01023978001 // GSVIVT01017208001 // GSVIVT01028245001 // GSVIVT01033197001 // GSVIVT01017997001 // GSVIVT01035818001 // GSVIVT01009305001 // GSVIVT01014319001 …
GO:0009908	P	flower development	70	799	645	13212	5.7e-06	0.00038	// GSVIVT01018278001 // GSVIVT01025386001 // GSVIVT01012702001 // GSVIVT01024439001 // GSVIVT01013787001 // GSVIVT01027431001 // GSVIVT01010025001 // GSVIVT01035537001 // GSVIVT01018782001 // GSVIVT01010354001 // GSVIVT01025193001 // GSVIVT01028245001 // GSVIVT01020580001 // GSVIVT01033197001 // GSVIVT01032138001 // GSVIVT01009205001 // GSVIVT01009219001 // GSVIVT01005456001 // GSVIVT01008070001 …
GO:0070925	P	organelle assembly	13	799	40	13212	6.1e-06	0.0004	// GSVIVT01029552001 // GSVIVT01037540001 // GSVIVT01024439001 // GSVIVT01035818001 // GSVIVT01028911001 // GSVIVT01009432001 // GSVIVT01037038001 // GSVIVT01013440001 // GSVIVT01035559001 // GSVIVT01031316001 // GSVIVT01032138001 // GSVIVT01020580001 // GSVIVT01009305001
GO:0009698	P	phenylpropanoid metabolic process	36	799	250	13212	6.5e-06	0.00042	// GSVIVT01035384001 // GSVIVT01019450001 // GSVIVT01027431001 // GSVIVT01025800001 // GSVIVT01033705001 // GSVIVT01033677001 // GSVIVT01018782001 // GSVIVT01018625001 // GSVIVT01033445001 // GSVIVT01034003001 // GSVIVT01035029001 // GSVIVT01033890001 // GSVIVT01034140001 // GSVIVT01012650001 // GSVIVT01032968001 // GSVIVT01006396001 // GSVIVT01029765001 // GSVIVT01024221001 // GSVIVT01038655001 …
GO:0019344	P	cysteine biosynthetic process	26	799	149	13212	6.6e-06	0.00042	// GSVIVT01030386001 // GSVIVT01013147001 // GSVIVT01029789001 // GSVIVT01027917001 // GSVIVT01012727001 // GSVIVT01025778001 // GSVIVT01025841001 // GSVIVT01017797001 // GSVIVT01035029001 // GSVIVT01026478001 // GSVIVT01008996001 // GSVIVT01021828001 // GSVIVT01012702001 // GSVIVT01010754001 // GSVIVT01033079001 // GSVIVT01034031001 // GSVIVT01031263001 // GSVIVT01036077001 // GSVIVT01036671001 …
GO:0006534	P	cysteine metabolic process	26	799	150	13212	7.4e-06	0.00046	// GSVIVT01030386001 // GSVIVT01013147001 // GSVIVT01029789001 // GSVIVT01027917001 // GSVIVT01012727001 // GSVIVT01025778001 // GSVIVT01025841001 // GSVIVT01017797001 // GSVIVT01035029001 // GSVIVT01026478001 // GSVIVT01008996001 // GSVIVT01021828001 // GSVIVT01012702001 // GSVIVT01010754001 // GSVIVT01033079001 // GSVIVT01034031001 // GSVIVT01031263001 // GSVIVT01036077001 // GSVIVT01036671001 …
GO:0009653	P	anatomical structure morphogenesis	104	799	1096	13212	8.3e-06	0.00052	// GSVIVT01018278001 // GSVIVT01017819001 // GSVIVT01018217001 // GSVIVT01025193001 // GSVIVT01028071001 // GSVIVT01035029001 // GSVIVT01037865001 // GSVIVT01028404001 // GSVIVT01022113001 // GSVIVT01022070001 // GSVIVT01018319001 // GSVIVT01021031001 // GSVIVT01022346001 // GSVIVT01018715001 // GSVIVT01018116001 // GSVIVT01009501001 // GSVIVT01034997001 // GSVIVT01009902001 // GSVIVT01021662001 …
GO:0009832	P	plant-type cell wall biogenesis	20	799	97	13212	9.3e-06	0.00057	// GSVIVT01025228001 // GSVIVT01021399001 // GSVIVT01036565001 // GSVIVT01028404001 // GSVIVT01024221001 // GSVIVT01027431001 // GSVIVT01024679001 // GSVIVT01021118001 // GSVIVT01025671001 // GSVIVT01012479001 // GSVIVT01028402001 // GSVIVT01031485001 // GSVIVT01034003001 // GSVIVT01028071001 // GSVIVT01023643001 // GSVIVT01035769001 // GSVIVT01032670001 // GSVIVT01034140001 // GSVIVT01025636001 …
GO:0009699	P	phenylpropanoid biosynthetic process	31	799	205	13212	1.2e-05	0.00073	// GSVIVT01035384001 // GSVIVT01019450001 // GSVIVT01027431001 // GSVIVT01025800001 // GSVIVT01033705001 // GSVIVT01018782001 // GSVIVT01018625001 // GSVIVT01033445001 // GSVIVT01035029001 // GSVIVT01032685001 // GSVIVT01012650001 // GSVIVT01032968001 // GSVIVT01033890001 // GSVIVT01006396001 // GSVIVT01029765001 // GSVIVT01038655001 // GSVIVT01010390001 // GSVIVT01035829001 // GSVIVT01036464001 …
GO:0009070	P	serine family amino acid biosynthetic process	26	799	155	13212	1.2e-05	0.00074	// GSVIVT01030386001 // GSVIVT01013147001 // GSVIVT01029789001 // GSVIVT01027917001 // GSVIVT01012727001 // GSVIVT01025778001 // GSVIVT01025841001 // GSVIVT01017797001 // GSVIVT01035029001 // GSVIVT01026478001 // GSVIVT01008996001 // GSVIVT01021828001 // GSVIVT01012702001 // GSVIVT01010754001 // GSVIVT01033079001 // GSVIVT01034031001 // GSVIVT01031263001 // GSVIVT01036077001 // GSVIVT01036671001 …
GO:0044085	P	cellular component biogenesis	93	799	960	13212	1.3e-05	0.00074	// GSVIVT01023643001 // GSVIVT01017819001 // GSVIVT01030552001 // GSVIVT01028071001 // GSVIVT01032129001 // GSVIVT01028404001 // GSVIVT01023202001 // GSVIVT01006721001 // GSVIVT01014238001 // GSVIVT01009501001 // GSVIVT01034997001 // GSVIVT01025005001 // GSVIVT01009305001 // GSVIVT01037038001 // GSVIVT01000004001 // GSVIVT01034510001 // GSVIVT01016295001 // GSVIVT01021399001 // GSVIVT01027431001 …
GO:0050789	P	regulation of biological process	235	799	3003	13212	1.3e-05	0.00078	// GSVIVT01018278001 // GSVIVT01009624001 // GSVIVT01032029001 // GSVIVT01032703001 // GSVIVT01017690001 // GSVIVT01011778001 // GSVIVT01024580001 // GSVIVT01015201001 // GSVIVT01025193001 // GSVIVT01027921001 // GSVIVT01010028001 // GSVIVT01028071001 // GSVIVT01018276001 // GSVIVT01030509001 // GSVIVT01021072001 // GSVIVT01033890001 // GSVIVT01035614001 // GSVIVT01032129001 // GSVIVT01032968001 …
GO:0065007	P	biological regulation	272	799	3571	13212	1.4e-05	0.0008	// GSVIVT01018278001 // GSVIVT01009624001 // GSVIVT01032029001 // GSVIVT01032703001 // GSVIVT01017690001 // GSVIVT01002809001 // GSVIVT01011778001 // GSVIVT01024580001 // GSVIVT01015201001 // GSVIVT01025193001 // GSVIVT01027921001 // GSVIVT01010028001 // GSVIVT01028071001 // GSVIVT01018276001 // GSVIVT01030509001 // GSVIVT01021072001 // GSVIVT01033890001 // GSVIVT01035614001 // GSVIVT01032129001 …
GO:0048589	P	developmental growth	52	799	444	13212	1.5e-05	0.00087	// GSVIVT01032681001 // GSVIVT01013147001 // GSVIVT01013787001 // GSVIVT01025778001 // GSVIVT01025466001 // GSVIVT01032765001 // GSVIVT01030544001 // GSVIVT01035718001 // GSVIVT01001146001 // GSVIVT01033746001 // GSVIVT01034162001 // GSVIVT01035029001 // GSVIVT01028404001 // GSVIVT01001119001 // GSVIVT01012479001 // GSVIVT01027636001 // GSVIVT01010983001 // GSVIVT01012702001 // GSVIVT01019965001 …
GO:0009808	P	lignin metabolic process	13	799	45	13212	1.8e-05	0.001	// GSVIVT01034241001 // GSVIVT01023221001 // GSVIVT01027431001 // GSVIVT01025800001 // GSVIVT01038655001 // GSVIVT01012650001 // GSVIVT01034146001 // GSVIVT01034003001 // GSVIVT01036464001 // GSVIVT01032744001 // GSVIVT01034140001 // GSVIVT01035029001 // GSVIVT01025214001
GO:0048451	P	petal formation	14	799	53	13212	2e-05	0.0011	// GSVIVT01020503001 // GSVIVT01018782001 // GSVIVT01021031001 // GSVIVT01010025001 // GSVIVT01011842001 // GSVIVT01020241001 // GSVIVT01030170001 // GSVIVT01017208001 // GSVIVT01028245001 // GSVIVT01031316001 // GSVIVT01017997001 // GSVIVT01009205001 // GSVIVT01037865001 // GSVIVT01031126001
GO:0048453	P	sepal formation	14	799	53	13212	2e-05	0.0011	// GSVIVT01020503001 // GSVIVT01018782001 // GSVIVT01021031001 // GSVIVT01010025001 // GSVIVT01011842001 // GSVIVT01020241001 // GSVIVT01030170001 // GSVIVT01017208001 // GSVIVT01028245001 // GSVIVT01031316001 // GSVIVT01017997001 // GSVIVT01009205001 // GSVIVT01037865001 // GSVIVT01031126001
GO:0048447	P	sepal morphogenesis	14	799	53	13212	2e-05	0.0011	// GSVIVT01020503001 // GSVIVT01018782001 // GSVIVT01021031001 // GSVIVT01010025001 // GSVIVT01011842001 // GSVIVT01020241001 // GSVIVT01030170001 // GSVIVT01017208001 // GSVIVT01028245001 // GSVIVT01031316001 // GSVIVT01017997001 // GSVIVT01009205001 // GSVIVT01037865001 // GSVIVT01031126001
GO:0048464	P	flower calyx development	14	799	54	13212	2.4e-05	0.0013	// GSVIVT01020503001 // GSVIVT01018782001 // GSVIVT01021031001 // GSVIVT01010025001 // GSVIVT01011842001 // GSVIVT01020241001 // GSVIVT01030170001 // GSVIVT01017208001 // GSVIVT01028245001 // GSVIVT01031316001 // GSVIVT01017997001 // GSVIVT01009205001 // GSVIVT01037865001 // GSVIVT01031126001
GO:0048442	P	sepal development	14	799	54	13212	2.4e-05	0.0013	// GSVIVT01020503001 // GSVIVT01018782001 // GSVIVT01021031001 // GSVIVT01010025001 // GSVIVT01011842001 // GSVIVT01020241001 // GSVIVT01030170001 // GSVIVT01017208001 // GSVIVT01028245001 // GSVIVT01031316001 // GSVIVT01017997001 // GSVIVT01009205001 // GSVIVT01037865001 // GSVIVT01031126001
GO:0048507	P	meristem development	43	799	348	13212	2.7e-05	0.0014	// GSVIVT01018278001 // GSVIVT01013147001 // GSVIVT01035384001 // GSVIVT01013440001 // GSVIVT01013787001 // GSVIVT01010025001 // GSVIVT01011180001 // GSVIVT01030544001 // GSVIVT01025193001 // GSVIVT01036716001 // GSVIVT01001146001 // GSVIVT01033746001 // GSVIVT01035029001 // GSVIVT01032670001 // GSVIVT01001119001 // GSVIVT01012479001 // GSVIVT01022070001 // GSVIVT01027636001 // GSVIVT01012702001 …
GO:0043414	P	macromolecule methylation	47	799	397	13212	3e-05	0.0016	// GSVIVT01020503001 // GSVIVT01025386001 // GSVIVT01024439001 // GSVIVT01001119001 // GSVIVT01019518001 // GSVIVT01018979001 // GSVIVT01037766001 // GSVIVT01032703001 // GSVIVT01028245001 // GSVIVT01013440001 // GSVIVT01032138001 // GSVIVT01009205001 // GSVIVT01032268001 // GSVIVT01037540001 // GSVIVT01015002001 // GSVIVT01018744001 // GSVIVT01022070001 // GSVIVT01011408001 // GSVIVT01022113001 …
GO:0009765	P	photosynthesis, light harvesting	10	799	28	13212	3.8e-05	0.002	// GSVIVT01029789001 // GSVIVT01036077001 // GSVIVT01020858001 // GSVIVT01007988001 // GSVIVT01015169001 // GSVIVT01000004001 // GSVIVT01030552001 // GSVIVT01014439001 // GSVIVT01028204001 // GSVIVT01016295001
GO:0009834	P	secondary cell wall biogenesis	9	799	22	13212	3.9e-05	0.0021	// GSVIVT01021399001 // GSVIVT01036565001 // GSVIVT01023643001 // GSVIVT01027431001 // GSVIVT01025671001 // GSVIVT01028402001 // GSVIVT01031485001 // GSVIVT01034003001 // GSVIVT01025636001
GO:0009890	P	negative regulation of biosynthetic process	39	799	310	13212	4.4e-05	0.0023	// GSVIVT01020503001 // GSVIVT01025386001 // GSVIVT01024439001 // GSVIVT01018979001 // GSVIVT01037766001 // GSVIVT01021316001 // GSVIVT01024580001 // GSVIVT01028245001 // GSVIVT01013440001 // GSVIVT01032138001 // GSVIVT01009205001 // GSVIVT01009687001 // GSVIVT01032268001 // GSVIVT01037540001 // GSVIVT01022070001 // GSVIVT01011408001 // GSVIVT01022113001 // GSVIVT01023978001 // GSVIVT01017208001 …
GO:0031327	P	negative regulation of cellular biosynthetic process	39	799	310	13212	4.4e-05	0.0023	// GSVIVT01020503001 // GSVIVT01025386001 // GSVIVT01024439001 // GSVIVT01018979001 // GSVIVT01037766001 // GSVIVT01021316001 // GSVIVT01024580001 // GSVIVT01028245001 // GSVIVT01013440001 // GSVIVT01032138001 // GSVIVT01009205001 // GSVIVT01009687001 // GSVIVT01032268001 // GSVIVT01037540001 // GSVIVT01022070001 // GSVIVT01011408001 // GSVIVT01022113001 // GSVIVT01023978001 // GSVIVT01017208001 …
GO:0009892	P	negative regulation of metabolic process	50	799	440	13212	4.5e-05	0.0023	// GSVIVT01020503001 // GSVIVT01025386001 // GSVIVT01024439001 // GSVIVT01018979001 // GSVIVT01035537001 // GSVIVT01037766001 // GSVIVT01021316001 // GSVIVT01024580001 // GSVIVT01032703001 // GSVIVT01028245001 // GSVIVT01013440001 // GSVIVT01032138001 // GSVIVT01009205001 // GSVIVT01009687001 // GSVIVT01032268001 // GSVIVT01037540001 // GSVIVT01015002001 // GSVIVT01022070001 // GSVIVT01009624001 …
GO:0032259	P	methylation	47	799	404	13212	4.5e-05	0.0023	// GSVIVT01020503001 // GSVIVT01025386001 // GSVIVT01024439001 // GSVIVT01001119001 // GSVIVT01019518001 // GSVIVT01018979001 // GSVIVT01037766001 // GSVIVT01032703001 // GSVIVT01028245001 // GSVIVT01013440001 // GSVIVT01032138001 // GSVIVT01009205001 // GSVIVT01032268001 // GSVIVT01037540001 // GSVIVT01015002001 // GSVIVT01018744001 // GSVIVT01022070001 // GSVIVT01011408001 // GSVIVT01022113001 …
GO:0006259	P	DNA metabolic process	62	799	589	13212	4.6e-05	0.0023	// GSVIVT01025386001 // GSVIVT01024439001 // GSVIVT01001119001 // GSVIVT01019518001 // GSVIVT01018979001 // GSVIVT01037766001 // GSVIVT01010354001 // GSVIVT01032703001 // GSVIVT01035718001 // GSVIVT01013440001 // GSVIVT01028071001 // GSVIVT01032138001 // GSVIVT01009205001 // GSVIVT01011508001 // GSVIVT01009687001 // GSVIVT01032268001 // GSVIVT01021316001 // GSVIVT01015002001 // GSVIVT01033358001 …
GO:0048446	P	petal morphogenesis	14	799	58	13212	4.7e-05	0.0023	// GSVIVT01020503001 // GSVIVT01018782001 // GSVIVT01021031001 // GSVIVT01010025001 // GSVIVT01011842001 // GSVIVT01020241001 // GSVIVT01030170001 // GSVIVT01017208001 // GSVIVT01028245001 // GSVIVT01031316001 // GSVIVT01017997001 // GSVIVT01009205001 // GSVIVT01037865001 // GSVIVT01031126001
GO:0010629	P	negative regulation of gene expression	47	799	405	13212	4.7e-05	0.0023	// GSVIVT01020503001 // GSVIVT01025386001 // GSVIVT01024439001 // GSVIVT01018979001 // GSVIVT01035537001 // GSVIVT01037766001 // GSVIVT01021316001 // GSVIVT01024580001 // GSVIVT01032703001 // GSVIVT01028245001 // GSVIVT01013440001 // GSVIVT01032138001 // GSVIVT01009205001 // GSVIVT01009687001 // GSVIVT01032268001 // GSVIVT01037540001 // GSVIVT01015002001 // GSVIVT01022070001 // GSVIVT01011408001 …
GO:0045892	P	negative regulation of transcription, DNA-dependent	37	799	290	13212	5.3e-05	0.0025	// GSVIVT01020503001 // GSVIVT01025386001 // GSVIVT01024439001 // GSVIVT01018979001 // GSVIVT01033902001 // GSVIVT01021316001 // GSVIVT01024580001 // GSVIVT01028245001 // GSVIVT01013440001 // GSVIVT01032138001 // GSVIVT01009205001 // GSVIVT01009687001 // GSVIVT01032268001 // GSVIVT01037540001 // GSVIVT01022070001 // GSVIVT01011408001 // GSVIVT01023978001 // GSVIVT01017208001 // GSVIVT01033871001 …
GO:0016481	P	negative regulation of transcription	37	799	290	13212	5.3e-05	0.0025	// GSVIVT01020503001 // GSVIVT01025386001 // GSVIVT01024439001 // GSVIVT01018979001 // GSVIVT01033902001 // GSVIVT01021316001 // GSVIVT01024580001 // GSVIVT01028245001 // GSVIVT01013440001 // GSVIVT01032138001 // GSVIVT01009205001 // GSVIVT01009687001 // GSVIVT01032268001 // GSVIVT01037540001 // GSVIVT01022070001 // GSVIVT01011408001 // GSVIVT01023978001 // GSVIVT01017208001 // GSVIVT01033871001 …
GO:0051253	P	negative regulation of RNA metabolic process	37	799	290	13212	5.3e-05	0.0025	// GSVIVT01020503001 // GSVIVT01025386001 // GSVIVT01024439001 // GSVIVT01018979001 // GSVIVT01033902001 // GSVIVT01021316001 // GSVIVT01024580001 // GSVIVT01028245001 // GSVIVT01013440001 // GSVIVT01032138001 // GSVIVT01009205001 // GSVIVT01009687001 // GSVIVT01032268001 // GSVIVT01037540001 // GSVIVT01022070001 // GSVIVT01011408001 // GSVIVT01023978001 // GSVIVT01017208001 // GSVIVT01033871001 …
GO:0045934	P	negative regulation of nucleobase, nucleoside, nucleotide and nucleic acid metabolic process	38	799	303	13212	5.8e-05	0.0028	// GSVIVT01020503001 // GSVIVT01025386001 // GSVIVT01024439001 // GSVIVT01018979001 // GSVIVT01037766001 // GSVIVT01021316001 // GSVIVT01024580001 // GSVIVT01028245001 // GSVIVT01013440001 // GSVIVT01032138001 // GSVIVT01009205001 // GSVIVT01009687001 // GSVIVT01032268001 // GSVIVT01037540001 // GSVIVT01022070001 // GSVIVT01011408001 // GSVIVT01022113001 // GSVIVT01023978001 // GSVIVT01017208001 …
GO:0000097	P	sulfur amino acid biosynthetic process	32	799	236	13212	6e-05	0.0028	// GSVIVT01030386001 // GSVIVT01013147001 // GSVIVT01029789001 // GSVIVT01027917001 // GSVIVT01012727001 // GSVIVT01025778001 // GSVIVT01025841001 // GSVIVT01017797001 // GSVIVT01027921001 // GSVIVT01035029001 // GSVIVT01021072001 // GSVIVT01026478001 // GSVIVT01008996001 // GSVIVT01021828001 // GSVIVT01012702001 // GSVIVT01010754001 // GSVIVT01009858001 // GSVIVT01033079001 // GSVIVT01034031001 …
GO:0006730	P	one-carbon metabolic process	48	799	422	13212	6.2e-05	0.0029	// GSVIVT01020503001 // GSVIVT01025386001 // GSVIVT01024439001 // GSVIVT01001119001 // GSVIVT01019518001 // GSVIVT01018979001 // GSVIVT01037766001 // GSVIVT01032703001 // GSVIVT01028245001 // GSVIVT01013440001 // GSVIVT01017693001 // GSVIVT01032138001 // GSVIVT01009205001 // GSVIVT01032268001 // GSVIVT01037540001 // GSVIVT01015002001 // GSVIVT01018744001 // GSVIVT01022070001 // GSVIVT01011408001 …
GO:0051172	P	negative regulation of nitrogen compound metabolic process	38	799	304	13212	6.2e-05	0.0029	// GSVIVT01020503001 // GSVIVT01025386001 // GSVIVT01024439001 // GSVIVT01018979001 // GSVIVT01037766001 // GSVIVT01021316001 // GSVIVT01024580001 // GSVIVT01028245001 // GSVIVT01013440001 // GSVIVT01032138001 // GSVIVT01009205001 // GSVIVT01009687001 // GSVIVT01032268001 // GSVIVT01037540001 // GSVIVT01022070001 // GSVIVT01011408001 // GSVIVT01022113001 // GSVIVT01023978001 // GSVIVT01017208001 …
GO:0048449	P	floral organ formation	22	799	132	13212	6.1e-05	0.0029	// GSVIVT01010025001 // GSVIVT01018782001 // GSVIVT01011842001 // GSVIVT01008882001 // GSVIVT01009205001 // GSVIVT01037865001 // GSVIVT01020241001 // GSVIVT01011408001 // GSVIVT01021031001 // GSVIVT01017208001 // GSVIVT01035818001 // GSVIVT01009305001 // GSVIVT01001078001 // GSVIVT01022113001 // GSVIVT01018715001 // GSVIVT01031126001 // GSVIVT01017997001 // GSVIVT01019664001 // GSVIVT01020503001 …
GO:0031324	P	negative regulation of cellular metabolic process	40	799	328	13212	6.6e-05	0.003	// GSVIVT01020503001 // GSVIVT01025386001 // GSVIVT01024439001 // GSVIVT01018979001 // GSVIVT01037766001 // GSVIVT01021316001 // GSVIVT01024580001 // GSVIVT01028245001 // GSVIVT01013440001 // GSVIVT01032138001 // GSVIVT01009205001 // GSVIVT01009687001 // GSVIVT01032268001 // GSVIVT01037540001 // GSVIVT01022070001 // GSVIVT01009624001 // GSVIVT01011408001 // GSVIVT01022113001 // GSVIVT01023978001 …
GO:0009069	P	serine family amino acid metabolic process	28	799	194	13212	6.5e-05	0.003	// GSVIVT01030386001 // GSVIVT01013147001 // GSVIVT01029789001 // GSVIVT01032029001 // GSVIVT01012727001 // GSVIVT01025778001 // GSVIVT01025841001 // GSVIVT01017797001 // GSVIVT01027917001 // GSVIVT01035029001 // GSVIVT01026478001 // GSVIVT01008996001 // GSVIVT01021828001 // GSVIVT01012702001 // GSVIVT01010754001 // GSVIVT01033079001 // GSVIVT01034031001 // GSVIVT01031263001 // GSVIVT01036077001 …
GO:0010558	P	negative regulation of macromolecule biosynthetic process	38	799	305	13212	6.6e-05	0.003	// GSVIVT01020503001 // GSVIVT01025386001 // GSVIVT01024439001 // GSVIVT01018979001 // GSVIVT01037766001 // GSVIVT01021316001 // GSVIVT01024580001 // GSVIVT01028245001 // GSVIVT01013440001 // GSVIVT01032138001 // GSVIVT01009205001 // GSVIVT01009687001 // GSVIVT01032268001 // GSVIVT01037540001 // GSVIVT01022070001 // GSVIVT01011408001 // GSVIVT01022113001 // GSVIVT01023978001 // GSVIVT01017208001 …
GO:0010605	P	negative regulation of macromolecule metabolic process	48	799	425	13212	7.3e-05	0.0032	// GSVIVT01020503001 // GSVIVT01025386001 // GSVIVT01024439001 // GSVIVT01018979001 // GSVIVT01035537001 // GSVIVT01037766001 // GSVIVT01021316001 // GSVIVT01024580001 // GSVIVT01032703001 // GSVIVT01028245001 // GSVIVT01013440001 // GSVIVT01032138001 // GSVIVT01009205001 // GSVIVT01009687001 // GSVIVT01032268001 // GSVIVT01037540001 // GSVIVT01015002001 // GSVIVT01022070001 // GSVIVT01011408001 …
GO:0009909	P	regulation of flower development	36	799	284	13212	7.5e-05	0.0033	// GSVIVT01025386001 // GSVIVT01024439001 // GSVIVT01023783001 // GSVIVT01035537001 // GSVIVT01010354001 // GSVIVT01032138001 // GSVIVT01009205001 // GSVIVT01032268001 // GSVIVT01037540001 // GSVIVT01001119001 // GSVIVT01011408001 // GSVIVT01022113001 // GSVIVT01003139001 // GSVIVT01036499001 // GSVIVT01033871001 // GSVIVT01035818001 // GSVIVT01009305001 // GSVIVT01024207001 // GSVIVT01021625001 …
GO:0031048	P	chromatin silencing by small RNA	18	799	96	13212	7.6e-05	0.0033	// GSVIVT01020503001 // GSVIVT01032268001 // GSVIVT01025386001 // GSVIVT01037540001 // GSVIVT01024439001 // GSVIVT01035818001 // GSVIVT01018979001 // GSVIVT01011842001 // GSVIVT01011408001 // GSVIVT01018715001 // GSVIVT01023978001 // GSVIVT01017208001 // GSVIVT01028245001 // GSVIVT01033197001 // GSVIVT01017997001 // GSVIVT01021316001 // GSVIVT01009305001 // GSVIVT01014319001
GO:0071669	P	plant-type cell wall organization or biogenesis	33	799	252	13212	8.4e-05	0.0037	// GSVIVT01030386001 // GSVIVT01032681001 // GSVIVT01021399001 // GSVIVT01023643001 // GSVIVT01027431001 // GSVIVT01025671001 // GSVIVT01011180001 // GSVIVT01028071001 // GSVIVT01035769001 // GSVIVT01025228001 // GSVIVT01029162001 // GSVIVT01028404001 // GSVIVT01014592001 // GSVIVT01012479001 // GSVIVT01028402001 // GSVIVT01031485001 // GSVIVT01019965001 // GSVIVT01024050001 // GSVIVT01025636001 …
GO:0032502	P	developmental process	200	799	2568	13212	0.0001	0.0044	// GSVIVT01018278001 // GSVIVT01023643001 // GSVIVT01017819001 // GSVIVT01018217001 // GSVIVT01025193001 // GSVIVT01010028001 // GSVIVT01028071001 // GSVIVT01035029001 // GSVIVT01021072001 // GSVIVT01037865001 // GSVIVT01032129001 // GSVIVT01028404001 // GSVIVT01015002001 // GSVIVT01010754001 // GSVIVT01006721001 // GSVIVT01021149001 // GSVIVT01018319001 // GSVIVT01001005001 // GSVIVT01021031001 …
GO:0043412	P	macromolecule modification	164	799	2045	13212	0.00014	0.0059	// GSVIVT01018278001 // GSVIVT01023643001 // GSVIVT01017819001 // GSVIVT01017690001 // GSVIVT01002809001 // GSVIVT01037446001 // GSVIVT01017693001 // GSVIVT01018276001 // GSVIVT01008241001 // GSVIVT01038572001 // GSVIVT01032129001 // GSVIVT01015002001 // GSVIVT01022113001 // GSVIVT01018744001 // GSVIVT01022070001 // GSVIVT01023978001 // GSVIVT01013023001 // GSVIVT01028727001 // GSVIVT01021381001 …
GO:0019222	P	regulation of metabolic process	148	799	1811	13212	0.00014	0.006	// GSVIVT01032029001 // GSVIVT01025800001 // GSVIVT01011778001 // GSVIVT01024580001 // GSVIVT01025193001 // GSVIVT01027921001 // GSVIVT01010028001 // GSVIVT01030509001 // GSVIVT01021072001 // GSVIVT01038572001 // GSVIVT01032129001 // GSVIVT01032968001 // GSVIVT01015002001 // GSVIVT01021828001 // GSVIVT01018744001 // GSVIVT01022070001 // GSVIVT01023978001 // GSVIVT01013234001 // GSVIVT01009497001 …
GO:0009887	P	organ morphogenesis	49	799	452	13212	0.00015	0.0064	// GSVIVT01030386001 // GSVIVT01018278001 // GSVIVT01010025001 // GSVIVT01010754001 // GSVIVT01018782001 // GSVIVT01032703001 // GSVIVT01035718001 // GSVIVT01017797001 // GSVIVT01028245001 // GSVIVT01028071001 // GSVIVT01008882001 // GSVIVT01009205001 // GSVIVT01008070001 // GSVIVT01036716001 // GSVIVT01034135001 // GSVIVT01022113001 // GSVIVT01033358001 // GSVIVT01022070001 // GSVIVT01018319001 …
GO:0048465	P	corolla development	15	799	75	13212	0.00016	0.0066	// GSVIVT01020503001 // GSVIVT01018782001 // GSVIVT01011873001 // GSVIVT01021031001 // GSVIVT01010025001 // GSVIVT01011842001 // GSVIVT01020241001 // GSVIVT01030170001 // GSVIVT01017208001 // GSVIVT01028245001 // GSVIVT01031316001 // GSVIVT01017997001 // GSVIVT01009205001 // GSVIVT01037865001 // GSVIVT01031126001
GO:0048441	P	petal development	15	799	75	13212	0.00016	0.0066	// GSVIVT01020503001 // GSVIVT01018782001 // GSVIVT01011873001 // GSVIVT01021031001 // GSVIVT01010025001 // GSVIVT01011842001 // GSVIVT01020241001 // GSVIVT01030170001 // GSVIVT01017208001 // GSVIVT01028245001 // GSVIVT01031316001 // GSVIVT01017997001 // GSVIVT01009205001 // GSVIVT01037865001 // GSVIVT01031126001
GO:0019684	P	photosynthesis, light reaction	32	799	251	13212	0.00017	0.0069	// GSVIVT01030386001 // GSVIVT01029789001 // GSVIVT01007988001 // GSVIVT01009587001 // GSVIVT01030436001 // GSVIVT01038572001 // GSVIVT01026478001 // GSVIVT01032129001 // GSVIVT01021828001 // GSVIVT01033277001 // GSVIVT01011707001 // GSVIVT01009624001 // GSVIVT01015169001 // GSVIVT01010754001 // GSVIVT01018772001 // GSVIVT01028204001 // GSVIVT01036077001 // GSVIVT01020604001 // GSVIVT01030552001 …
GO:0070838	P	divalent metal ion transport	22	799	143	13212	0.00017	0.0071	// GSVIVT01029789001 // GSVIVT01032029001 // GSVIVT01018625001 // GSVIVT01012727001 // GSVIVT01002809001 // GSVIVT01033677001 // GSVIVT01019536001 // GSVIVT01035769001 // GSVIVT01035029001 // GSVIVT01034135001 // GSVIVT01008996001 // GSVIVT01009624001 // GSVIVT01037237001 // GSVIVT01036077001 // GSVIVT01011707001 // GSVIVT01008063001 // GSVIVT01008733001 // GSVIVT01007988001 // GSVIVT01014842001 …
GO:0048645	P	organ formation	22	799	146	13212	0.00022	0.0091	// GSVIVT01010025001 // GSVIVT01018782001 // GSVIVT01011842001 // GSVIVT01008882001 // GSVIVT01009205001 // GSVIVT01037865001 // GSVIVT01020241001 // GSVIVT01011408001 // GSVIVT01021031001 // GSVIVT01017208001 // GSVIVT01035818001 // GSVIVT01009305001 // GSVIVT01001078001 // GSVIVT01022113001 // GSVIVT01018715001 // GSVIVT01031126001 // GSVIVT01017997001 // GSVIVT01019664001 // GSVIVT01020503001 …
GO:0000278	P	mitotic cell cycle	29	799	223	13212	0.00025	0.01	// GSVIVT01024439001 // GSVIVT01035537001 // GSVIVT01035718001 // GSVIVT01008333001 // GSVIVT01013440001 // GSVIVT01028071001 // GSVIVT01032138001 // GSVIVT01017722001 // GSVIVT01011408001 // GSVIVT01022113001 // GSVIVT01033871001 // GSVIVT01009305001 // GSVIVT01009497001 // GSVIVT01032906001 // GSVIVT01017669001 // GSVIVT01035559001 // GSVIVT01022967001 // GSVIVT01018715001 // GSVIVT01017997001 …
GO:0031323	P	regulation of cellular metabolic process	137	799	1679	13212	0.00028	0.011	// GSVIVT01035029001 // GSVIVT01025800001 // GSVIVT01011778001 // GSVIVT01024580001 // GSVIVT01025193001 // GSVIVT01027921001 // GSVIVT01010028001 // GSVIVT01030509001 // GSVIVT01021072001 // GSVIVT01038572001 // GSVIVT01032129001 // GSVIVT01032968001 // GSVIVT01015002001 // GSVIVT01021828001 // GSVIVT01018744001 // GSVIVT01022070001 // GSVIVT01023978001 // GSVIVT01013234001 // GSVIVT01009497001 …
GO:0015979	P	photosynthesis	37	799	319	13212	0.0003	0.012	// GSVIVT01030386001 // GSVIVT01029789001 // GSVIVT01030086001 // GSVIVT01030552001 // GSVIVT01035449001 // GSVIVT01007988001 // GSVIVT01009587001 // GSVIVT01030436001 // GSVIVT01038572001 // GSVIVT01026478001 // GSVIVT01032129001 // GSVIVT01021828001 // GSVIVT01033277001 // GSVIVT01034997001 // GSVIVT01009624001 // GSVIVT01015169001 // GSVIVT01010754001 // GSVIVT01018772001 // GSVIVT01028204001 …
GO:0016043	P	cellular component organization	172	799	2204	13212	0.00034	0.013	// GSVIVT01032029001 // GSVIVT01017819001 // GSVIVT01015201001 // GSVIVT01025193001 // GSVIVT01028071001 // GSVIVT01014585001 // GSVIVT01018276001 // GSVIVT01035029001 // GSVIVT01032129001 // GSVIVT01028404001 // GSVIVT01015002001 // GSVIVT01022113001 // GSVIVT01018744001 // GSVIVT01022070001 // GSVIVT01018319001 // GSVIVT01017722001 // GSVIVT01021031001 // GSVIVT01023978001 // GSVIVT01036499001 …
GO:0006519	P	cellular amino acid and derivative metabolic process	80	799	880	13212	0.00035	0.014	// GSVIVT01030386001 // GSVIVT01032129001 // GSVIVT01023615001 // GSVIVT01029789001 // GSVIVT01032029001 // GSVIVT01019450001 // GSVIVT01018625001 // GSVIVT01027431001 // GSVIVT01012727001 // GSVIVT01033705001 // GSVIVT01025778001 // GSVIVT01033677001 // GSVIVT01033633001 // GSVIVT01018782001 // GSVIVT01007988001 // GSVIVT01033445001 // GSVIVT01027921001 // GSVIVT01034604001 // GSVIVT01027917001 …
GO:0009828	P	plant-type cell wall loosening	7	799	18	13212	0.00037	0.014	// GSVIVT01032681001 // GSVIVT01035233001 // GSVIVT01029162001 // GSVIVT01034162001 // GSVIVT01019965001 // GSVIVT01030375001 // GSVIVT01029411001
GO:0007275	P	multicellular organismal development	187	799	2435	13212	0.00038	0.015	// GSVIVT01018278001 // GSVIVT01023643001 // GSVIVT01017819001 // GSVIVT01018217001 // GSVIVT01025193001 // GSVIVT01010028001 // GSVIVT01028071001 // GSVIVT01035029001 // GSVIVT01021072001 // GSVIVT01037865001 // GSVIVT01032129001 // GSVIVT01028404001 // GSVIVT01015002001 // GSVIVT01010754001 // GSVIVT01006721001 // GSVIVT01021149001 // GSVIVT01018319001 // GSVIVT01001005001 // GSVIVT01021031001 …
GO:0009813	P	flavonoid biosynthetic process	21	799	142	13212	0.00039	0.015	// GSVIVT01035384001 // GSVIVT01032968001 // GSVIVT01017449001 // GSVIVT01037921001 // GSVIVT01033633001 // GSVIVT01025800001 // GSVIVT01033705001 // GSVIVT01038655001 // GSVIVT01020808001 // GSVIVT01010390001 // GSVIVT01018782001 // GSVIVT01018781001 // GSVIVT01032685001 // GSVIVT01035829001 // GSVIVT01006396001 // GSVIVT01019892001 // GSVIVT01034604001 // GSVIVT01018089001 // GSVIVT01033890001 …
GO:0009809	P	lignin biosynthetic process	9	799	32	13212	0.00041	0.016	// GSVIVT01034241001 // GSVIVT01034140001 // GSVIVT01027431001 // GSVIVT01025800001 // GSVIVT01038655001 // GSVIVT01012650001 // GSVIVT01034003001 // GSVIVT01036464001 // GSVIVT01035029001
GO:0048563	P	post-embryonic organ morphogenesis	22	799	154	13212	0.00044	0.016	// GSVIVT01010025001 // GSVIVT01018782001 // GSVIVT01011842001 // GSVIVT01008882001 // GSVIVT01009205001 // GSVIVT01037865001 // GSVIVT01020241001 // GSVIVT01011408001 // GSVIVT01021031001 // GSVIVT01017208001 // GSVIVT01035818001 // GSVIVT01009305001 // GSVIVT01001078001 // GSVIVT01022113001 // GSVIVT01018715001 // GSVIVT01031126001 // GSVIVT01017997001 // GSVIVT01019664001 // GSVIVT01020503001 …
GO:0048444	P	floral organ morphogenesis	22	799	154	13212	0.00044	0.016	// GSVIVT01010025001 // GSVIVT01018782001 // GSVIVT01011842001 // GSVIVT01008882001 // GSVIVT01009205001 // GSVIVT01037865001 // GSVIVT01020241001 // GSVIVT01011408001 // GSVIVT01021031001 // GSVIVT01017208001 // GSVIVT01035818001 // GSVIVT01009305001 // GSVIVT01001078001 // GSVIVT01022113001 // GSVIVT01018715001 // GSVIVT01031126001 // GSVIVT01017997001 // GSVIVT01019664001 // GSVIVT01020503001 …
GO:0040007	P	growth	55	799	556	13212	0.00051	0.019	// GSVIVT01032681001 // GSVIVT01013147001 // GSVIVT01013787001 // GSVIVT01025778001 // GSVIVT01025466001 // GSVIVT01032765001 // GSVIVT01030544001 // GSVIVT01035718001 // GSVIVT01001146001 // GSVIVT01035769001 // GSVIVT01033746001 // GSVIVT01034162001 // GSVIVT01035029001 // GSVIVT01028404001 // GSVIVT01024973001 // GSVIVT01001119001 // GSVIVT01012479001 // GSVIVT01027636001 // GSVIVT01010983001 …
GO:0031047	P	gene silencing by RNA	30	799	248	13212	0.00059	0.022	// GSVIVT01020503001 // GSVIVT01025386001 // GSVIVT01024439001 // GSVIVT01018979001 // GSVIVT01035537001 // GSVIVT01037766001 // GSVIVT01021316001 // GSVIVT01032703001 // GSVIVT01028245001 // GSVIVT01009205001 // GSVIVT01009687001 // GSVIVT01032268001 // GSVIVT01037540001 // GSVIVT01015002001 // GSVIVT01011408001 // GSVIVT01023978001 // GSVIVT01017208001 // GSVIVT01033035001 // GSVIVT01035818001 …
GO:0009886	P	post-embryonic morphogenesis	37	799	332	13212	0.0006	0.022	// GSVIVT01018278001 // GSVIVT01010025001 // GSVIVT01018782001 // GSVIVT01025193001 // GSVIVT01028245001 // GSVIVT01008882001 // GSVIVT01009205001 // GSVIVT01005456001 // GSVIVT01037865001 // GSVIVT01036716001 // GSVIVT01020241001 // GSVIVT01022070001 // GSVIVT01015169001 // GSVIVT01008070001 // GSVIVT01011408001 // GSVIVT01021031001 // GSVIVT01017208001 // GSVIVT01022346001 // GSVIVT01035818001 …
GO:0006949	P	syncytium formation	6	799	14	13212	0.00066	0.024	// GSVIVT01032681001 // GSVIVT01016552001 // GSVIVT01034162001 // GSVIVT01019965001 // GSVIVT01030375001 // GSVIVT01029411001
GO:0009855	P	determination of bilateral symmetry	14	799	78	13212	0.00068	0.025	// GSVIVT01018278001 // GSVIVT01030544001 // GSVIVT01021625001 // GSVIVT01036716001 // GSVIVT01001078001 // GSVIVT01010025001 // GSVIVT01022070001 // GSVIVT01028637001 // GSVIVT01025193001 // GSVIVT01013147001 // GSVIVT01033746001 // GSVIVT01019664001 // GSVIVT01008070001 // GSVIVT01028547001
GO:0009799	P	specification of symmetry	14	799	79	13212	0.00076	0.028	// GSVIVT01018278001 // GSVIVT01030544001 // GSVIVT01021625001 // GSVIVT01036716001 // GSVIVT01001078001 // GSVIVT01010025001 // GSVIVT01022070001 // GSVIVT01028637001 // GSVIVT01025193001 // GSVIVT01013147001 // GSVIVT01033746001 // GSVIVT01019664001 // GSVIVT01008070001 // GSVIVT01028547001
GO:0010417	P	glucuronoxylan biosynthetic process	5	799	9	13212	0.00077	0.028	// GSVIVT01031485001 // GSVIVT01014592001 // GSVIVT01026525001 // GSVIVT01025636001 // GSVIVT01009501001
GO:0006268	P	DNA unwinding during replication	5	799	9	13212	0.00077	0.028	// GSVIVT01001046001 // GSVIVT01003253001 // GSVIVT01001119001 // GSVIVT01028118001 // GSVIVT01024207001
GO:0000280	P	nuclear division	14	799	81	13212	0.00094	0.034	// GSVIVT01029552001 // GSVIVT01024439001 // GSVIVT01017669001 // GSVIVT01017722001 // GSVIVT01010325001 // GSVIVT01011408001 // GSVIVT01033871001 // GSVIVT01009432001 // GSVIVT01013440001 // GSVIVT01031316001 // GSVIVT01020580001 // GSVIVT01009305001 // GSVIVT01014319001 // GSVIVT01024207001
GO:0044272	P	sulfur compound biosynthetic process	38	799	354	13212	0.00096	0.034	// GSVIVT01030386001 // GSVIVT01013147001 // GSVIVT01029789001 // GSVIVT01032029001 // GSVIVT01023615001 // GSVIVT01012727001 // GSVIVT01025778001 // GSVIVT01025841001 // GSVIVT01017797001 // GSVIVT01027921001 // GSVIVT01027917001 // GSVIVT01035029001 // GSVIVT01021072001 // GSVIVT01026478001 // GSVIVT01032129001 // GSVIVT01008996001 // GSVIVT01021828001 // GSVIVT01009624001 // GSVIVT01012702001 …
GO:0042398	P	cellular amino acid derivative biosynthetic process	35	799	321	13212	0.0012	0.041	// GSVIVT01035384001 // GSVIVT01019450001 // GSVIVT01027431001 // GSVIVT01025800001 // GSVIVT01033705001 // GSVIVT01033677001 // GSVIVT01018782001 // GSVIVT01018625001 // GSVIVT01033445001 // GSVIVT01035029001 // GSVIVT01033890001 // GSVIVT01012650001 // GSVIVT01032968001 // GSVIVT01006396001 // GSVIVT01029765001 // GSVIVT01024221001 // GSVIVT01038655001 // GSVIVT01010390001 // GSVIVT01035829001 …
GO:0080090	P	regulation of primary metabolic process	126	799	1581	13212	0.0012	0.041	// GSVIVT01032029001 // GSVIVT01025800001 // GSVIVT01011778001 // GSVIVT01024580001 // GSVIVT01025193001 // GSVIVT01027921001 // GSVIVT01035029001 // GSVIVT01021072001 // GSVIVT01032129001 // GSVIVT01032968001 // GSVIVT01015002001 // GSVIVT01022113001 // GSVIVT01018744001 // GSVIVT01022070001 // GSVIVT01023978001 // GSVIVT01035911001 // GSVIVT01009497001 // GSVIVT01008644001 // GSVIVT01018715001 …
GO:0032501	P	multicellular organismal process	190	799	2549	13212	0.0014	0.047	// GSVIVT01018278001 // GSVIVT01023643001 // GSVIVT01017819001 // GSVIVT01018217001 // GSVIVT01025193001 // GSVIVT01010028001 // GSVIVT01028071001 // GSVIVT01035029001 // GSVIVT01021072001 // GSVIVT01037865001 // GSVIVT01032129001 // GSVIVT01028404001 // GSVIVT01015002001 // GSVIVT01010754001 // GSVIVT01006721001 // GSVIVT01021149001 // GSVIVT01018319001 // GSVIVT01001005001 // GSVIVT01021031001 …
GO:0009739	P	response to gibberellin stimulus	15	799	95	13212	0.0014	0.049	// GSVIVT01029162001 // GSVIVT01011412001 // GSVIVT01033563001 // GSVIVT01008405001 // GSVIVT01026248001 // GSVIVT01032528001 // GSVIVT01025778001 // GSVIVT01033677001 // GSVIVT01019965001 // GSVIVT01018625001 // GSVIVT01035829001 // GSVIVT01008401001 // GSVIVT01008241001 // GSVIVT01009902001 // GSVIVT01035911001
GO:0046274	P	lignin catabolic process	5	799	11	13212	0.0015	0.051	// GSVIVT01032744001 // GSVIVT01034003001 // GSVIVT01034140001 // GSVIVT01034146001 // GSVIVT01025214001
GO:0046271	P	phenylpropanoid catabolic process	5	799	11	13212	0.0015	0.051	// GSVIVT01032744001 // GSVIVT01034003001 // GSVIVT01034140001 // GSVIVT01034146001 // GSVIVT01025214001
GO:0009825	P	multidimensional cell growth	13	799	76	13212	0.0015	0.051	// GSVIVT01032681001 // GSVIVT01035233001 // GSVIVT01004465001 // GSVIVT01028404001 // GSVIVT01024973001 // GSVIVT01034031001 // GSVIVT01021118001 // GSVIVT01025778001 // GSVIVT01034162001 // GSVIVT01036495001 // GSVIVT01029411001 // GSVIVT01035029001 // GSVIVT01009902001
GO:0009812	P	flavonoid metabolic process	21	799	160	13212	0.0015	0.051	// GSVIVT01035384001 // GSVIVT01032968001 // GSVIVT01017449001 // GSVIVT01037921001 // GSVIVT01033633001 // GSVIVT01025800001 // GSVIVT01033705001 // GSVIVT01038655001 // GSVIVT01020808001 // GSVIVT01010390001 // GSVIVT01018782001 // GSVIVT01018781001 // GSVIVT01032685001 // GSVIVT01035829001 // GSVIVT01006396001 // GSVIVT01019892001 // GSVIVT01034604001 // GSVIVT01018089001 // GSVIVT01033890001 …
GO:0032508	P	DNA duplex unwinding	5	799	11	13212	0.0015	0.051	// GSVIVT01001046001 // GSVIVT01003253001 // GSVIVT01001119001 // GSVIVT01028118001 // GSVIVT01024207001
GO:0032392	P	DNA geometric change	5	799	11	13212	0.0015	0.051	// GSVIVT01001046001 // GSVIVT01003253001 // GSVIVT01001119001 // GSVIVT01028118001 // GSVIVT01024207001
GO:0009926	P	auxin polar transport	12	799	67	13212	0.0016	0.054	// GSVIVT01013147001 // GSVIVT01034031001 // GSVIVT01032968001 // GSVIVT01010025001 // GSVIVT01021118001 // GSVIVT01018217001 // GSVIVT01012702001 // GSVIVT01033645001 // GSVIVT01035384001 // GSVIVT01009946001 // GSVIVT01032670001 // GSVIVT01035029001
GO:0048608	P	reproductive structure development	98	799	1190	13212	0.0017	0.057	// GSVIVT01018278001 // GSVIVT01023643001 // GSVIVT01027975001 // GSVIVT01025193001 // GSVIVT01021072001 // GSVIVT01037865001 // GSVIVT01022070001 // GSVIVT01017819001 // GSVIVT01036499001 // GSVIVT01015496001 // GSVIVT01009497001 // GSVIVT01018715001 // GSVIVT01009629001 // GSVIVT01023699001 // GSVIVT01020503001 // GSVIVT01000226001 // GSVIVT01000047001 // GSVIVT01027431001 // GSVIVT01018782001 …
GO:0009944	P	polarity specification of adaxial/abaxial axis	10	799	50	13212	0.0019	0.063	// GSVIVT01013147001 // GSVIVT01030544001 // GSVIVT01021625001 // GSVIVT01001078001 // GSVIVT01022070001 // GSVIVT01028637001 // GSVIVT01025193001 // GSVIVT01033746001 // GSVIVT01019664001 // GSVIVT01028547001
GO:0009914	P	hormone transport	12	799	69	13212	0.002	0.066	// GSVIVT01013147001 // GSVIVT01034031001 // GSVIVT01032968001 // GSVIVT01010025001 // GSVIVT01021118001 // GSVIVT01018217001 // GSVIVT01012702001 // GSVIVT01033645001 // GSVIVT01035384001 // GSVIVT01009946001 // GSVIVT01032670001 // GSVIVT01035029001
GO:0060918	P	auxin transport	12	799	69	13212	0.002	0.066	// GSVIVT01013147001 // GSVIVT01034031001 // GSVIVT01032968001 // GSVIVT01010025001 // GSVIVT01021118001 // GSVIVT01018217001 // GSVIVT01012702001 // GSVIVT01033645001 // GSVIVT01035384001 // GSVIVT01009946001 // GSVIVT01032670001 // GSVIVT01035029001
GO:0009773	P	photosynthetic electron transport in photosystem I	9	799	42	13212	0.0021	0.069	// GSVIVT01026478001 // GSVIVT01008733001 // GSVIVT01009624001 // GSVIVT01020818001 // GSVIVT01033392001 // GSVIVT01000004001 // GSVIVT01014842001 // GSVIVT01011707001 // GSVIVT01018772001
GO:0048580	P	regulation of post-embryonic development	36	799	347	13212	0.0022	0.07	// GSVIVT01025386001 // GSVIVT01024439001 // GSVIVT01023783001 // GSVIVT01035537001 // GSVIVT01010354001 // GSVIVT01032138001 // GSVIVT01009205001 // GSVIVT01032268001 // GSVIVT01037540001 // GSVIVT01001119001 // GSVIVT01011408001 // GSVIVT01022113001 // GSVIVT01003139001 // GSVIVT01036499001 // GSVIVT01033871001 // GSVIVT01035818001 // GSVIVT01009305001 // GSVIVT01024207001 // GSVIVT01021625001 …
GO:0065001	P	specification of axis polarity	10	799	51	13212	0.0022	0.07	// GSVIVT01013147001 // GSVIVT01030544001 // GSVIVT01021625001 // GSVIVT01001078001 // GSVIVT01022070001 // GSVIVT01028637001 // GSVIVT01025193001 // GSVIVT01033746001 // GSVIVT01019664001 // GSVIVT01028547001
GO:0030001	P	metal ion transport	35	799	335	13212	0.0023	0.072	// GSVIVT01029789001 // GSVIVT01032029001 // GSVIVT01018625001 // GSVIVT01030606001 // GSVIVT01012727001 // GSVIVT01019536001 // GSVIVT01002809001 // GSVIVT01033677001 // GSVIVT01011778001 // GSVIVT01007988001 // GSVIVT01031153001 // GSVIVT01035769001 // GSVIVT01035029001 // GSVIVT01029765001 // GSVIVT01034135001 // GSVIVT01008996001 // GSVIVT01009624001 // GSVIVT01032785001 // GSVIVT01001181001 …
GO:0000096	P	sulfur amino acid metabolic process	34	799	324	13212	0.0024	0.076	// GSVIVT01030386001 // GSVIVT01013147001 // GSVIVT01029789001 // GSVIVT01032029001 // GSVIVT01012727001 // GSVIVT01025778001 // GSVIVT01025841001 // GSVIVT01017797001 // GSVIVT01027921001 // GSVIVT01027917001 // GSVIVT01035029001 // GSVIVT01021072001 // GSVIVT01026478001 // GSVIVT01008996001 // GSVIVT01021828001 // GSVIVT01012702001 // GSVIVT01010754001 // GSVIVT01009858001 // GSVIVT01033079001 …
GO:0009943	P	adaxial/abaxial axis specification	10	799	52	13212	0.0025	0.078	// GSVIVT01013147001 // GSVIVT01030544001 // GSVIVT01021625001 // GSVIVT01001078001 // GSVIVT01022070001 // GSVIVT01028637001 // GSVIVT01025193001 // GSVIVT01033746001 // GSVIVT01019664001 // GSVIVT01028547001
GO:0015674	P	di-, tri-valent inorganic cation transport	24	799	203	13212	0.0026	0.081	// GSVIVT01029789001 // GSVIVT01032029001 // GSVIVT01018625001 // GSVIVT01030606001 // GSVIVT01012727001 // GSVIVT01002809001 // GSVIVT01033677001 // GSVIVT01019536001 // GSVIVT01035769001 // GSVIVT01035029001 // GSVIVT01034135001 // GSVIVT01008996001 // GSVIVT01009624001 // GSVIVT01037237001 // GSVIVT01036077001 // GSVIVT01011707001 // GSVIVT01008063001 // GSVIVT01008733001 // GSVIVT01007988001 …
GO:0071103	P	DNA conformation change	11	799	62	13212	0.0027	0.083	// GSVIVT01001119001 // GSVIVT01001046001 // GSVIVT01017722001 // GSVIVT01025005001 // GSVIVT01003139001 // GSVIVT01017208001 // GSVIVT01032138001 // GSVIVT01003253001 // GSVIVT01034510001 // GSVIVT01028118001 // GSVIVT01024207001
GO:0060255	P	regulation of macromolecule metabolic process	124	799	1590	13212	0.0027	0.083	// GSVIVT01011778001 // GSVIVT01024580001 // GSVIVT01025193001 // GSVIVT01027921001 // GSVIVT01021072001 // GSVIVT01032129001 // GSVIVT01015002001 // GSVIVT01022113001 // GSVIVT01018744001 // GSVIVT01022070001 // GSVIVT01023978001 // GSVIVT01013234001 // GSVIVT01009497001 // GSVIVT01008644001 // GSVIVT01018715001 // GSVIVT01030552001 // GSVIVT01034001001 // GSVIVT01034997001 // GSVIVT01021381001 …
GO:0009889	P	regulation of biosynthetic process	117	799	1489	13212	0.0028	0.086	// GSVIVT01025800001 // GSVIVT01011778001 // GSVIVT01024580001 // GSVIVT01025193001 // GSVIVT01027921001 // GSVIVT01035029001 // GSVIVT01021072001 // GSVIVT01032129001 // GSVIVT01032968001 // GSVIVT01015002001 // GSVIVT01022113001 // GSVIVT01018744001 // GSVIVT01022070001 // GSVIVT01023978001 // GSVIVT01035911001 // GSVIVT01009497001 // GSVIVT01008644001 // GSVIVT01018715001 // GSVIVT01034001001 …
GO:0009955	P	adaxial/abaxial pattern formation	10	799	54	13212	0.0032	0.095	// GSVIVT01013147001 // GSVIVT01030544001 // GSVIVT01021625001 // GSVIVT01001078001 // GSVIVT01022070001 // GSVIVT01028637001 // GSVIVT01025193001 // GSVIVT01033746001 // GSVIVT01019664001 // GSVIVT01028547001
GO:0006184	P	GTP catabolic process	7	799	28	13212	0.0032	0.095	// GSVIVT01037405001 // GSVIVT01025777001 // GSVIVT01025778001 // GSVIVT01015359001 // GSVIVT01011382001 // GSVIVT01008419001 // GSVIVT01018319001
GO:0048437	P	floral organ development	39	799	394	13212	0.0031	0.095	// GSVIVT01020503001 // GSVIVT01013787001 // GSVIVT01027431001 // GSVIVT01010025001 // GSVIVT01018782001 // GSVIVT01028245001 // GSVIVT01001078001 // GSVIVT01009205001 // GSVIVT01009219001 // GSVIVT01005456001 // GSVIVT01037865001 // GSVIVT01011408001 // GSVIVT01032670001 // GSVIVT01022113001 // GSVIVT01012702001 // GSVIVT01020241001 // GSVIVT01017208001 // GSVIVT01033519001 // GSVIVT01035818001 …
GO:0048569	P	post-embryonic organ development	39	799	395	13212	0.0033	0.098	// GSVIVT01020503001 // GSVIVT01013787001 // GSVIVT01027431001 // GSVIVT01010025001 // GSVIVT01018782001 // GSVIVT01028245001 // GSVIVT01001078001 // GSVIVT01009205001 // GSVIVT01009219001 // GSVIVT01005456001 // GSVIVT01037865001 // GSVIVT01011408001 // GSVIVT01032670001 // GSVIVT01022113001 // GSVIVT01012702001 // GSVIVT01020241001 // GSVIVT01017208001 // GSVIVT01033519001 // GSVIVT01035818001 …
GO:0009767	P	photosynthetic electron transport chain	11	799	64	13212	0.0033	0.099	// GSVIVT01026478001 // GSVIVT01008733001 // GSVIVT01009624001 // GSVIVT01038572001 // GSVIVT01020818001 // GSVIVT01033392001 // GSVIVT01023105001 // GSVIVT01000004001 // GSVIVT01014842001 // GSVIVT01011707001 // GSVIVT01018772001
GO:0009411	P	response to UV	20	799	161	13212	0.0035	0.1	// GSVIVT01004465001 // GSVIVT01032968001 // GSVIVT01036495001 // GSVIVT01037921001 // GSVIVT01033358001 // GSVIVT01034031001 // GSVIVT01033705001 // GSVIVT01021118001 // GSVIVT01032685001 // GSVIVT01033633001 // GSVIVT01033645001 // GSVIVT01035829001 // GSVIVT01009902001 // GSVIVT01009946001 // GSVIVT01034604001 // GSVIVT01028404001 // GSVIVT01035029001 // GSVIVT01025778001 // GSVIVT01025214001 …
GO:0031326	P	regulation of cellular biosynthetic process	116	799	1486	13212	0.0036	0.11	// GSVIVT01025800001 // GSVIVT01011778001 // GSVIVT01024580001 // GSVIVT01025193001 // GSVIVT01027921001 // GSVIVT01021072001 // GSVIVT01032129001 // GSVIVT01032968001 // GSVIVT01015002001 // GSVIVT01022113001 // GSVIVT01018744001 // GSVIVT01022070001 // GSVIVT01023978001 // GSVIVT01035911001 // GSVIVT01009497001 // GSVIVT01008644001 // GSVIVT01018715001 // GSVIVT01034001001 // GSVIVT01034997001 …
GO:0023034	P	intracellular signaling pathway	28	799	258	13212	0.0037	0.11	// GSVIVT01028547001 // GSVIVT01020055001 // GSVIVT01037446001 // GSVIVT01021240001 // GSVIVT01005456001 // GSVIVT01032670001 // GSVIVT01019778001 // GSVIVT01022070001 // GSVIVT01027636001 // GSVIVT01033355001 // GSVIVT01028727001 // GSVIVT01025870001 // GSVIVT01016767001 // GSVIVT01010376001 // GSVIVT01021118001 // GSVIVT01018536001 // GSVIVT01009444001 // GSVIVT01034604001 // GSVIVT01033749001 …
GO:0030003	P	cellular cation homeostasis	16	799	117	13212	0.0037	0.11	// GSVIVT01037237001 // GSVIVT01009624001 // GSVIVT01032029001 // GSVIVT01036077001 // GSVIVT01012727001 // GSVIVT01002809001 // GSVIVT01019536001 // GSVIVT01014842001 // GSVIVT01007988001 // GSVIVT01008733001 // GSVIVT01034135001 // GSVIVT01018089001 // GSVIVT01014442001 // GSVIVT01011707001 // GSVIVT01008063001 // GSVIVT01006080001
GO:0000271	P	polysaccharide biosynthetic process	42	799	438	13212	0.0038	0.11	// GSVIVT01030386001 // GSVIVT01014592001 // GSVIVT01024610001 // GSVIVT01032029001 // GSVIVT01030606001 // GSVIVT01014238001 // GSVIVT01025778001 // GSVIVT01011180001 // GSVIVT01032719001 // GSVIVT01028071001 // GSVIVT01023643001 // GSVIVT01035029001 // GSVIVT01020783001 // GSVIVT01025228001 // GSVIVT01036495001 // GSVIVT01028404001 // GSVIVT01009525001 // GSVIVT01023202001 // GSVIVT01006721001 …
GO:0071555	P	cell wall organization	35	799	347	13212	0.0038	0.11	// GSVIVT01030386001 // GSVIVT01032681001 // GSVIVT01023643001 // GSVIVT01025778001 // GSVIVT01011180001 // GSVIVT01025193001 // GSVIVT01035029001 // GSVIVT01029162001 // GSVIVT01036495001 // GSVIVT01028404001 // GSVIVT01014592001 // GSVIVT01001327001 // GSVIVT01019965001 // GSVIVT01011699001 // GSVIVT01034031001 // GSVIVT01024050001 // GSVIVT01021625001 // GSVIVT01001078001 // GSVIVT01024221001 …
GO:0008652	P	cellular amino acid biosynthetic process	37	799	374	13212	0.004	0.11	// GSVIVT01030386001 // GSVIVT01013147001 // GSVIVT01029789001 // GSVIVT01032029001 // GSVIVT01023615001 // GSVIVT01012727001 // GSVIVT01025778001 // GSVIVT01025841001 // GSVIVT01017797001 // GSVIVT01027921001 // GSVIVT01027917001 // GSVIVT01035029001 // GSVIVT01021072001 // GSVIVT01026478001 // GSVIVT01032129001 // GSVIVT01008996001 // GSVIVT01021828001 // GSVIVT01012702001 // GSVIVT01010754001 …
GO:0009741	P	response to brassinosteroid stimulus	11	799	66	13212	0.0041	0.12	// GSVIVT01035611001 // GSVIVT01033288001 // GSVIVT01017928001 // GSVIVT01029162001 // GSVIVT01009656001 // GSVIVT01009432001 // GSVIVT01013173001 // GSVIVT01011586001 // GSVIVT01036583001 // GSVIVT01009902001 // GSVIVT01021662001
GO:0005976	P	polysaccharide metabolic process	48	799	521	13212	0.0042	0.12	// GSVIVT01030386001 // GSVIVT01014592001 // GSVIVT01024610001 // GSVIVT01032029001 // GSVIVT01030606001 // GSVIVT01014238001 // GSVIVT01025778001 // GSVIVT01011180001 // GSVIVT01032719001 // GSVIVT01028071001 // GSVIVT01023643001 // GSVIVT01035769001 // GSVIVT01035029001 // GSVIVT01020783001 // GSVIVT01025228001 // GSVIVT01029162001 // GSVIVT01036495001 // GSVIVT01028404001 // GSVIVT01009525001 …
GO:0022607	P	cellular component assembly	51	799	563	13212	0.0043	0.12	// GSVIVT01030386001 // GSVIVT01032129001 // GSVIVT01024439001 // GSVIVT01017819001 // GSVIVT01028911001 // GSVIVT01025778001 // GSVIVT01032765001 // GSVIVT01035718001 // GSVIVT01013440001 // GSVIVT01033391001 // GSVIVT01032138001 // GSVIVT01030436001 // GSVIVT01037540001 // GSVIVT01010754001 // GSVIVT01009624001 // GSVIVT01036277001 // GSVIVT01011382001 // GSVIVT01021031001 // GSVIVT01003139001 …
GO:0019438	P	aromatic compound biosynthetic process	41	799	429	13212	0.0044	0.12	// GSVIVT01030386001 // GSVIVT01035384001 // GSVIVT01019450001 // GSVIVT01027431001 // GSVIVT01025800001 // GSVIVT01033705001 // GSVIVT01033633001 // GSVIVT01018782001 // GSVIVT01018625001 // GSVIVT01033445001 // GSVIVT01035029001 // GSVIVT01033890001 // GSVIVT01012650001 // GSVIVT01032129001 // GSVIVT01032968001 // GSVIVT01021828001 // GSVIVT01023615001 // GSVIVT01010754001 // GSVIVT01018781001 …
GO:0009798	P	axis specification	10	799	57	13212	0.0044	0.12	// GSVIVT01013147001 // GSVIVT01030544001 // GSVIVT01021625001 // GSVIVT01001078001 // GSVIVT01022070001 // GSVIVT01028637001 // GSVIVT01025193001 // GSVIVT01033746001 // GSVIVT01019664001 // GSVIVT01028547001
GO:0048438	P	floral whorl development	33	799	325	13212	0.0044	0.12	// GSVIVT01020503001 // GSVIVT01013787001 // GSVIVT01027431001 // GSVIVT01010025001 // GSVIVT01018782001 // GSVIVT01028245001 // GSVIVT01001078001 // GSVIVT01009205001 // GSVIVT01009219001 // GSVIVT01005456001 // GSVIVT01037865001 // GSVIVT01032670001 // GSVIVT01021031001 // GSVIVT01012702001 // GSVIVT01020241001 // GSVIVT01017208001 // GSVIVT01033519001 // GSVIVT01024050001 // GSVIVT01021625001 …
GO:0048519	P	negative regulation of biological process	67	799	787	13212	0.0046	0.13	// GSVIVT01018278001 // GSVIVT01025386001 // GSVIVT01024439001 // GSVIVT01020845001 // GSVIVT01018979001 // GSVIVT01035537001 // GSVIVT01037766001 // GSVIVT01021316001 // GSVIVT01024580001 // GSVIVT01032703001 // GSVIVT01025193001 // GSVIVT01036138001 // GSVIVT01013440001 // GSVIVT01032138001 // GSVIVT01009205001 // GSVIVT01010354001 // GSVIVT01008070001 // GSVIVT01009687001 // GSVIVT01032268001 …
GO:0006575	P	cellular amino acid derivative metabolic process	40	799	422	13212	0.0055	0.15	// GSVIVT01035384001 // GSVIVT01019450001 // GSVIVT01027431001 // GSVIVT01025800001 // GSVIVT01033705001 // GSVIVT01033677001 // GSVIVT01018782001 // GSVIVT01018625001 // GSVIVT01033445001 // GSVIVT01034003001 // GSVIVT01035029001 // GSVIVT01033890001 // GSVIVT01034140001 // GSVIVT01012650001 // GSVIVT01032968001 // GSVIVT01021828001 // GSVIVT01006396001 // GSVIVT01029765001 // GSVIVT01024221001 …
GO:0006873	P	cellular ion homeostasis	16	799	123	13212	0.0057	0.16	// GSVIVT01037237001 // GSVIVT01009624001 // GSVIVT01032029001 // GSVIVT01036077001 // GSVIVT01012727001 // GSVIVT01002809001 // GSVIVT01019536001 // GSVIVT01014842001 // GSVIVT01007988001 // GSVIVT01008733001 // GSVIVT01034135001 // GSVIVT01018089001 // GSVIVT01014442001 // GSVIVT01011707001 // GSVIVT01008063001 // GSVIVT01006080001
GO:0071370	P	cellular response to gibberellin stimulus	9	799	50	13212	0.0059	0.16	// GSVIVT01029162001 // GSVIVT01011412001 // GSVIVT01033563001 // GSVIVT01008405001 // GSVIVT01025778001 // GSVIVT01033677001 // GSVIVT01018625001 // GSVIVT01035829001 // GSVIVT01035911001
GO:0042023	P	DNA endoreduplication	12	799	80	13212	0.0059	0.16	// GSVIVT01024439001 // GSVIVT01032703001 // GSVIVT01033358001 // GSVIVT01010325001 // GSVIVT01009432001 // GSVIVT01032765001 // GSVIVT01022113001 // GSVIVT01035718001 // GSVIVT01031547001 // GSVIVT01013440001 // GSVIVT01020580001 // GSVIVT01009305001
GO:0055082	P	cellular chemical homeostasis	16	799	124	13212	0.0061	0.17	// GSVIVT01037237001 // GSVIVT01009624001 // GSVIVT01032029001 // GSVIVT01036077001 // GSVIVT01012727001 // GSVIVT01002809001 // GSVIVT01019536001 // GSVIVT01014842001 // GSVIVT01007988001 // GSVIVT01008733001 // GSVIVT01034135001 // GSVIVT01018089001 // GSVIVT01014442001 // GSVIVT01011707001 // GSVIVT01008063001 // GSVIVT01006080001
GO:0050794	P	regulation of cellular process	187	799	2597	13212	0.0063	0.17	// GSVIVT01017690001 // GSVIVT01011778001 // GSVIVT01024580001 // GSVIVT01015201001 // GSVIVT01025193001 // GSVIVT01027921001 // GSVIVT01010028001 // GSVIVT01028071001 // GSVIVT01030509001 // GSVIVT01021072001 // GSVIVT01038572001 // GSVIVT01035614001 // GSVIVT01032129001 // GSVIVT01032968001 // GSVIVT01015002001 // GSVIVT01021828001 // GSVIVT01018744001 // GSVIVT01022070001 // GSVIVT01018319001 …
GO:0031399	P	regulation of protein modification process	14	799	103	13212	0.0067	0.18	// GSVIVT01026478001 // GSVIVT01029789001 // GSVIVT01021753001 // GSVIVT01031112001 // GSVIVT01036077001 // GSVIVT01008733001 // GSVIVT01018979001 // GSVIVT01009624001 // GSVIVT01020604001 // GSVIVT01032129001 // GSVIVT01000004001 // GSVIVT01030552001 // GSVIVT01034997001 // GSVIVT01025485001
GO:0046039	P	GTP metabolic process	7	799	33	13212	0.0068	0.18	// GSVIVT01037405001 // GSVIVT01025777001 // GSVIVT01025778001 // GSVIVT01015359001 // GSVIVT01011382001 // GSVIVT01008419001 // GSVIVT01018319001
GO:0009309	P	amine biosynthetic process	37	799	389	13212	0.0071	0.19	// GSVIVT01030386001 // GSVIVT01013147001 // GSVIVT01029789001 // GSVIVT01032029001 // GSVIVT01023615001 // GSVIVT01012727001 // GSVIVT01025778001 // GSVIVT01025841001 // GSVIVT01017797001 // GSVIVT01027921001 // GSVIVT01027917001 // GSVIVT01035029001 // GSVIVT01021072001 // GSVIVT01026478001 // GSVIVT01032129001 // GSVIVT01008996001 // GSVIVT01021828001 // GSVIVT01012702001 // GSVIVT01010754001 …
GO:0048285	P	organelle fission	14	799	105	13212	0.0078	0.21	// GSVIVT01029552001 // GSVIVT01024439001 // GSVIVT01017669001 // GSVIVT01017722001 // GSVIVT01010325001 // GSVIVT01011408001 // GSVIVT01033871001 // GSVIVT01009432001 // GSVIVT01013440001 // GSVIVT01031316001 // GSVIVT01020580001 // GSVIVT01009305001 // GSVIVT01014319001 // GSVIVT01024207001
GO:0048523	P	negative regulation of cellular process	47	799	529	13212	0.0083	0.22	// GSVIVT01020503001 // GSVIVT01025386001 // GSVIVT01024439001 // GSVIVT01020845001 // GSVIVT01018979001 // GSVIVT01037766001 // GSVIVT01021316001 // GSVIVT01024580001 // GSVIVT01028245001 // GSVIVT01013440001 // GSVIVT01032138001 // GSVIVT01009205001 // GSVIVT01009687001 // GSVIVT01032268001 // GSVIVT01037540001 // GSVIVT01022070001 // GSVIVT01009624001 // GSVIVT01011408001 // GSVIVT01022113001 …
GO:0035304	P	regulation of protein amino acid dephosphorylation	13	799	95	13212	0.0084	0.22	// GSVIVT01026478001 // GSVIVT01029789001 // GSVIVT01021753001 // GSVIVT01031112001 // GSVIVT01036077001 // GSVIVT01008733001 // GSVIVT01009624001 // GSVIVT01020604001 // GSVIVT01032129001 // GSVIVT01000004001 // GSVIVT01030552001 // GSVIVT01034997001 // GSVIVT01025485001
GO:0000087	P	M phase of mitotic cell cycle	10	799	64	13212	0.009	0.23	// GSVIVT01024439001 // GSVIVT01017722001 // GSVIVT01010325001 // GSVIVT01011408001 // GSVIVT01033871001 // GSVIVT01009432001 // GSVIVT01013440001 // GSVIVT01031316001 // GSVIVT01020580001 // GSVIVT01009305001
GO:0035303	P	regulation of dephosphorylation	13	799	96	13212	0.009	0.23	// GSVIVT01026478001 // GSVIVT01029789001 // GSVIVT01021753001 // GSVIVT01031112001 // GSVIVT01036077001 // GSVIVT01008733001 // GSVIVT01009624001 // GSVIVT01020604001 // GSVIVT01032129001 // GSVIVT01000004001 // GSVIVT01030552001 // GSVIVT01034997001 // GSVIVT01025485001
GO:0009166	P	nucleotide catabolic process	10	799	65	13212	0.0099	0.24	// GSVIVT01037405001 // GSVIVT01025777001 // GSVIVT01025778001 // GSVIVT01011382001 // GSVIVT01033645001 // GSVIVT01009946001 // GSVIVT01032138001 // GSVIVT01015359001 // GSVIVT01008419001 // GSVIVT01018319001
GO:0009261	P	ribonucleotide catabolic process	10	799	65	13212	0.0099	0.24	// GSVIVT01037405001 // GSVIVT01025777001 // GSVIVT01025778001 // GSVIVT01011382001 // GSVIVT01033645001 // GSVIVT01009946001 // GSVIVT01032138001 // GSVIVT01015359001 // GSVIVT01008419001 // GSVIVT01018319001
GO:0030036	P	actin cytoskeleton organization	16	799	131	13212	0.0097	0.24	// GSVIVT01029552001 // GSVIVT01021625001 // GSVIVT01001078001 // GSVIVT01021031001 // GSVIVT01033645001 // GSVIVT01017819001 // GSVIVT01018319001 // GSVIVT01015359001 // GSVIVT01022113001 // GSVIVT01025193001 // GSVIVT01000048001 // GSVIVT01000047001 // GSVIVT01027900001 // GSVIVT01020580001 // GSVIVT01037819001 // GSVIVT01031126001
GO:0006195	P	purine nucleotide catabolic process	10	799	65	13212	0.0099	0.24	// GSVIVT01037405001 // GSVIVT01025777001 // GSVIVT01025778001 // GSVIVT01011382001 // GSVIVT01033645001 // GSVIVT01009946001 // GSVIVT01032138001 // GSVIVT01015359001 // GSVIVT01008419001 // GSVIVT01018319001
GO:0009143	P	nucleoside triphosphate catabolic process	10	799	65	13212	0.0099	0.24	// GSVIVT01037405001 // GSVIVT01025777001 // GSVIVT01025778001 // GSVIVT01011382001 // GSVIVT01033645001 // GSVIVT01009946001 // GSVIVT01032138001 // GSVIVT01015359001 // GSVIVT01008419001 // GSVIVT01018319001
GO:0009146	P	purine nucleoside triphosphate catabolic process	10	799	65	13212	0.0099	0.24	// GSVIVT01037405001 // GSVIVT01025777001 // GSVIVT01025778001 // GSVIVT01011382001 // GSVIVT01033645001 // GSVIVT01009946001 // GSVIVT01032138001 // GSVIVT01015359001 // GSVIVT01008419001 // GSVIVT01018319001
GO:0009207	P	purine ribonucleoside triphosphate catabolic process	10	799	65	13212	0.0099	0.24	// GSVIVT01037405001 // GSVIVT01025777001 // GSVIVT01025778001 // GSVIVT01011382001 // GSVIVT01033645001 // GSVIVT01009946001 // GSVIVT01032138001 // GSVIVT01015359001 // GSVIVT01008419001 // GSVIVT01018319001
GO:0010556	P	regulation of macromolecule biosynthetic process	107	799	1403	13212	0.0097	0.24	// GSVIVT01011778001 // GSVIVT01024580001 // GSVIVT01025193001 // GSVIVT01027921001 // GSVIVT01021072001 // GSVIVT01032129001 // GSVIVT01015002001 // GSVIVT01022113001 // GSVIVT01018744001 // GSVIVT01022070001 // GSVIVT01023978001 // GSVIVT01035911001 // GSVIVT01009497001 // GSVIVT01008644001 // GSVIVT01018715001 // GSVIVT01034001001 // GSVIVT01034997001 // GSVIVT01021381001 // GSVIVT01026481001 …
GO:0010051	P	xylem and phloem pattern formation	10	799	65	13212	0.0099	0.24	// GSVIVT01018278001 // GSVIVT01013147001 // GSVIVT01021625001 // GSVIVT01036716001 // GSVIVT01022070001 // GSVIVT01025193001 // GSVIVT01011586001 // GSVIVT01034008001 // GSVIVT01019664001 // GSVIVT01008070001
GO:0009203	P	ribonucleoside triphosphate catabolic process	10	799	65	13212	0.0099	0.24	// GSVIVT01037405001 // GSVIVT01025777001 // GSVIVT01025778001 // GSVIVT01011382001 // GSVIVT01033645001 // GSVIVT01009946001 // GSVIVT01032138001 // GSVIVT01015359001 // GSVIVT01008419001 // GSVIVT01018319001
GO:0009154	P	purine ribonucleotide catabolic process	10	799	65	13212	0.0099	0.24	// GSVIVT01037405001 // GSVIVT01025777001 // GSVIVT01025778001 // GSVIVT01011382001 // GSVIVT01033645001 // GSVIVT01009946001 // GSVIVT01032138001 // GSVIVT01015359001 // GSVIVT01008419001 // GSVIVT01018319001
GO:0007020	P	microtubule nucleation	9	799	55	13212	0.01	0.24	// GSVIVT01004465001 // GSVIVT01018556001 // GSVIVT01013787001 // GSVIVT01025071001 // GSVIVT01021118001 // GSVIVT01012479001 // GSVIVT01015201001 // GSVIVT01018276001 // GSVIVT01035818001
GO:0010014	P	meristem initiation	15	799	120	13212	0.01	0.24	// GSVIVT01018278001 // GSVIVT01030544001 // GSVIVT01021625001 // GSVIVT01036716001 // GSVIVT01001078001 // GSVIVT01010025001 // GSVIVT01022070001 // GSVIVT01011180001 // GSVIVT01028637001 // GSVIVT01025193001 // GSVIVT01009501001 // GSVIVT01013147001 // GSVIVT01033746001 // GSVIVT01019664001 // GSVIVT01028547001
GO:0007000	P	nucleolus organization	5	799	19	13212	0.01	0.25	// GSVIVT01029552001 // GSVIVT01017669001 // GSVIVT01024439001 // GSVIVT01014319001 // GSVIVT01024207001
GO:0051258	P	protein polymerization	7	799	36	13212	0.01	0.25	// GSVIVT01029552001 // GSVIVT01037405001 // GSVIVT01025777001 // GSVIVT01025778001 // GSVIVT01011382001 // GSVIVT01027900001 // GSVIVT01020580001
GO:0010468	P	regulation of gene expression	113	799	1497	13212	0.01	0.25	// GSVIVT01011778001 // GSVIVT01024580001 // GSVIVT01025193001 // GSVIVT01027921001 // GSVIVT01021072001 // GSVIVT01032129001 // GSVIVT01015002001 // GSVIVT01022113001 // GSVIVT01018744001 // GSVIVT01022070001 // GSVIVT01023978001 // GSVIVT01035911001 // GSVIVT01009497001 // GSVIVT01008644001 // GSVIVT01018715001 // GSVIVT01034001001 // GSVIVT01034997001 // GSVIVT01021381001 // GSVIVT01026481001 …
GO:0009913	P	epidermal cell differentiation	29	799	296	13212	0.011	0.27	// GSVIVT01014538001 // GSVIVT01025778001 // GSVIVT01025466001 // GSVIVT01032703001 // GSVIVT01035718001 // GSVIVT01032138001 // GSVIVT01028891001 // GSVIVT01035029001 // GSVIVT01037540001 // GSVIVT01028404001 // GSVIVT01033358001 // GSVIVT01018319001 // GSVIVT01000047001 // GSVIVT01022113001 // GSVIVT01034031001 // GSVIVT01021625001 // GSVIVT01001078001 // GSVIVT01012253001 // GSVIVT01021118001 …
GO:0006812	P	cation transport	43	799	486	13212	0.012	0.29	// GSVIVT01029789001 // GSVIVT01032029001 // GSVIVT01018625001 // GSVIVT01030606001 // GSVIVT01012727001 // GSVIVT01019536001 // GSVIVT01002809001 // GSVIVT01033677001 // GSVIVT01011778001 // GSVIVT01007988001 // GSVIVT01031153001 // GSVIVT01035769001 // GSVIVT01035029001 // GSVIVT01018276001 // GSVIVT01029765001 // GSVIVT01032129001 // GSVIVT01034135001 // GSVIVT01008996001 // GSVIVT01023615001 …
GO:0019219	P	regulation of nucleobase, nucleoside, nucleotide and nucleic acid metabolic process	107	799	1415	13212	0.012	0.29	// GSVIVT01011778001 // GSVIVT01024580001 // GSVIVT01025193001 // GSVIVT01027921001 // GSVIVT01021072001 // GSVIVT01032129001 // GSVIVT01015002001 // GSVIVT01022113001 // GSVIVT01018744001 // GSVIVT01022070001 // GSVIVT01023978001 // GSVIVT01035911001 // GSVIVT01009497001 // GSVIVT01008644001 // GSVIVT01018715001 // GSVIVT01034001001 // GSVIVT01034997001 // GSVIVT01021381001 // GSVIVT01026481001 …
GO:0008544	P	epidermis development	29	799	298	13212	0.012	0.29	// GSVIVT01014538001 // GSVIVT01025778001 // GSVIVT01025466001 // GSVIVT01032703001 // GSVIVT01035718001 // GSVIVT01032138001 // GSVIVT01028891001 // GSVIVT01035029001 // GSVIVT01037540001 // GSVIVT01028404001 // GSVIVT01033358001 // GSVIVT01018319001 // GSVIVT01000047001 // GSVIVT01022113001 // GSVIVT01034031001 // GSVIVT01021625001 // GSVIVT01001078001 // GSVIVT01012253001 // GSVIVT01021118001 …
GO:0019725	P	cellular homeostasis	22	799	208	13212	0.012	0.29	// GSVIVT01032029001 // GSVIVT01012727001 // GSVIVT01002809001 // GSVIVT01019536001 // GSVIVT01022568001 // GSVIVT01009494001 // GSVIVT01034135001 // GSVIVT01009624001 // GSVIVT01037237001 // GSVIVT01036077001 // GSVIVT01011412001 // GSVIVT01011707001 // GSVIVT01008063001 // GSVIVT01033855001 // GSVIVT01019669001 // GSVIVT01034614001 // GSVIVT01008733001 // GSVIVT01007988001 // GSVIVT01014842001 …
GO:0007398	P	ectoderm development	29	799	298	13212	0.012	0.29	// GSVIVT01014538001 // GSVIVT01025778001 // GSVIVT01025466001 // GSVIVT01032703001 // GSVIVT01035718001 // GSVIVT01032138001 // GSVIVT01028891001 // GSVIVT01035029001 // GSVIVT01037540001 // GSVIVT01028404001 // GSVIVT01033358001 // GSVIVT01018319001 // GSVIVT01000047001 // GSVIVT01022113001 // GSVIVT01034031001 // GSVIVT01021625001 // GSVIVT01001078001 // GSVIVT01012253001 // GSVIVT01021118001 …
GO:0003006	P	reproductive developmental process	103	799	1358	13212	0.013	0.3	// GSVIVT01018278001 // GSVIVT01023643001 // GSVIVT01017819001 // GSVIVT01025193001 // GSVIVT01021072001 // GSVIVT01037865001 // GSVIVT01022070001 // GSVIVT01021031001 // GSVIVT01036499001 // GSVIVT01015496001 // GSVIVT01009497001 // GSVIVT01018715001 // GSVIVT01009629001 // GSVIVT01018116001 // GSVIVT01023699001 // GSVIVT01020503001 // GSVIVT01000226001 // GSVIVT01000047001 // GSVIVT01027431001 …
GO:0009718	P	anthocyanin biosynthetic process	7	799	38	13212	0.013	0.3	// GSVIVT01032968001 // GSVIVT01032685001 // GSVIVT01033633001 // GSVIVT01019892001 // GSVIVT01034604001 // GSVIVT01033890001 // GSVIVT01018781001
GO:0009740	P	gibberellic acid mediated signaling pathway	8	799	48	13212	0.014	0.31	// GSVIVT01029162001 // GSVIVT01011412001 // GSVIVT01033563001 // GSVIVT01008405001 // GSVIVT01025778001 // GSVIVT01033677001 // GSVIVT01035829001 // GSVIVT01035911001
GO:0010476	P	gibberellin mediated signaling pathway	8	799	48	13212	0.014	0.31	// GSVIVT01029162001 // GSVIVT01011412001 // GSVIVT01033563001 // GSVIVT01008405001 // GSVIVT01025778001 // GSVIVT01033677001 // GSVIVT01035829001 // GSVIVT01035911001
GO:0051171	P	regulation of nitrogen compound metabolic process	107	799	1427	13212	0.015	0.34	// GSVIVT01011778001 // GSVIVT01024580001 // GSVIVT01025193001 // GSVIVT01027921001 // GSVIVT01021072001 // GSVIVT01032129001 // GSVIVT01015002001 // GSVIVT01022113001 // GSVIVT01018744001 // GSVIVT01022070001 // GSVIVT01023978001 // GSVIVT01035911001 // GSVIVT01009497001 // GSVIVT01008644001 // GSVIVT01018715001 // GSVIVT01034001001 // GSVIVT01034997001 // GSVIVT01021381001 // GSVIVT01026481001 …
GO:0010817	P	regulation of hormone levels	26	799	265	13212	0.016	0.36	// GSVIVT01013147001 // GSVIVT01035384001 // GSVIVT01019450001 // GSVIVT01010025001 // GSVIVT01025778001 // GSVIVT01018217001 // GSVIVT01018625001 // GSVIVT01031341001 // GSVIVT01035769001 // GSVIVT01035029001 // GSVIVT01036495001 // GSVIVT01032968001 // GSVIVT01021828001 // GSVIVT01012702001 // GSVIVT01034031001 // GSVIVT01021118001 // GSVIVT01033645001 // GSVIVT01023009001 // GSVIVT01028404001 …
GO:0019220	P	regulation of phosphate metabolic process	17	799	152	13212	0.016	0.37	// GSVIVT01026478001 // GSVIVT01029789001 // GSVIVT01021753001 // GSVIVT01013440001 // GSVIVT01036077001 // GSVIVT01008733001 // GSVIVT01009624001 // GSVIVT01035718001 // GSVIVT01023978001 // GSVIVT01020604001 // GSVIVT01032129001 // GSVIVT01000004001 // GSVIVT01030552001 // GSVIVT01031112001 // GSVIVT01030509001 // GSVIVT01034997001 // GSVIVT01025485001
GO:0051174	P	regulation of phosphorus metabolic process	17	799	152	13212	0.016	0.37	// GSVIVT01026478001 // GSVIVT01029789001 // GSVIVT01021753001 // GSVIVT01013440001 // GSVIVT01036077001 // GSVIVT01008733001 // GSVIVT01009624001 // GSVIVT01035718001 // GSVIVT01023978001 // GSVIVT01020604001 // GSVIVT01032129001 // GSVIVT01000004001 // GSVIVT01030552001 // GSVIVT01031112001 // GSVIVT01030509001 // GSVIVT01034997001 // GSVIVT01025485001
GO:0006694	P	steroid biosynthetic process	15	799	128	13212	0.016	0.37	// GSVIVT01034016001 // GSVIVT01028636001 // GSVIVT01019450001 // GSVIVT01031739001 // GSVIVT01038655001 // GSVIVT01025778001 // GSVIVT01005670001 // GSVIVT01035883001 // GSVIVT01035559001 // GSVIVT01018625001 // GSVIVT01023009001 // GSVIVT01031341001 // GSVIVT01009376001 // GSVIVT01017997001 // GSVIVT01035769001
GO:0010016	P	shoot morphogenesis	36	799	401	13212	0.017	0.38	// GSVIVT01030386001 // GSVIVT01035384001 // GSVIVT01028485001 // GSVIVT01018217001 // GSVIVT01032703001 // GSVIVT01035718001 // GSVIVT01017797001 // GSVIVT01028071001 // GSVIVT01028891001 // GSVIVT01005456001 // GSVIVT01034135001 // GSVIVT01010754001 // GSVIVT01033358001 // GSVIVT01018319001 // GSVIVT01009624001 // GSVIVT01015169001 // GSVIVT01022113001 // GSVIVT01022346001 // GSVIVT01018772001 …
GO:0046148	P	pigment biosynthetic process	23	799	229	13212	0.018	0.4	// GSVIVT01030386001 // GSVIVT01035384001 // GSVIVT01032029001 // GSVIVT01005518001 // GSVIVT01025841001 // GSVIVT01017797001 // GSVIVT01004938001 // GSVIVT01033890001 // GSVIVT01032968001 // GSVIVT01033277001 // GSVIVT01012702001 // GSVIVT01010754001 // GSVIVT01019326001 // GSVIVT01038655001 // GSVIVT01020604001 // GSVIVT01034604001 // GSVIVT01014388001 // GSVIVT01033633001 // GSVIVT01032685001 …
GO:0044264	P	cellular polysaccharide metabolic process	39	799	444	13212	0.018	0.4	// GSVIVT01030386001 // GSVIVT01014592001 // GSVIVT01024610001 // GSVIVT01023643001 // GSVIVT01030606001 // GSVIVT01014238001 // GSVIVT01011180001 // GSVIVT01032719001 // GSVIVT01028071001 // GSVIVT01032029001 // GSVIVT01035029001 // GSVIVT01020783001 // GSVIVT01025228001 // GSVIVT01029162001 // GSVIVT01028662001 // GSVIVT01032670001 // GSVIVT01009525001 // GSVIVT01023202001 // GSVIVT01006721001 …
GO:0010207	P	photosystem II assembly	16	799	142	13212	0.018	0.41	// GSVIVT01030386001 // GSVIVT01032129001 // GSVIVT01021753001 // GSVIVT01036077001 // GSVIVT01036277001 // GSVIVT01009624001 // GSVIVT01020604001 // GSVIVT01020818001 // GSVIVT01010754001 // GSVIVT01025841001 // GSVIVT01000004001 // GSVIVT01030552001 // GSVIVT01009587001 // GSVIVT01030436001 // GSVIVT01034997001 // GSVIVT01018772001
GO:0043481	P	anthocyanin accumulation in tissues in response to UV light	10	799	73	13212	0.019	0.42	// GSVIVT01004465001 // GSVIVT01028404001 // GSVIVT01034031001 // GSVIVT01021118001 // GSVIVT01025778001 // GSVIVT01033645001 // GSVIVT01036495001 // GSVIVT01009946001 // GSVIVT01035029001 // GSVIVT01009902001
GO:0043480	P	pigment accumulation in tissues	10	799	73	13212	0.019	0.42	// GSVIVT01004465001 // GSVIVT01028404001 // GSVIVT01034031001 // GSVIVT01021118001 // GSVIVT01025778001 // GSVIVT01033645001 // GSVIVT01036495001 // GSVIVT01009946001 // GSVIVT01035029001 // GSVIVT01009902001
GO:0010310	P	regulation of hydrogen peroxide metabolic process	13	799	107	13212	0.019	0.42	// GSVIVT01021828001 // GSVIVT01011353001 // GSVIVT01009624001 // GSVIVT01029951001 // GSVIVT01020818001 // GSVIVT01026510001 // GSVIVT01020604001 // GSVIVT01031112001 // GSVIVT01010028001 // GSVIVT01015018001 // GSVIVT01033746001 // GSVIVT01018772001 // GSVIVT01025485001
GO:0043473	P	pigmentation	10	799	73	13212	0.019	0.42	// GSVIVT01004465001 // GSVIVT01028404001 // GSVIVT01034031001 // GSVIVT01021118001 // GSVIVT01025778001 // GSVIVT01033645001 // GSVIVT01036495001 // GSVIVT01009946001 // GSVIVT01035029001 // GSVIVT01009902001
GO:0043478	P	pigment accumulation in response to UV light	10	799	73	13212	0.019	0.42	// GSVIVT01004465001 // GSVIVT01028404001 // GSVIVT01034031001 // GSVIVT01021118001 // GSVIVT01025778001 // GSVIVT01033645001 // GSVIVT01036495001 // GSVIVT01009946001 // GSVIVT01035029001 // GSVIVT01009902001
GO:0043476	P	pigment accumulation	10	799	73	13212	0.019	0.42	// GSVIVT01004465001 // GSVIVT01028404001 // GSVIVT01034031001 // GSVIVT01021118001 // GSVIVT01025778001 // GSVIVT01033645001 // GSVIVT01036495001 // GSVIVT01009946001 // GSVIVT01035029001 // GSVIVT01009902001
GO:0043479	P	pigment accumulation in tissues in response to UV light	10	799	73	13212	0.019	0.42	// GSVIVT01004465001 // GSVIVT01028404001 // GSVIVT01034031001 // GSVIVT01021118001 // GSVIVT01025778001 // GSVIVT01033645001 // GSVIVT01036495001 // GSVIVT01009946001 // GSVIVT01035029001 // GSVIVT01009902001
GO:0033692	P	cellular polysaccharide biosynthetic process	35	799	392	13212	0.02	0.42	// GSVIVT01030386001 // GSVIVT01014592001 // GSVIVT01024610001 // GSVIVT01023643001 // GSVIVT01030606001 // GSVIVT01014238001 // GSVIVT01011180001 // GSVIVT01032719001 // GSVIVT01028071001 // GSVIVT01032029001 // GSVIVT01035029001 // GSVIVT01020783001 // GSVIVT01025228001 // GSVIVT01028662001 // GSVIVT01009525001 // GSVIVT01023202001 // GSVIVT01006721001 // GSVIVT01023615001 // GSVIVT01028402001 …
GO:0006725	P	cellular aromatic compound metabolic process	52	799	631	13212	0.02	0.43	// GSVIVT01030386001 // GSVIVT01035384001 // GSVIVT01032029001 // GSVIVT01019450001 // GSVIVT01027431001 // GSVIVT01025800001 // GSVIVT01033705001 // GSVIVT01033677001 // GSVIVT01033633001 // GSVIVT01018782001 // GSVIVT01018625001 // GSVIVT01033445001 // GSVIVT01034003001 // GSVIVT01035029001 // GSVIVT01033890001 // GSVIVT01034140001 // GSVIVT01012650001 // GSVIVT01032129001 // GSVIVT01032968001 …
GO:0080010	P	regulation of oxygen and reactive oxygen species metabolic process	13	799	108	13212	0.02	0.44	// GSVIVT01021828001 // GSVIVT01011353001 // GSVIVT01009624001 // GSVIVT01029951001 // GSVIVT01020818001 // GSVIVT01026510001 // GSVIVT01020604001 // GSVIVT01031112001 // GSVIVT01010028001 // GSVIVT01015018001 // GSVIVT01033746001 // GSVIVT01018772001 // GSVIVT01025485001
GO:0055080	P	cation homeostasis	16	799	144	13212	0.02	0.44	// GSVIVT01037237001 // GSVIVT01009624001 // GSVIVT01032029001 // GSVIVT01036077001 // GSVIVT01012727001 // GSVIVT01002809001 // GSVIVT01019536001 // GSVIVT01014842001 // GSVIVT01007988001 // GSVIVT01008733001 // GSVIVT01034135001 // GSVIVT01018089001 // GSVIVT01014442001 // GSVIVT01011707001 // GSVIVT01008063001 // GSVIVT01006080001
GO:0007389	P	pattern specification process	23	799	233	13212	0.021	0.44	// GSVIVT01018278001 // GSVIVT01013147001 // GSVIVT01010025001 // GSVIVT01030544001 // GSVIVT01025193001 // GSVIVT01035029001 // GSVIVT01008070001 // GSVIVT01033746001 // GSVIVT01032670001 // GSVIVT01022070001 // GSVIVT01012702001 // GSVIVT01022113001 // GSVIVT01034031001 // GSVIVT01021625001 // GSVIVT01001078001 // GSVIVT01021118001 // GSVIVT01036716001 // GSVIVT01019664001 // GSVIVT01005747001 …
GO:0010155	P	regulation of proton transport	9	799	63	13212	0.021	0.44	// GSVIVT01032129001 // GSVIVT01023615001 // GSVIVT01030086001 // GSVIVT01020845001 // GSVIVT01019536001 // GSVIVT01018276001 // GSVIVT01021381001 // GSVIVT01020818001 // GSVIVT01016295001
GO:0008202	P	steroid metabolic process	16	799	145	13212	0.022	0.45	// GSVIVT01034016001 // GSVIVT01036583001 // GSVIVT01028636001 // GSVIVT01019450001 // GSVIVT01031739001 // GSVIVT01038655001 // GSVIVT01025778001 // GSVIVT01005670001 // GSVIVT01035883001 // GSVIVT01035559001 // GSVIVT01018625001 // GSVIVT01023009001 // GSVIVT01031341001 // GSVIVT01009376001 // GSVIVT01017997001 // GSVIVT01035769001
GO:0023033	P	signaling pathway	29	799	316	13212	0.024	0.5	// GSVIVT01028547001 // GSVIVT01020055001 // GSVIVT01037446001 // GSVIVT01021240001 // GSVIVT01005456001 // GSVIVT01032670001 // GSVIVT01019778001 // GSVIVT01022070001 // GSVIVT01027636001 // GSVIVT01033355001 // GSVIVT01028727001 // GSVIVT01025870001 // GSVIVT01016767001 // GSVIVT01010376001 // GSVIVT01021118001 // GSVIVT01018536001 // GSVIVT01009444001 // GSVIVT01034604001 // GSVIVT01033749001 …
GO:0000003	P	reproduction	109	799	1487	13212	0.024	0.51	// GSVIVT01018278001 // GSVIVT01023643001 // GSVIVT01017819001 // GSVIVT01025193001 // GSVIVT01021072001 // GSVIVT01037865001 // GSVIVT01022070001 // GSVIVT01021031001 // GSVIVT01036499001 // GSVIVT01015496001 // GSVIVT01009497001 // GSVIVT01018715001 // GSVIVT01009629001 // GSVIVT01018116001 // GSVIVT01023699001 // GSVIVT01020503001 // GSVIVT01000226001 // GSVIVT01000047001 // GSVIVT01027431001 …
GO:0009933	P	meristem structural organization	19	799	186	13212	0.025	0.53	// GSVIVT01018278001 // GSVIVT01030544001 // GSVIVT01021625001 // GSVIVT01004465001 // GSVIVT01001078001 // GSVIVT01035384001 // GSVIVT01010025001 // GSVIVT01022070001 // GSVIVT01011180001 // GSVIVT01028637001 // GSVIVT01025193001 // GSVIVT01036716001 // GSVIVT01013440001 // GSVIVT01009501001 // GSVIVT01013147001 // GSVIVT01033746001 // GSVIVT01019664001 // GSVIVT01035818001 // GSVIVT01028547001
GO:0022414	P	reproductive process	107	799	1459	13212	0.025	0.53	// GSVIVT01018278001 // GSVIVT01023643001 // GSVIVT01017819001 // GSVIVT01025193001 // GSVIVT01021072001 // GSVIVT01037865001 // GSVIVT01022070001 // GSVIVT01021031001 // GSVIVT01036499001 // GSVIVT01015496001 // GSVIVT01009497001 // GSVIVT01018715001 // GSVIVT01009629001 // GSVIVT01018116001 // GSVIVT01023699001 // GSVIVT01020503001 // GSVIVT01000226001 // GSVIVT01000047001 // GSVIVT01027431001 …
GO:0006790	P	sulfur metabolic process	39	799	457	13212	0.026	0.54	// GSVIVT01030386001 // GSVIVT01013147001 // GSVIVT01029789001 // GSVIVT01032029001 // GSVIVT01023615001 // GSVIVT01012727001 // GSVIVT01025778001 // GSVIVT01025841001 // GSVIVT01017797001 // GSVIVT01027921001 // GSVIVT01027917001 // GSVIVT01035029001 // GSVIVT01021072001 // GSVIVT01026478001 // GSVIVT01032129001 // GSVIVT01008996001 // GSVIVT01021828001 // GSVIVT01009624001 // GSVIVT01012702001 …
GO:0009962	P	regulation of flavonoid biosynthetic process	10	799	77	13212	0.026	0.54	// GSVIVT01035384001 // GSVIVT01032968001 // GSVIVT01029765001 // GSVIVT01025800001 // GSVIVT01038655001 // GSVIVT01010390001 // GSVIVT01035829001 // GSVIVT01025214001 // GSVIVT01018089001 // GSVIVT01006396001
GO:0042219	P	cellular amino acid derivative catabolic process	11	799	89	13212	0.027	0.56	// GSVIVT01038655001 // GSVIVT01034140001 // GSVIVT01024221001 // GSVIVT01034003001 // GSVIVT01021828001 // GSVIVT01033677001 // GSVIVT01034146001 // GSVIVT01018625001 // GSVIVT01025214001 // GSVIVT01032744001 // GSVIVT01009902001
GO:0016126	P	sterol biosynthetic process	12	799	101	13212	0.027	0.56	// GSVIVT01028636001 // GSVIVT01019450001 // GSVIVT01031739001 // GSVIVT01038655001 // GSVIVT01025778001 // GSVIVT01005670001 // GSVIVT01035883001 // GSVIVT01035559001 // GSVIVT01023009001 // GSVIVT01009376001 // GSVIVT01017997001 // GSVIVT01035769001
GO:0048532	P	anatomical structure arrangement	19	799	188	13212	0.028	0.56	// GSVIVT01018278001 // GSVIVT01030544001 // GSVIVT01021625001 // GSVIVT01004465001 // GSVIVT01001078001 // GSVIVT01035384001 // GSVIVT01010025001 // GSVIVT01022070001 // GSVIVT01011180001 // GSVIVT01028637001 // GSVIVT01025193001 // GSVIVT01036716001 // GSVIVT01013440001 // GSVIVT01009501001 // GSVIVT01013147001 // GSVIVT01033746001 // GSVIVT01019664001 // GSVIVT01035818001 // GSVIVT01028547001
GO:0042127	P	regulation of cell proliferation	10	799	78	13212	0.028	0.57	// GSVIVT01024439001 // GSVIVT01001119001 // GSVIVT01025121001 // GSVIVT01011083001 // GSVIVT01009432001 // GSVIVT01035829001 // GSVIVT01000226001 // GSVIVT01003990001 // GSVIVT01028071001 // GSVIVT01020580001
GO:0046283	P	anthocyanin metabolic process	8	799	56	13212	0.028	0.58	// GSVIVT01032968001 // GSVIVT01032685001 // GSVIVT01033633001 // GSVIVT01035829001 // GSVIVT01019892001 // GSVIVT01034604001 // GSVIVT01033890001 // GSVIVT01018781001
GO:0009965	P	leaf morphogenesis	25	799	268	13212	0.029	0.58	// GSVIVT01030386001 // GSVIVT01032703001 // GSVIVT01035718001 // GSVIVT01017797001 // GSVIVT01028071001 // GSVIVT01028891001 // GSVIVT01034135001 // GSVIVT01022113001 // GSVIVT01033358001 // GSVIVT01018319001 // GSVIVT01009624001 // GSVIVT01010754001 // GSVIVT01021625001 // GSVIVT01001078001 // GSVIVT01031712001 // GSVIVT01033645001 // GSVIVT01020604001 // GSVIVT01031112001 // GSVIVT01025792001 …
GO:0009637	P	response to blue light	11	799	91	13212	0.031	0.61	// GSVIVT01030386001 // GSVIVT01019326001 // GSVIVT01009083001 // GSVIVT01023615001 // GSVIVT01030086001 // GSVIVT01033645001 // GSVIVT01019536001 // GSVIVT01000004001 // GSVIVT01018276001 // GSVIVT01020818001 // GSVIVT01016295001
GO:0016128	P	phytosteroid metabolic process	9	799	68	13212	0.031	0.61	// GSVIVT01034016001 // GSVIVT01019450001 // GSVIVT01025778001 // GSVIVT01018625001 // GSVIVT01023009001 // GSVIVT01031341001 // GSVIVT01036583001 // GSVIVT01017997001 // GSVIVT01035769001
GO:0003002	P	regionalization	16	799	152	13212	0.031	0.61	// GSVIVT01018278001 // GSVIVT01030544001 // GSVIVT01021625001 // GSVIVT01036716001 // GSVIVT01001078001 // GSVIVT01022070001 // GSVIVT01028637001 // GSVIVT01022113001 // GSVIVT01025193001 // GSVIVT01011586001 // GSVIVT01034008001 // GSVIVT01013147001 // GSVIVT01033746001 // GSVIVT01019664001 // GSVIVT01008070001 // GSVIVT01028547001
GO:0048653	P	anther development	8	799	57	13212	0.031	0.61	// GSVIVT01033855001 // GSVIVT01004465001 // GSVIVT01032670001 // GSVIVT01013787001 // GSVIVT01027431001 // GSVIVT01021118001 // GSVIVT01033519001 // GSVIVT01024050001
GO:0009791	P	post-embryonic development	108	799	1487	13212	0.031	0.62	// GSVIVT01018278001 // GSVIVT01023643001 // GSVIVT01017819001 // GSVIVT01025193001 // GSVIVT01021072001 // GSVIVT01037865001 // GSVIVT01032129001 // GSVIVT01022070001 // GSVIVT01021031001 // GSVIVT01023978001 // GSVIVT01036499001 // GSVIVT01022346001 // GSVIVT01015496001 // GSVIVT01009497001 // GSVIVT01018715001 // GSVIVT01023699001 // GSVIVT01020503001 // GSVIVT01009305001 // GSVIVT01015169001 …
GO:0010224	P	response to UV-B	9	799	69	13212	0.033	0.65	// GSVIVT01032968001 // GSVIVT01037921001 // GSVIVT01033358001 // GSVIVT01032685001 // GSVIVT01035829001 // GSVIVT01034604001 // GSVIVT01033633001 // GSVIVT01025214001 // GSVIVT01018781001
GO:0006091	P	generation of precursor metabolites and energy	41	799	496	13212	0.034	0.68	// GSVIVT01030386001 // GSVIVT01029789001 // GSVIVT01037102001 // GSVIVT01025778001 // GSVIVT01033677001 // GSVIVT01007988001 // GSVIVT01009587001 // GSVIVT01030436001 // GSVIVT01035029001 // GSVIVT01038572001 // GSVIVT01026478001 // GSVIVT01032129001 // GSVIVT01021828001 // GSVIVT01033277001 // GSVIVT01030042001 // GSVIVT01009624001 // GSVIVT01033392001 // GSVIVT01024113001 // GSVIVT01026510001 …
GO:0022900	P	electron transport chain	11	799	94	13212	0.037	0.72	// GSVIVT01026478001 // GSVIVT01008733001 // GSVIVT01009624001 // GSVIVT01038572001 // GSVIVT01020818001 // GSVIVT01033392001 // GSVIVT01023105001 // GSVIVT01000004001 // GSVIVT01014842001 // GSVIVT01011707001 // GSVIVT01018772001
GO:0006598	P	polyamine catabolic process	5	799	28	13212	0.038	0.74	// GSVIVT01018625001 // GSVIVT01038655001 // GSVIVT01033677001 // GSVIVT01025214001 // GSVIVT01024221001
GO:0032268	P	regulation of cellular protein metabolic process	15	799	144	13212	0.038	0.74	// GSVIVT01026478001 // GSVIVT01029789001 // GSVIVT01021753001 // GSVIVT01031112001 // GSVIVT01036077001 // GSVIVT01008733001 // GSVIVT01018979001 // GSVIVT01009624001 // GSVIVT01020604001 // GSVIVT01032129001 // GSVIVT01000004001 // GSVIVT01030552001 // GSVIVT01018293001 // GSVIVT01034997001 // GSVIVT01025485001
GO:0016051	P	carbohydrate biosynthetic process	58	799	748	13212	0.039	0.75	// GSVIVT01030386001 // GSVIVT01014592001 // GSVIVT01009624001 // GSVIVT01023643001 // GSVIVT01029827001 // GSVIVT01030606001 // GSVIVT01014238001 // GSVIVT01012727001 // GSVIVT01009501001 // GSVIVT01028662001 // GSVIVT01011180001 // GSVIVT01032719001 // GSVIVT01028071001 // GSVIVT01032029001 // GSVIVT01035029001 // GSVIVT01020783001 // GSVIVT01025228001 // GSVIVT01009494001 // GSVIVT01037405001 …
GO:0000725	P	recombinational repair	8	799	60	13212	0.039	0.75	// GSVIVT01015002001 // GSVIVT01032703001 // GSVIVT01035537001 // GSVIVT01032765001 // GSVIVT01010354001 // GSVIVT01022113001 // GSVIVT01017208001 // GSVIVT01028071001
GO:0048878	P	chemical homeostasis	18	799	183	13212	0.039	0.75	// GSVIVT01034016001 // GSVIVT01036583001 // GSVIVT01009624001 // GSVIVT01032029001 // GSVIVT01036077001 // GSVIVT01012727001 // GSVIVT01002809001 // GSVIVT01011707001 // GSVIVT01019536001 // GSVIVT01014842001 // GSVIVT01007988001 // GSVIVT01037237001 // GSVIVT01008733001 // GSVIVT01034135001 // GSVIVT01018089001 // GSVIVT01014442001 // GSVIVT01006080001 // GSVIVT01008063001
GO:0050801	P	ion homeostasis	16	799	157	13212	0.038	0.75	// GSVIVT01037237001 // GSVIVT01009624001 // GSVIVT01032029001 // GSVIVT01036077001 // GSVIVT01012727001 // GSVIVT01002809001 // GSVIVT01019536001 // GSVIVT01014842001 // GSVIVT01007988001 // GSVIVT01008733001 // GSVIVT01034135001 // GSVIVT01018089001 // GSVIVT01014442001 // GSVIVT01011707001 // GSVIVT01008063001 // GSVIVT01006080001
GO:0000724	P	double-strand break repair via homologous recombination	8	799	60	13212	0.039	0.75	// GSVIVT01015002001 // GSVIVT01032703001 // GSVIVT01035537001 // GSVIVT01032765001 // GSVIVT01010354001 // GSVIVT01022113001 // GSVIVT01017208001 // GSVIVT01028071001
GO:0030029	P	actin filament-based process	17	799	171	13212	0.04	0.77	// GSVIVT01029552001 // GSVIVT01021625001 // GSVIVT01033957001 // GSVIVT01001078001 // GSVIVT01021031001 // GSVIVT01033645001 // GSVIVT01017819001 // GSVIVT01018319001 // GSVIVT01015359001 // GSVIVT01022113001 // GSVIVT01025193001 // GSVIVT01000048001 // GSVIVT01000047001 // GSVIVT01027900001 // GSVIVT01020580001 // GSVIVT01037819001 // GSVIVT01031126001
GO:0016125	P	sterol metabolic process	12	799	108	13212	0.041	0.78	// GSVIVT01028636001 // GSVIVT01019450001 // GSVIVT01031739001 // GSVIVT01038655001 // GSVIVT01025778001 // GSVIVT01005670001 // GSVIVT01035883001 // GSVIVT01035559001 // GSVIVT01023009001 // GSVIVT01009376001 // GSVIVT01017997001 // GSVIVT01035769001
GO:0032535	P	regulation of cellular component size	36	799	432	13212	0.041	0.78	// GSVIVT01032681001 // GSVIVT01013147001 // GSVIVT01025778001 // GSVIVT01025466001 // GSVIVT01032765001 // GSVIVT01035718001 // GSVIVT01035769001 // GSVIVT01035029001 // GSVIVT01036495001 // GSVIVT01028404001 // GSVIVT01024973001 // GSVIVT01010983001 // GSVIVT01012702001 // GSVIVT01019965001 // GSVIVT01027900001 // GSVIVT01034031001 // GSVIVT01021625001 // GSVIVT01021118001 // GSVIVT01033645001 …
GO:0090066	P	regulation of anatomical structure size	36	799	432	13212	0.041	0.78	// GSVIVT01032681001 // GSVIVT01013147001 // GSVIVT01025778001 // GSVIVT01025466001 // GSVIVT01032765001 // GSVIVT01035718001 // GSVIVT01035769001 // GSVIVT01035029001 // GSVIVT01036495001 // GSVIVT01028404001 // GSVIVT01024973001 // GSVIVT01010983001 // GSVIVT01012702001 // GSVIVT01019965001 // GSVIVT01027900001 // GSVIVT01034031001 // GSVIVT01021625001 // GSVIVT01021118001 // GSVIVT01033645001 …
GO:0009805	P	coumarin biosynthetic process	6	799	39	13212	0.041	0.78	// GSVIVT01035384001 // GSVIVT01025800001 // GSVIVT01038655001 // GSVIVT01018625001 // GSVIVT01035029001 // GSVIVT01025214001
GO:0009804	P	coumarin metabolic process	6	799	39	13212	0.041	0.78	// GSVIVT01035384001 // GSVIVT01025800001 // GSVIVT01038655001 // GSVIVT01018625001 // GSVIVT01035029001 // GSVIVT01025214001
GO:0009664	P	plant-type cell wall organization	18	799	186	13212	0.044	0.82	// GSVIVT01030386001 // GSVIVT01032681001 // GSVIVT01035233001 // GSVIVT01012479001 // GSVIVT01023643001 // GSVIVT01024221001 // GSVIVT01021118001 // GSVIVT01035819001 // GSVIVT01011180001 // GSVIVT01034162001 // GSVIVT01019965001 // GSVIVT01029162001 // GSVIVT01031340001 // GSVIVT01018116001 // GSVIVT01030375001 // GSVIVT01032670001 // GSVIVT01029411001 // GSVIVT01024050001
GO:0019748	P	secondary metabolic process	63	799	830	13212	0.045	0.85	// GSVIVT01030386001 // GSVIVT01008566001 // GSVIVT01009624001 // GSVIVT01032029001 // GSVIVT01019450001 // GSVIVT01027431001 // GSVIVT01012727001 // GSVIVT01033705001 // GSVIVT01028636001 // GSVIVT01033677001 // GSVIVT01018782001 // GSVIVT01018217001 // GSVIVT01018625001 // GSVIVT01033445001 // GSVIVT01034003001 // GSVIVT01035029001 // GSVIVT01035384001 // GSVIVT01033890001 // GSVIVT01034140001 …
GO:0008361	P	regulation of cell size	35	799	426	13212	0.051	0.95	// GSVIVT01032681001 // GSVIVT01013147001 // GSVIVT01025778001 // GSVIVT01025466001 // GSVIVT01032765001 // GSVIVT01035718001 // GSVIVT01035769001 // GSVIVT01035029001 // GSVIVT01036495001 // GSVIVT01028404001 // GSVIVT01024973001 // GSVIVT01010983001 // GSVIVT01012702001 // GSVIVT01019965001 // GSVIVT01034031001 // GSVIVT01021625001 // GSVIVT01021118001 // GSVIVT01033645001 // GSVIVT01031547001 …
GO:0006811	P	ion transport	48	799	615	13212	0.052	0.96	// GSVIVT01029789001 // GSVIVT01032029001 // GSVIVT01018625001 // GSVIVT01030606001 // GSVIVT01012727001 // GSVIVT01032430001 // GSVIVT01002809001 // GSVIVT01033677001 // GSVIVT01011778001 // GSVIVT01011452001 // GSVIVT01007988001 // GSVIVT01031153001 // GSVIVT01035769001 // GSVIVT01035029001 // GSVIVT01018276001 // GSVIVT01029765001 // GSVIVT01032129001 // GSVIVT01034135001 // GSVIVT01008996001 …
GO:0007015	P	actin filament organization	12	799	113	13212	0.053	0.98	// GSVIVT01029552001 // GSVIVT01021625001 // GSVIVT01001078001 // GSVIVT01033645001 // GSVIVT01018319001 // GSVIVT01015359001 // GSVIVT01022113001 // GSVIVT01025193001 // GSVIVT01000047001 // GSVIVT01027900001 // GSVIVT01020580001 // GSVIVT01037819001
GO:0022622	P	root system development	25	799	357	13212	0.27	1	// GSVIVT01013147001 // GSVIVT01001119001 // GSVIVT01014538001 // GSVIVT01025778001 // GSVIVT01025466001 // GSVIVT01025193001 // GSVIVT01031341001 // GSVIVT01035029001 // GSVIVT01036495001 // GSVIVT01028404001 // GSVIVT01012702001 // GSVIVT01034031001 // GSVIVT01021625001 // GSVIVT01001078001 // GSVIVT01021118001 // GSVIVT01033645001 // GSVIVT01030639001 // GSVIVT01032670001 // GSVIVT01000144001 …
GO:0022621	P	shoot system development	40	799	513	13212	0.072	1	// GSVIVT01030386001 // GSVIVT01035384001 // GSVIVT01028485001 // GSVIVT01018217001 // GSVIVT01032703001 // GSVIVT01035718001 // GSVIVT01038556001 // GSVIVT01028071001 // GSVIVT01028891001 // GSVIVT01005456001 // GSVIVT01034135001 // GSVIVT01010754001 // GSVIVT01033358001 // GSVIVT01018319001 // GSVIVT01009624001 // GSVIVT01017797001 // GSVIVT01015169001 // GSVIVT01022113001 // GSVIVT01033519001 …
GO:0051049	P	regulation of transport	9	799	122	13212	0.33	1	// GSVIVT01032129001 // GSVIVT01023615001 // GSVIVT01030086001 // GSVIVT01020845001 // GSVIVT01019536001 // GSVIVT01018276001 // GSVIVT01021381001 // GSVIVT01020818001 // GSVIVT01016295001
GO:0009696	P	salicylic acid metabolic process	6	799	122	13212	0.74	1	// GSVIVT01021828001 // GSVIVT01018772001 // GSVIVT01038200001 // GSVIVT01035029001 // GSVIVT01020818001 // GSVIVT01025214001
GO:0009165	P	nucleotide biosynthetic process	10	799	244	13212	0.92	1	// GSVIVT01030218001 // GSVIVT01001119001 // GSVIVT01000003001 // GSVIVT01022015001 // GSVIVT01030042001 // GSVIVT01037706001 // GSVIVT01032654001 // GSVIVT01033090001 // GSVIVT01022278001 // GSVIVT01024207001
GO:0044281	P	small molecule metabolic process	176	799	2750	13212	0.22	1	// GSVIVT01009624001 // GSVIVT01032029001 // GSVIVT01012727001 // GSVIVT01028636001 // GSVIVT01007988001 // GSVIVT01033445001 // GSVIVT01027921001 // GSVIVT01010028001 // GSVIVT01017693001 // GSVIVT01027917001 // GSVIVT01035029001 // GSVIVT01021072001 // GSVIVT01033890001 // GSVIVT01032129001 // GSVIVT01032968001 // GSVIVT01015002001 // GSVIVT01021828001 // GSVIVT01018744001 // GSVIVT01021149001 …
GO:0044282	P	small molecule catabolic process	34	799	677	13212	0.88	1	// GSVIVT01030386001 // GSVIVT01009624001 // GSVIVT01032029001 // GSVIVT01030086001 // GSVIVT01025778001 // GSVIVT01033677001 // GSVIVT01033902001 // GSVIVT01005670001 // GSVIVT01018625001 // GSVIVT01017797001 // GSVIVT01034003001 // GSVIVT01035029001 // GSVIVT01026478001 // GSVIVT01035717001 // GSVIVT01021828001 // GSVIVT01036077001 // GSVIVT01012236001 // GSVIVT01024113001 // GSVIVT01012702001 …
GO:0044283	P	small molecule biosynthetic process	86	799	1210	13212	0.075	1	// GSVIVT01032029001 // GSVIVT01012727001 // GSVIVT01007988001 // GSVIVT01033445001 // GSVIVT01027921001 // GSVIVT01010028001 // GSVIVT01027917001 // GSVIVT01035029001 // GSVIVT01021072001 // GSVIVT01033890001 // GSVIVT01032129001 // GSVIVT01032968001 // GSVIVT01021828001 // GSVIVT01025800001 // GSVIVT01033079001 // GSVIVT01031263001 // GSVIVT01036464001 // GSVIVT01009902001 // GSVIVT01012650001 …
GO:0051656	P	establishment of organelle localization	7	799	103	13212	0.44	1	// GSVIVT01030386001 // GSVIVT01019326001 // GSVIVT01032129001 // GSVIVT01021753001 // GSVIVT01009624001 // GSVIVT01020604001 // GSVIVT01034997001
GO:0006302	P	double-strand break repair	9	799	87	13212	0.097	1	// GSVIVT01011919001 // GSVIVT01015002001 // GSVIVT01032703001 // GSVIVT01035537001 // GSVIVT01032765001 // GSVIVT01010354001 // GSVIVT01022113001 // GSVIVT01017208001 // GSVIVT01028071001
GO:0001666	P	response to hypoxia	7	799	59	13212	0.081	1	// GSVIVT01011353001 // GSVIVT01010028001 // GSVIVT01029951001 // GSVIVT01026510001 // GSVIVT01032718001 // GSVIVT01015018001 // GSVIVT01033746001
GO:0045132	P	meiotic chromosome segregation	5	799	94	13212	0.67	1	// GSVIVT01032138001 // GSVIVT01021625001 // GSVIVT01021316001 // GSVIVT01032765001 // GSVIVT01001528001
GO:0000165	P	MAPKKK cascade	7	799	124	13212	0.62	1	// GSVIVT01021828001 // GSVIVT01009624001 // GSVIVT01018772001 // GSVIVT01020604001 // GSVIVT01031112001 // GSVIVT01020818001 // GSVIVT01025485001
GO:0016108	P	tetraterpenoid metabolic process	10	799	104	13212	0.12	1	// GSVIVT01030386001 // GSVIVT01019326001 // GSVIVT01035384001 // GSVIVT01032029001 // GSVIVT01018217001 // GSVIVT01012702001 // GSVIVT01010754001 // GSVIVT01015169001 // GSVIVT01017797001 // GSVIVT01000004001
GO:0016109	P	tetraterpenoid biosynthetic process	9	799	99	13212	0.16	1	// GSVIVT01030386001 // GSVIVT01019326001 // GSVIVT01035384001 // GSVIVT01032029001 // GSVIVT01012702001 // GSVIVT01010754001 // GSVIVT01015169001 // GSVIVT01017797001 // GSVIVT01000004001
GO:0033013	P	tetrapyrrole metabolic process	10	799	201	13212	0.77	1	// GSVIVT01030386001 // GSVIVT01014388001 // GSVIVT01032029001 // GSVIVT01033277001 // GSVIVT01025841001 // GSVIVT01010754001 // GSVIVT01020604001 // GSVIVT01017797001 // GSVIVT01000004001 // GSVIVT01004938001
GO:0006281	P	DNA repair	13	799	232	13212	0.65	1	// GSVIVT01011919001 // GSVIVT01015002001 // GSVIVT01032703001 // GSVIVT01035537001 // GSVIVT01032765001 // GSVIVT01010354001 // GSVIVT01022113001 // GSVIVT01024815001 // GSVIVT01017208001 // GSVIVT01033090001 // GSVIVT01028071001 // GSVIVT01021316001 // GSVIVT01010109001
GO:0015849	P	organic acid transport	7	799	178	13212	0.91	1	// GSVIVT01020845001 // GSVIVT01024054001 // GSVIVT01034656001 // GSVIVT01013163001 // GSVIVT01006080001 // GSVIVT01021979001 // GSVIVT01008191001
GO:0050832	P	defense response to fungus	7	799	204	13212	0.96	1	// GSVIVT01034231001 // GSVIVT01021828001 // GSVIVT01026248001 // GSVIVT01028402001 // GSVIVT01018772001 // GSVIVT01033793001 // GSVIVT01020818001
GO:0006833	P	water transport	9	799	106	13212	0.21	1	// GSVIVT01037237001 // GSVIVT01035640001 // GSVIVT01012727001 // GSVIVT01025778001 // GSVIVT01033677001 // GSVIVT01024113001 // GSVIVT01018089001 // GSVIVT01035029001 // GSVIVT01025188001
GO:0050776	P	regulation of immune response	13	799	254	13212	0.76	1	// GSVIVT01013190001 // GSVIVT01035384001 // GSVIVT01029765001 // GSVIVT01021828001 // GSVIVT01009624001 // GSVIVT01020845001 // GSVIVT01010390001 // GSVIVT01018772001 // GSVIVT01020604001 // GSVIVT01031112001 // GSVIVT01018089001 // GSVIVT01020818001 // GSVIVT01025485001
GO:0009607	P	response to biotic stimulus	47	799	1045	13212	0.99	1	// GSVIVT01032029001 // GSVIVT01034231001 // GSVIVT01031739001 // GSVIVT01032765001 // GSVIVT01033793001 // GSVIVT01035718001 // GSVIVT01033445001 // GSVIVT01010028001 // GSVIVT01033746001 // GSVIVT01005456001 // GSVIVT01026510001 // GSVIVT01035029001 // GSVIVT01021828001 // GSVIVT01009624001 // GSVIVT01028402001 // GSVIVT01032785001 // GSVIVT01011408001 // GSVIVT01003139001 // GSVIVT01009376001 …
GO:0006576	P	cellular biogenic amine metabolic process	8	799	109	13212	0.35	1	// GSVIVT01038655001 // GSVIVT01024221001 // GSVIVT01021828001 // GSVIVT01033677001 // GSVIVT01018625001 // GSVIVT01025214001 // GSVIVT01009902001 // GSVIVT01025367001
GO:0034284	P	response to monosaccharide stimulus	6	799	114	13212	0.69	1	// GSVIVT01037237001 // GSVIVT01033563001 // GSVIVT01012727001 // GSVIVT01009226001 // GSVIVT01018089001 // GSVIVT01035029001
GO:0019538	P	protein metabolic process	183	799	2847	13212	0.19	1	// GSVIVT01018278001 // GSVIVT01023643001 // GSVIVT01017819001 // GSVIVT01017690001 // GSVIVT01002809001 // GSVIVT01037446001 // GSVIVT01018276001 // GSVIVT01011382001 // GSVIVT01038572001 // GSVIVT01032129001 // GSVIVT01022113001 // GSVIVT01023863001 // GSVIVT01022070001 // GSVIVT01037791001 // GSVIVT01023978001 // GSVIVT01019513001 // GSVIVT01028727001 // GSVIVT01021381001 // GSVIVT01018979001 …
GO:0009561	P	megagametogenesis	5	799	144	13212	0.93	1	// GSVIVT01001181001 // GSVIVT01015015001 // GSVIVT01021240001 // GSVIVT01024439001 // GSVIVT01008333001
GO:0010048	P	vernalization response	5	799	77	13212	0.51	1	// GSVIVT01034704001 // GSVIVT01021072001 // GSVIVT01009946001 // GSVIVT01009858001 // GSVIVT01033645001
GO:0019320	P	hexose catabolic process	19	799	364	13212	0.77	1	// GSVIVT01030386001 // GSVIVT01026478001 // GSVIVT01009624001 // GSVIVT01025367001 // GSVIVT01021828001 // GSVIVT01030086001 // GSVIVT01033677001 // GSVIVT01036077001 // GSVIVT01012236001 // GSVIVT01024113001 // GSVIVT01031712001 // GSVIVT01010754001 // GSVIVT01017797001 // GSVIVT01028701001 // GSVIVT01019326001 // GSVIVT01035029001 // GSVIVT01011707001 // GSVIVT01018772001 // GSVIVT01025778001
GO:0009893	P	positive regulation of metabolic process	31	799	429	13212	0.19	1	// GSVIVT01030386001 // GSVIVT01035384001 // GSVIVT01035614001 // GSVIVT01027431001 // GSVIVT01025800001 // GSVIVT01018979001 // GSVIVT01033793001 // GSVIVT01017797001 // GSVIVT01032800001 // GSVIVT01032129001 // GSVIVT01034135001 // GSVIVT01009624001 // GSVIVT01010754001 // GSVIVT01029765001 // GSVIVT01009497001 // GSVIVT01038655001 // GSVIVT01010390001 // GSVIVT01020604001 // GSVIVT01035829001 …
GO:0009891	P	positive regulation of biosynthetic process	30	799	414	13212	0.19	1	// GSVIVT01030386001 // GSVIVT01035384001 // GSVIVT01035614001 // GSVIVT01027431001 // GSVIVT01025800001 // GSVIVT01033793001 // GSVIVT01017797001 // GSVIVT01032800001 // GSVIVT01032129001 // GSVIVT01034135001 // GSVIVT01009624001 // GSVIVT01010754001 // GSVIVT01029765001 // GSVIVT01009497001 // GSVIVT01038655001 // GSVIVT01010390001 // GSVIVT01020604001 // GSVIVT01035829001 // GSVIVT01031112001 …
GO:0006595	P	polyamine metabolic process	5	799	41	13212	0.12	1	// GSVIVT01018625001 // GSVIVT01038655001 // GSVIVT01033677001 // GSVIVT01025214001 // GSVIVT01024221001
GO:0015994	P	chlorophyll metabolic process	10	799	172	13212	0.59	1	// GSVIVT01030386001 // GSVIVT01014388001 // GSVIVT01032029001 // GSVIVT01033277001 // GSVIVT01025841001 // GSVIVT01010754001 // GSVIVT01020604001 // GSVIVT01017797001 // GSVIVT01000004001 // GSVIVT01004938001
GO:0015995	P	chlorophyll biosynthetic process	10	799	113	13212	0.16	1	// GSVIVT01030386001 // GSVIVT01014388001 // GSVIVT01032029001 // GSVIVT01033277001 // GSVIVT01025841001 // GSVIVT01010754001 // GSVIVT01020604001 // GSVIVT01017797001 // GSVIVT01000004001 // GSVIVT01004938001
GO:0015992	P	proton transport	9	799	98	13212	0.16	1	// GSVIVT01032129001 // GSVIVT01023615001 // GSVIVT01030086001 // GSVIVT01020845001 // GSVIVT01019536001 // GSVIVT01018276001 // GSVIVT01021381001 // GSVIVT01020818001 // GSVIVT01016295001
GO:0000902	P	cell morphogenesis	34	799	421	13212	0.064	1	// GSVIVT01032681001 // GSVIVT01025778001 // GSVIVT01032765001 // GSVIVT01032703001 // GSVIVT01035718001 // GSVIVT01028891001 // GSVIVT01035029001 // GSVIVT01036495001 // GSVIVT01028404001 // GSVIVT01033358001 // GSVIVT01018319001 // GSVIVT01010983001 // GSVIVT01022113001 // GSVIVT01019965001 // GSVIVT01034031001 // GSVIVT01021625001 // GSVIVT01001078001 // GSVIVT01021118001 // GSVIVT01034267001 …
GO:0009863	P	salicylic acid mediated signaling pathway	13	799	201	13212	0.45	1	// GSVIVT01021828001 // GSVIVT01011353001 // GSVIVT01009624001 // GSVIVT01029951001 // GSVIVT01020818001 // GSVIVT01026510001 // GSVIVT01020604001 // GSVIVT01031112001 // GSVIVT01010028001 // GSVIVT01015018001 // GSVIVT01033746001 // GSVIVT01018772001 // GSVIVT01025485001
GO:0009862	P	systemic acquired resistance, salicylic acid mediated signaling pathway	13	799	144	13212	0.11	1	// GSVIVT01021828001 // GSVIVT01011353001 // GSVIVT01009624001 // GSVIVT01029951001 // GSVIVT01020818001 // GSVIVT01026510001 // GSVIVT01020604001 // GSVIVT01031112001 // GSVIVT01010028001 // GSVIVT01015018001 // GSVIVT01033746001 // GSVIVT01018772001 // GSVIVT01025485001
GO:0006886	P	intracellular protein transport	19	799	715	13212	1	1	// GSVIVT01032268001 // GSVIVT01034241001 // GSVIVT01035384001 // GSVIVT01029765001 // GSVIVT01010390001 // GSVIVT01021828001 // GSVIVT01022015001 // GSVIVT01009624001 // GSVIVT01020845001 // GSVIVT01030002001 // GSVIVT01005670001 // GSVIVT01018772001 // GSVIVT01020604001 // GSVIVT01031112001 // GSVIVT01035559001 // GSVIVT01018089001 // GSVIVT01008419001 // GSVIVT01020818001 // GSVIVT01025485001
GO:0009867	P	jasmonic acid mediated signaling pathway	7	799	177	13212	0.91	1	// GSVIVT01021828001 // GSVIVT01009624001 // GSVIVT01018772001 // GSVIVT01020604001 // GSVIVT01031112001 // GSVIVT01020818001 // GSVIVT01025485001
GO:0042254	P	ribosome biogenesis	19	799	278	13212	0.34	1	// GSVIVT01030386001 // GSVIVT01019326001 // GSVIVT01032129001 // GSVIVT01021753001 // GSVIVT01036077001 // GSVIVT01036277001 // GSVIVT01009624001 // GSVIVT01020604001 // GSVIVT01020818001 // GSVIVT01010754001 // GSVIVT01025841001 // GSVIVT01017797001 // GSVIVT01000004001 // GSVIVT01030552001 // GSVIVT01009587001 // GSVIVT01019593001 // GSVIVT01034997001 // GSVIVT01018772001 // GSVIVT01016295001
GO:0002682	P	regulation of immune system process	13	799	254	13212	0.76	1	// GSVIVT01013190001 // GSVIVT01035384001 // GSVIVT01029765001 // GSVIVT01021828001 // GSVIVT01009624001 // GSVIVT01020845001 // GSVIVT01010390001 // GSVIVT01018772001 // GSVIVT01020604001 // GSVIVT01031112001 // GSVIVT01018089001 // GSVIVT01020818001 // GSVIVT01025485001
GO:0018130	P	heterocycle biosynthetic process	12	799	208	13212	0.61	1	// GSVIVT01030386001 // GSVIVT01014388001 // GSVIVT01032029001 // GSVIVT01033277001 // GSVIVT01005518001 // GSVIVT01025841001 // GSVIVT01010754001 // GSVIVT01020604001 // GSVIVT01017797001 // GSVIVT01000004001 // GSVIVT01004938001 // GSVIVT01025367001
GO:0007623	P	circadian rhythm	5	799	101	13212	0.73	1	// GSVIVT01032427001 // GSVIVT01035829001 // GSVIVT01035614001 // GSVIVT01013234001 // GSVIVT01033890001
GO:0006629	P	lipid metabolic process	51	799	1161	13212	0.99	1	// GSVIVT01030386001 // GSVIVT01037717001 // GSVIVT01035384001 // GSVIVT01032029001 // GSVIVT01019450001 // GSVIVT01031739001 // GSVIVT01030086001 // GSVIVT01028636001 // GSVIVT01033902001 // GSVIVT01005670001 // GSVIVT01018217001 // GSVIVT01025841001 // GSVIVT01017797001 // GSVIVT01035396001 // GSVIVT01036138001 // GSVIVT01001146001 // GSVIVT01010028001 // GSVIVT01030799001 // GSVIVT01035769001 …
GO:0009308	P	amine metabolic process	51	799	699	13212	0.11	1	// GSVIVT01030386001 // GSVIVT01013147001 // GSVIVT01029789001 // GSVIVT01032029001 // GSVIVT01018625001 // GSVIVT01023615001 // GSVIVT01012727001 // GSVIVT01025778001 // GSVIVT01033677001 // GSVIVT01025841001 // GSVIVT01017797001 // GSVIVT01027921001 // GSVIVT01027917001 // GSVIVT01035029001 // GSVIVT01021072001 // GSVIVT01026478001 // GSVIVT01035717001 // GSVIVT01008996001 // GSVIVT01021828001 …
GO:0019318	P	hexose metabolic process	24	799	456	13212	0.78	1	// GSVIVT01030386001 // GSVIVT01030086001 // GSVIVT01025778001 // GSVIVT01033677001 // GSVIVT01017797001 // GSVIVT01024113001 // GSVIVT01026478001 // GSVIVT01037405001 // GSVIVT01021828001 // GSVIVT01009624001 // GSVIVT01012236001 // GSVIVT01011382001 // GSVIVT01035029001 // GSVIVT01010754001 // GSVIVT01018772001 // GSVIVT01019326001 // GSVIVT01036077001 // GSVIVT01025777001 // GSVIVT01031712001 …
GO:0051716	P	cellular response to stimulus	80	799	1480	13212	0.86	1	// GSVIVT01009624001 // GSVIVT01030606001 // GSVIVT01027975001 // GSVIVT01035537001 // GSVIVT01033677001 // GSVIVT01011778001 // GSVIVT01010354001 // GSVIVT01011452001 // GSVIVT01015201001 // GSVIVT01018625001 // GSVIVT01033445001 // GSVIVT01015220001 // GSVIVT01036138001 // GSVIVT01013440001 // GSVIVT01010028001 // GSVIVT01028071001 // GSVIVT01033746001 // GSVIVT01035384001 // GSVIVT01016767001 …
GO:0019319	P	hexose biosynthetic process	5	799	134	13212	0.9	1	// GSVIVT01025777001 // GSVIVT01037405001 // GSVIVT01025778001 // GSVIVT01011382001 // GSVIVT01022278001
GO:0009267	P	cellular response to starvation	9	799	164	13212	0.66	1	// GSVIVT01030606001 // GSVIVT01024216001 // GSVIVT01037706001 // GSVIVT01011778001 // GSVIVT01011452001 // GSVIVT01018625001 // GSVIVT01035345001 // GSVIVT01036138001 // GSVIVT01009803001
GO:0009266	P	response to temperature stimulus	24	799	629	13212	0.99	1	// GSVIVT01032029001 // GSVIVT01027975001 // GSVIVT01025778001 // GSVIVT01033677001 // GSVIVT01035769001 // GSVIVT01035029001 // GSVIVT01021072001 // GSVIVT01032800001 // GSVIVT01020783001 // GSVIVT01037405001 // GSVIVT01021828001 // GSVIVT01024113001 // GSVIVT01003139001 // GSVIVT01009858001 // GSVIVT01018772001 // GSVIVT01021625001 // GSVIVT01034704001 // GSVIVT01033645001 // GSVIVT01024055001 …
GO:0007059	P	chromosome segregation	7	799	134	13212	0.7	1	// GSVIVT01021625001 // GSVIVT01032765001 // GSVIVT01001528001 // GSVIVT01011408001 // GSVIVT01032703001 // GSVIVT01032138001 // GSVIVT01021316001
GO:0009150	P	purine ribonucleotide metabolic process	10	799	123	13212	0.23	1	// GSVIVT01037405001 // GSVIVT01025777001 // GSVIVT01025778001 // GSVIVT01011382001 // GSVIVT01033645001 // GSVIVT01009946001 // GSVIVT01032138001 // GSVIVT01015359001 // GSVIVT01008419001 // GSVIVT01018319001
GO:0044042	P	glucan metabolic process	20	799	334	13212	0.55	1	// GSVIVT01030386001 // GSVIVT01020783001 // GSVIVT01029162001 // GSVIVT01031340001 // GSVIVT01028404001 // GSVIVT01023615001 // GSVIVT01014681001 // GSVIVT01032029001 // GSVIVT01011180001 // GSVIVT01023805001 // GSVIVT01026525001 // GSVIVT01028402001 // GSVIVT01029175001 // GSVIVT01009501001 // GSVIVT01028071001 // GSVIVT01023643001 // GSVIVT01035769001 // GSVIVT01035029001 // GSVIVT01032670001 …
GO:0016071	P	mRNA metabolic process	10	799	300	13212	0.98	1	// GSVIVT01013771001 // GSVIVT01023615001 // GSVIVT01014858001 // GSVIVT01028485001 // GSVIVT01033392001 // GSVIVT01032129001 // GSVIVT01013023001 // GSVIVT01033391001 // GSVIVT01008241001 // GSVIVT01014050001
GO:0016072	P	rRNA metabolic process	18	799	219	13212	0.13	1	// GSVIVT01030386001 // GSVIVT01019326001 // GSVIVT01032129001 // GSVIVT01021753001 // GSVIVT01036077001 // GSVIVT01036277001 // GSVIVT01009624001 // GSVIVT01020604001 // GSVIVT01020818001 // GSVIVT01010754001 // GSVIVT01025841001 // GSVIVT01017797001 // GSVIVT01000004001 // GSVIVT01030552001 // GSVIVT01009587001 // GSVIVT01034997001 // GSVIVT01018772001 // GSVIVT01016295001
GO:0048367	P	shoot development	40	799	510	13212	0.067	1	// GSVIVT01030386001 // GSVIVT01035384001 // GSVIVT01028485001 // GSVIVT01018217001 // GSVIVT01032703001 // GSVIVT01035718001 // GSVIVT01038556001 // GSVIVT01028071001 // GSVIVT01028891001 // GSVIVT01005456001 // GSVIVT01034135001 // GSVIVT01010754001 // GSVIVT01033358001 // GSVIVT01018319001 // GSVIVT01009624001 // GSVIVT01017797001 // GSVIVT01015169001 // GSVIVT01022113001 // GSVIVT01033519001 …
GO:0048366	P	leaf development	26	799	332	13212	0.12	1	// GSVIVT01030386001 // GSVIVT01032703001 // GSVIVT01035718001 // GSVIVT01017797001 // GSVIVT01028071001 // GSVIVT01028891001 // GSVIVT01034135001 // GSVIVT01022113001 // GSVIVT01033358001 // GSVIVT01018319001 // GSVIVT01009624001 // GSVIVT01010754001 // GSVIVT01033519001 // GSVIVT01021625001 // GSVIVT01001078001 // GSVIVT01031712001 // GSVIVT01033645001 // GSVIVT01020604001 // GSVIVT01031112001 …
GO:0010557	P	positive regulation of macromolecule biosynthetic process	23	799	345	13212	0.35	1	// GSVIVT01030386001 // GSVIVT01035614001 // GSVIVT01027431001 // GSVIVT01033793001 // GSVIVT01017797001 // GSVIVT01032800001 // GSVIVT01032129001 // GSVIVT01034135001 // GSVIVT01009624001 // GSVIVT01010754001 // GSVIVT01009497001 // GSVIVT01020604001 // GSVIVT01035829001 // GSVIVT01031112001 // GSVIVT01018293001 // GSVIVT01034997001 // GSVIVT01019410001 // GSVIVT01021753001 // GSVIVT01009083001 …
GO:0048364	P	root development	24	799	356	13212	0.33	1	// GSVIVT01013147001 // GSVIVT01001119001 // GSVIVT01014538001 // GSVIVT01025778001 // GSVIVT01025466001 // GSVIVT01025193001 // GSVIVT01031341001 // GSVIVT01035029001 // GSVIVT01036495001 // GSVIVT01028404001 // GSVIVT01012702001 // GSVIVT01034031001 // GSVIVT01021625001 // GSVIVT01001078001 // GSVIVT01021118001 // GSVIVT01033645001 // GSVIVT01030639001 // GSVIVT01032670001 // GSVIVT01000144001 …
GO:0006753	P	nucleoside phosphate metabolic process	35	799	491	13212	0.19	1	// GSVIVT01030386001 // GSVIVT01009624001 // GSVIVT01001119001 // GSVIVT01030086001 // GSVIVT01025778001 // GSVIVT01032654001 // GSVIVT01017797001 // GSVIVT01032138001 // GSVIVT01015359001 // GSVIVT01026478001 // GSVIVT01037405001 // GSVIVT01021828001 // GSVIVT01030042001 // GSVIVT01018319001 // GSVIVT01037706001 // GSVIVT01012236001 // GSVIVT01011382001 // GSVIVT01010754001 // GSVIVT01033090001 …
GO:0009963	P	positive regulation of flavonoid biosynthetic process	8	799	67	13212	0.063	1	// GSVIVT01035384001 // GSVIVT01029765001 // GSVIVT01025800001 // GSVIVT01038655001 // GSVIVT01010390001 // GSVIVT01035829001 // GSVIVT01018089001 // GSVIVT01025214001
GO:0009416	P	response to light stimulus	53	799	840	13212	0.4	1	// GSVIVT01030386001 // GSVIVT01018276001 // GSVIVT01029789001 // GSVIVT01032029001 // GSVIVT01035614001 // GSVIVT01021598001 // GSVIVT01030086001 // GSVIVT01033705001 // GSVIVT01033890001 // GSVIVT01025841001 // GSVIVT01034604001 // GSVIVT01035769001 // GSVIVT01035029001 // GSVIVT01021072001 // GSVIVT01031416001 // GSVIVT01032129001 // GSVIVT01028404001 // GSVIVT01000146001 // GSVIVT01033358001 …
GO:0009414	P	response to water deprivation	12	799	237	13212	0.77	1	// GSVIVT01032029001 // GSVIVT01022026001 // GSVIVT01010342001 // GSVIVT01033677001 // GSVIVT01034146001 // GSVIVT01024113001 // GSVIVT01032682001 // GSVIVT01001050001 // GSVIVT01025188001 // GSVIVT01028071001 // GSVIVT01035029001 // GSVIVT01025214001
GO:0009415	P	response to water	12	799	241	13212	0.78	1	// GSVIVT01032029001 // GSVIVT01022026001 // GSVIVT01010342001 // GSVIVT01033677001 // GSVIVT01034146001 // GSVIVT01024113001 // GSVIVT01032682001 // GSVIVT01001050001 // GSVIVT01025188001 // GSVIVT01028071001 // GSVIVT01035029001 // GSVIVT01025214001
GO:0014070	P	response to organic cyclic substance	11	799	103	13212	0.06	1	// GSVIVT01037405001 // GSVIVT01028246001 // GSVIVT01030375001 // GSVIVT01032906001 // GSVIVT01009432001 // GSVIVT01027921001 // GSVIVT01013440001 // GSVIVT01035559001 // GSVIVT01028071001 // GSVIVT01032138001 // GSVIVT01008333001
GO:0048229	P	gametophyte development	14	799	354	13212	0.96	1	// GSVIVT01004465001 // GSVIVT01024439001 // GSVIVT01015002001 // GSVIVT01021031001 // GSVIVT01009219001 // GSVIVT01035537001 // GSVIVT01001181001 // GSVIVT01032703001 // GSVIVT01015015001 // GSVIVT01000797001 // GSVIVT01008333001 // GSVIVT01020830001 // GSVIVT01021240001 // GSVIVT01025214001
GO:0007126	P	meiosis	11	799	166	13212	0.43	1	// GSVIVT01011919001 // GSVIVT01021625001 // GSVIVT01035818001 // GSVIVT01015002001 // GSVIVT01032765001 // GSVIVT01001528001 // GSVIVT01011408001 // GSVIVT01020830001 // GSVIVT01033871001 // GSVIVT01032138001 // GSVIVT01021316001
GO:0007127	P	meiosis I	7	799	117	13212	0.57	1	// GSVIVT01011919001 // GSVIVT01021625001 // GSVIVT01032765001 // GSVIVT01001528001 // GSVIVT01011408001 // GSVIVT01033871001 // GSVIVT01032138001
GO:0009555	P	pollen development	9	799	198	13212	0.84	1	// GSVIVT01015002001 // GSVIVT01021031001 // GSVIVT01035537001 // GSVIVT01032703001 // GSVIVT01015015001 // GSVIVT01008333001 // GSVIVT01020830001 // GSVIVT01009219001 // GSVIVT01025214001
GO:0016556	P	mRNA modification	8	799	85	13212	0.16	1	// GSVIVT01032129001 // GSVIVT01023615001 // GSVIVT01033392001 // GSVIVT01013771001 // GSVIVT01013023001 // GSVIVT01028485001 // GSVIVT01008241001 // GSVIVT01014050001
GO:0009199	P	ribonucleoside triphosphate metabolic process	10	799	106	13212	0.13	1	// GSVIVT01037405001 // GSVIVT01025777001 // GSVIVT01025778001 // GSVIVT01011382001 // GSVIVT01033645001 // GSVIVT01009946001 // GSVIVT01032138001 // GSVIVT01015359001 // GSVIVT01008419001 // GSVIVT01018319001
GO:0015672	P	monovalent inorganic cation transport	11	799	156	13212	0.36	1	// GSVIVT01032129001 // GSVIVT01023615001 // GSVIVT01030086001 // GSVIVT01020845001 // GSVIVT01024703001 // GSVIVT01019536001 // GSVIVT01018276001 // GSVIVT01021381001 // GSVIVT01006080001 // GSVIVT01020818001 // GSVIVT01016295001
GO:0006974	P	response to DNA damage stimulus	14	799	269	13212	0.75	1	// GSVIVT01011919001 // GSVIVT01035818001 // GSVIVT01015002001 // GSVIVT01032703001 // GSVIVT01035537001 // GSVIVT01032765001 // GSVIVT01010354001 // GSVIVT01022113001 // GSVIVT01024815001 // GSVIVT01017208001 // GSVIVT01033090001 // GSVIVT01028071001 // GSVIVT01021316001 // GSVIVT01010109001
GO:0034637	P	cellular carbohydrate biosynthetic process	50	799	666	13212	0.079	1	// GSVIVT01030386001 // GSVIVT01014592001 // GSVIVT01009624001 // GSVIVT01023643001 // GSVIVT01030606001 // GSVIVT01014238001 // GSVIVT01012727001 // GSVIVT01009501001 // GSVIVT01011180001 // GSVIVT01032719001 // GSVIVT01028071001 // GSVIVT01032029001 // GSVIVT01035029001 // GSVIVT01020783001 // GSVIVT01025228001 // GSVIVT01009494001 // GSVIVT01037405001 // GSVIVT01009525001 // GSVIVT01023202001 …
GO:0023046	P	signaling process	53	799	969	13212	0.79	1	// GSVIVT01034231001 // GSVIVT01036495001 // GSVIVT01017690001 // GSVIVT01025778001 // GSVIVT01033677001 // GSVIVT01007390001 // GSVIVT01015201001 // GSVIVT01013440001 // GSVIVT01010028001 // GSVIVT01021667001 // GSVIVT01033746001 // GSVIVT01005456001 // GSVIVT01011015001 // GSVIVT01029162001 // GSVIVT01030509001 // GSVIVT01033563001 // GSVIVT01008405001 // GSVIVT01021828001 // GSVIVT01018319001 …
GO:0006970	P	response to osmotic stress	25	799	529	13212	0.91	1	// GSVIVT01035029001 // GSVIVT01029789001 // GSVIVT01032029001 // GSVIVT01012727001 // GSVIVT01025778001 // GSVIVT01033677001 // GSVIVT01018625001 // GSVIVT01028071001 // GSVIVT01035769001 // GSVIVT01008241001 // GSVIVT01037405001 // GSVIVT01036919001 // GSVIVT01008996001 // GSVIVT01032682001 // GSVIVT01024113001 // GSVIVT01026510001 // GSVIVT01017690001 // GSVIVT01025188001 // GSVIVT01037237001 …
GO:0006972	P	hyperosmotic response	5	799	157	13212	0.96	1	// GSVIVT01032682001 // GSVIVT01035029001 // GSVIVT01033677001 // GSVIVT01025778001 // GSVIVT01024113001
GO:0044257	P	cellular protein catabolic process	10	799	335	13212	1	1	// GSVIVT01037405001 // GSVIVT01025777001 // GSVIVT01025778001 // GSVIVT01032765001 // GSVIVT01011382001 // GSVIVT01035718001 // GSVIVT01031547001 // GSVIVT01022278001 // GSVIVT01035605001 // GSVIVT01010325001
GO:0044255	P	cellular lipid metabolic process	33	799	973	13212	1	1	// GSVIVT01030386001 // GSVIVT01035384001 // GSVIVT01032029001 // GSVIVT01031739001 // GSVIVT01030086001 // GSVIVT01028636001 // GSVIVT01033902001 // GSVIVT01005670001 // GSVIVT01018217001 // GSVIVT01025841001 // GSVIVT01017797001 // GSVIVT01035396001 // GSVIVT01036138001 // GSVIVT01010028001 // GSVIVT01035769001 // GSVIVT01028891001 // GSVIVT01026707001 // GSVIVT01021828001 // GSVIVT01021149001 …
GO:0006979	P	response to oxidative stress	11	799	393	13212	1	1	// GSVIVT01017214001 // GSVIVT01032715001 // GSVIVT01032968001 // GSVIVT01012727001 // GSVIVT01012702001 // GSVIVT01021544001 // GSVIVT01000047001 // GSVIVT01018865001 // GSVIVT01000144001 // GSVIVT01025214001 // GSVIVT01033081001
GO:0009640	P	photomorphogenesis	5	799	178	13212	0.98	1	// GSVIVT01033645001 // GSVIVT01021625001 // GSVIVT01035829001 // GSVIVT01032129001 // GSVIVT01009497001
GO:0019761	P	glucosinolate biosynthetic process	9	799	110	13212	0.24	1	// GSVIVT01030386001 // GSVIVT01008566001 // GSVIVT01032129001 // GSVIVT01023615001 // GSVIVT01012727001 // GSVIVT01009624001 // GSVIVT01000004001 // GSVIVT01035029001 // GSVIVT01018772001
GO:0050896	P	response to stimulus	217	799	3825	13212	0.87	1	// GSVIVT01009624001 // GSVIVT01032029001 // GSVIVT01027975001 // GSVIVT01012727001 // GSVIVT01011778001 // GSVIVT01015201001 // GSVIVT01033445001 // GSVIVT01027921001 // GSVIVT01010028001 // GSVIVT01028071001 // GSVIVT01018276001 // GSVIVT01035029001 // GSVIVT01021072001 // GSVIVT01033890001 // GSVIVT01035614001 // GSVIVT01032129001 // GSVIVT01028404001 // GSVIVT01031112001 // GSVIVT01015002001 …
GO:0042793	P	transcription from plastid promoter	5	799	69	13212	0.42	1	// GSVIVT01021753001 // GSVIVT01020604001 // GSVIVT01032129001 // GSVIVT01034997001 // GSVIVT01009624001
GO:0010498	P	proteasomal protein catabolic process	9	799	144	13212	0.51	1	// GSVIVT01037405001 // GSVIVT01025777001 // GSVIVT01025778001 // GSVIVT01032765001 // GSVIVT01011382001 // GSVIVT01035718001 // GSVIVT01031547001 // GSVIVT01022278001 // GSVIVT01010325001
GO:0042592	P	homeostatic process	26	799	320	13212	0.091	1	// GSVIVT01032029001 // GSVIVT01012727001 // GSVIVT01002809001 // GSVIVT01032765001 // GSVIVT01019536001 // GSVIVT01022568001 // GSVIVT01009494001 // GSVIVT01034135001 // GSVIVT01009624001 // GSVIVT01035818001 // GSVIVT01037237001 // GSVIVT01036077001 // GSVIVT01011412001 // GSVIVT01011707001 // GSVIVT01008063001 // GSVIVT01034016001 // GSVIVT01033855001 // GSVIVT01019669001 // GSVIVT01034614001 …
GO:0006098	P	pentose-phosphate shunt	14	799	169	13212	0.16	1	// GSVIVT01030386001 // GSVIVT01026478001 // GSVIVT01009624001 // GSVIVT01021828001 // GSVIVT01030086001 // GSVIVT01036077001 // GSVIVT01012236001 // GSVIVT01031712001 // GSVIVT01010754001 // GSVIVT01017797001 // GSVIVT01019326001 // GSVIVT01011707001 // GSVIVT01018772001 // GSVIVT01025367001
GO:0045449	P	regulation of transcription	93	799	1326	13212	0.083	1	// GSVIVT01011778001 // GSVIVT01024580001 // GSVIVT01025193001 // GSVIVT01027921001 // GSVIVT01021072001 // GSVIVT01032129001 // GSVIVT01015002001 // GSVIVT01022070001 // GSVIVT01023978001 // GSVIVT01035911001 // GSVIVT01009497001 // GSVIVT01008644001 // GSVIVT01018715001 // GSVIVT01034001001 // GSVIVT01034997001 // GSVIVT01021381001 // GSVIVT01026481001 // GSVIVT01030144001 // GSVIVT01030969001 …
GO:0042594	P	response to starvation	9	799	169	13212	0.69	1	// GSVIVT01030606001 // GSVIVT01024216001 // GSVIVT01037706001 // GSVIVT01011778001 // GSVIVT01011452001 // GSVIVT01018625001 // GSVIVT01035345001 // GSVIVT01036138001 // GSVIVT01009803001
GO:0048767	P	root hair elongation	11	799	114	13212	0.1	1	// GSVIVT01012253001 // GSVIVT01004465001 // GSVIVT01028404001 // GSVIVT01034031001 // GSVIVT01021118001 // GSVIVT01025778001 // GSVIVT01025466001 // GSVIVT01036495001 // GSVIVT01030639001 // GSVIVT01035029001 // GSVIVT01009902001
GO:0043632	P	modification-dependent macromolecule catabolic process	5	799	248	13212	1	1	// GSVIVT01035718001 // GSVIVT01010325001 // GSVIVT01031547001 // GSVIVT01032765001 // GSVIVT01035605001
GO:0006090	P	pyruvate metabolic process	15	799	331	13212	0.89	1	// GSVIVT01030386001 // GSVIVT01019326001 // GSVIVT01037405001 // GSVIVT01032029001 // GSVIVT01021828001 // GSVIVT01030086001 // GSVIVT01025777001 // GSVIVT01025778001 // GSVIVT01011382001 // GSVIVT01031712001 // GSVIVT01025841001 // GSVIVT01017797001 // GSVIVT01000004001 // GSVIVT01022278001 // GSVIVT01022600001
GO:0008219	P	cell death	17	799	311	13212	0.69	1	// GSVIVT01013190001 // GSVIVT01035384001 // GSVIVT01029765001 // GSVIVT01021828001 // GSVIVT01023863001 // GSVIVT01009624001 // GSVIVT01020845001 // GSVIVT01010390001 // GSVIVT01018772001 // GSVIVT01026248001 // GSVIVT01020604001 // GSVIVT01033090001 // GSVIVT01031112001 // GSVIVT01018089001 // GSVIVT01014442001 // GSVIVT01020818001 // GSVIVT01025485001
GO:0006094	P	gluconeogenesis	5	799	123	13212	0.86	1	// GSVIVT01025777001 // GSVIVT01037405001 // GSVIVT01025778001 // GSVIVT01011382001 // GSVIVT01022278001
GO:0009733	P	response to auxin stimulus	15	799	243	13212	0.51	1	// GSVIVT01033288001 // GSVIVT01008241001 // GSVIVT01032968001 // GSVIVT01009872001 // GSVIVT01017899001 // GSVIVT01033645001 // GSVIVT01031341001 // GSVIVT01027921001 // GSVIVT01009946001 // GSVIVT01036583001 // GSVIVT01024152001 // GSVIVT01033633001 // GSVIVT01005747001 // GSVIVT01035611001 // GSVIVT01011586001
GO:0009826	P	unidimensional cell growth	23	799	264	13212	0.063	1	// GSVIVT01032681001 // GSVIVT01025778001 // GSVIVT01035718001 // GSVIVT01035029001 // GSVIVT01036495001 // GSVIVT01028404001 // GSVIVT01010983001 // GSVIVT01019965001 // GSVIVT01034031001 // GSVIVT01021118001 // GSVIVT01031547001 // GSVIVT01018116001 // GSVIVT01032474001 // GSVIVT01009902001 // GSVIVT01021662001 // GSVIVT01035233001 // GSVIVT01004465001 // GSVIVT01032765001 // GSVIVT01010325001 …
GO:0009639	P	response to red or far red light	12	799	302	13212	0.95	1	// GSVIVT01030386001 // GSVIVT01019326001 // GSVIVT01021625001 // GSVIVT01032129001 // GSVIVT01009497001 // GSVIVT01033645001 // GSVIVT01019965001 // GSVIVT01035829001 // GSVIVT01000004001 // GSVIVT01021381001 // GSVIVT01020818001 // GSVIVT01016295001
GO:0009737	P	response to abscisic acid stimulus	15	799	370	13212	0.96	1	// GSVIVT01026481001 // GSVIVT01032029001 // GSVIVT01022026001 // GSVIVT01016767001 // GSVIVT01038782001 // GSVIVT01017690001 // GSVIVT01033677001 // GSVIVT01020808001 // GSVIVT01001050001 // GSVIVT01032682001 // GSVIVT01035829001 // GSVIVT01025188001 // GSVIVT01009858001 // GSVIVT01035029001 // GSVIVT01009902001
GO:0009736	P	cytokinin mediated signaling pathway	6	799	49	13212	0.092	1	// GSVIVT01036495001 // GSVIVT01035640001 // GSVIVT01034719001 // GSVIVT01015201001 // GSVIVT01014299001 // GSVIVT01013234001
GO:0009735	P	response to cytokinin stimulus	8	799	78	13212	0.12	1	// GSVIVT01036495001 // GSVIVT01035640001 // GSVIVT01034719001 // GSVIVT01015201001 // GSVIVT01009432001 // GSVIVT01035029001 // GSVIVT01014299001 // GSVIVT01013234001
GO:0009820	P	alkaloid metabolic process	15	799	187	13212	0.18	1	// GSVIVT01030386001 // GSVIVT01026478001 // GSVIVT01009624001 // GSVIVT01021828001 // GSVIVT01030086001 // GSVIVT01036077001 // GSVIVT01012236001 // GSVIVT01014842001 // GSVIVT01031712001 // GSVIVT01010754001 // GSVIVT01017797001 // GSVIVT01019326001 // GSVIVT01011707001 // GSVIVT01018772001 // GSVIVT01025367001
GO:0006520	P	cellular amino acid metabolic process	46	799	614	13212	0.091	1	// GSVIVT01030386001 // GSVIVT01013147001 // GSVIVT01029789001 // GSVIVT01032029001 // GSVIVT01023615001 // GSVIVT01012727001 // GSVIVT01025778001 // GSVIVT01025841001 // GSVIVT01017797001 // GSVIVT01027921001 // GSVIVT01027917001 // GSVIVT01035029001 // GSVIVT01021072001 // GSVIVT01026478001 // GSVIVT01035717001 // GSVIVT01008996001 // GSVIVT01021828001 // GSVIVT01037706001 // GSVIVT01012702001 …
GO:0018409	P	peptide or protein amino-terminal blocking	16	799	295	13212	0.7	1	// GSVIVT01030261001 // GSVIVT01033855001 // GSVIVT01019669001 // GSVIVT01011471001 // GSVIVT01009497001 // GSVIVT01030002001 // GSVIVT01024060001 // GSVIVT01025213001 // GSVIVT01031316001 // GSVIVT01013173001 // GSVIVT01035345001 // GSVIVT01033018001 // GSVIVT01033197001 // GSVIVT01021667001 // GSVIVT01008464001 // GSVIVT01008783001
GO:0046686	P	response to cadmium ion	15	799	317	13212	0.86	1	// GSVIVT01017214001 // GSVIVT01008241001 // GSVIVT01030218001 // GSVIVT01026510001 // GSVIVT01027667001 // GSVIVT01025778001 // GSVIVT01033677001 // GSVIVT01010390001 // GSVIVT01011382001 // GSVIVT01012702001 // GSVIVT01037511001 // GSVIVT01024113001 // GSVIVT01022278001 // GSVIVT01035029001 // GSVIVT01025777001
GO:0009605	P	response to external stimulus	31	799	665	13212	0.94	1	// GSVIVT01035384001 // GSVIVT01032029001 // GSVIVT01030606001 // GSVIVT01025800001 // GSVIVT01025778001 // GSVIVT01011778001 // GSVIVT01011452001 // GSVIVT01018625001 // GSVIVT01036138001 // GSVIVT01035029001 // GSVIVT01033890001 // GSVIVT01036495001 // GSVIVT01032968001 // GSVIVT01024216001 // GSVIVT01037706001 // GSVIVT01003139001 // GSVIVT01033254001 // GSVIVT01034031001 // GSVIVT01038655001 …
GO:0009827	P	plant-type cell wall modification	9	799	97	13212	0.15	1	// GSVIVT01032681001 // GSVIVT01035233001 // GSVIVT01029162001 // GSVIVT01011180001 // GSVIVT01034162001 // GSVIVT01019965001 // GSVIVT01018116001 // GSVIVT01030375001 // GSVIVT01029411001
GO:0045087	P	innate immune response	21	799	556	13212	0.99	1	// GSVIVT01013190001 // GSVIVT01014442001 // GSVIVT01029765001 // GSVIVT01021828001 // GSVIVT01011353001 // GSVIVT01009624001 // GSVIVT01029951001 // GSVIVT01010390001 // GSVIVT01020818001 // GSVIVT01026510001 // GSVIVT01020604001 // GSVIVT01033445001 // GSVIVT01015018001 // GSVIVT01031112001 // GSVIVT01010028001 // GSVIVT01020845001 // GSVIVT01018089001 // GSVIVT01033746001 // GSVIVT01035384001 …
GO:0006461	P	protein complex assembly	30	799	412	13212	0.18	1	// GSVIVT01030386001 // GSVIVT01025778001 // GSVIVT01032765001 // GSVIVT01025841001 // GSVIVT01009587001 // GSVIVT01030436001 // GSVIVT01037405001 // GSVIVT01009624001 // GSVIVT01011382001 // GSVIVT01010754001 // GSVIVT01027900001 // GSVIVT01037092001 // GSVIVT01018772001 // GSVIVT01019326001 // GSVIVT01036077001 // GSVIVT01025777001 // GSVIVT01020604001 // GSVIVT01032129001 // GSVIVT01031547001 …
GO:0006066	P	alcohol metabolic process	44	799	830	13212	0.83	1	// GSVIVT01030386001 // GSVIVT01028701001 // GSVIVT01032029001 // GSVIVT01019450001 // GSVIVT01031739001 // GSVIVT01019871001 // GSVIVT01030086001 // GSVIVT01028636001 // GSVIVT01033677001 // GSVIVT01005670001 // GSVIVT01025841001 // GSVIVT01017797001 // GSVIVT01035769001 // GSVIVT01035029001 // GSVIVT01026478001 // GSVIVT01009494001 // GSVIVT01037405001 // GSVIVT01021828001 // GSVIVT01009624001 …
GO:0009853	P	photorespiration	5	799	122	13212	0.86	1	// GSVIVT01023805001 // GSVIVT01020783001 // GSVIVT01002809001 // GSVIVT01018772001 // GSVIVT01037237001
GO:0006412	P	translation	6	799	367	13212	1	1	// GSVIVT01029552001 // GSVIVT01032129001 // GSVIVT01017072001 // GSVIVT01018293001 // GSVIVT01034997001 // GSVIVT01019593001
GO:0048522	P	positive regulation of cellular process	34	799	551	13212	0.48	1	// GSVIVT01030386001 // GSVIVT01035384001 // GSVIVT01035614001 // GSVIVT01027431001 // GSVIVT01025800001 // GSVIVT01018979001 // GSVIVT01033793001 // GSVIVT01017797001 // GSVIVT01032800001 // GSVIVT01032129001 // GSVIVT01034135001 // GSVIVT01009624001 // GSVIVT01010754001 // GSVIVT01017208001 // GSVIVT01029765001 // GSVIVT01009497001 // GSVIVT01038655001 // GSVIVT01010390001 // GSVIVT01020604001 …
GO:0008104	P	protein localization	22	799	827	13212	1	1	// GSVIVT01035384001 // GSVIVT01020845001 // GSVIVT01005670001 // GSVIVT01032268001 // GSVIVT01021828001 // GSVIVT01018319001 // GSVIVT01009624001 // GSVIVT01024113001 // GSVIVT01018772001 // GSVIVT01029765001 // GSVIVT01022015001 // GSVIVT01010390001 // GSVIVT01030002001 // GSVIVT01020604001 // GSVIVT01031112001 // GSVIVT01034241001 // GSVIVT01015359001 // GSVIVT01035559001 // GSVIVT01018089001 …
GO:0043603	P	cellular amide metabolic process	15	799	188	13212	0.18	1	// GSVIVT01030386001 // GSVIVT01026478001 // GSVIVT01009624001 // GSVIVT01021828001 // GSVIVT01030086001 // GSVIVT01036077001 // GSVIVT01012236001 // GSVIVT01014842001 // GSVIVT01031712001 // GSVIVT01010754001 // GSVIVT01017797001 // GSVIVT01019326001 // GSVIVT01011707001 // GSVIVT01018772001 // GSVIVT01025367001
GO:0009451	P	RNA modification	9	799	261	13212	0.97	1	// GSVIVT01032129001 // GSVIVT01023615001 // GSVIVT01033392001 // GSVIVT01013771001 // GSVIVT01013023001 // GSVIVT01028485001 // GSVIVT01017693001 // GSVIVT01008241001 // GSVIVT01014050001
GO:0031348	P	negative regulation of defense response	7	799	157	13212	0.83	1	// GSVIVT01021828001 // GSVIVT01009624001 // GSVIVT01018772001 // GSVIVT01020604001 // GSVIVT01031112001 // GSVIVT01020818001 // GSVIVT01025485001
GO:0007165	P	signal transduction	53	799	921	13212	0.66	1	// GSVIVT01034231001 // GSVIVT01036495001 // GSVIVT01017690001 // GSVIVT01025778001 // GSVIVT01033677001 // GSVIVT01007390001 // GSVIVT01015201001 // GSVIVT01013440001 // GSVIVT01010028001 // GSVIVT01021667001 // GSVIVT01033746001 // GSVIVT01005456001 // GSVIVT01011015001 // GSVIVT01029162001 // GSVIVT01030509001 // GSVIVT01033563001 // GSVIVT01008405001 // GSVIVT01021828001 // GSVIVT01018319001 …
GO:0031347	P	regulation of defense response	14	799	319	13212	0.91	1	// GSVIVT01013190001 // GSVIVT01035384001 // GSVIVT01029765001 // GSVIVT01021828001 // GSVIVT01009624001 // GSVIVT01020845001 // GSVIVT01010390001 // GSVIVT01018772001 // GSVIVT01032474001 // GSVIVT01020604001 // GSVIVT01031112001 // GSVIVT01018089001 // GSVIVT01020818001 // GSVIVT01025485001
GO:0042445	P	hormone metabolic process	11	799	175	13212	0.5	1	// GSVIVT01034016001 // GSVIVT01019450001 // GSVIVT01021828001 // GSVIVT01025778001 // GSVIVT01025213001 // GSVIVT01018625001 // GSVIVT01023009001 // GSVIVT01036583001 // GSVIVT01031341001 // GSVIVT01035769001 // GSVIVT01009902001
GO:0042446	P	hormone biosynthetic process	9	799	147	13212	0.53	1	// GSVIVT01034016001 // GSVIVT01019450001 // GSVIVT01021828001 // GSVIVT01025778001 // GSVIVT01018625001 // GSVIVT01023009001 // GSVIVT01031341001 // GSVIVT01035769001 // GSVIVT01009902001
GO:0042440	P	pigment metabolic process	24	799	294	13212	0.098	1	// GSVIVT01030386001 // GSVIVT01035384001 // GSVIVT01032029001 // GSVIVT01005518001 // GSVIVT01025841001 // GSVIVT01017797001 // GSVIVT01004938001 // GSVIVT01033890001 // GSVIVT01032968001 // GSVIVT01033277001 // GSVIVT01012702001 // GSVIVT01010754001 // GSVIVT01019326001 // GSVIVT01038655001 // GSVIVT01020604001 // GSVIVT01035829001 // GSVIVT01034604001 // GSVIVT01014388001 // GSVIVT01033633001 …
GO:0070271	P	protein complex biogenesis	30	799	412	13212	0.18	1	// GSVIVT01030386001 // GSVIVT01025778001 // GSVIVT01032765001 // GSVIVT01025841001 // GSVIVT01009587001 // GSVIVT01030436001 // GSVIVT01037405001 // GSVIVT01009624001 // GSVIVT01011382001 // GSVIVT01010754001 // GSVIVT01027900001 // GSVIVT01037092001 // GSVIVT01018772001 // GSVIVT01019326001 // GSVIVT01036077001 // GSVIVT01025777001 // GSVIVT01020604001 // GSVIVT01032129001 // GSVIVT01031547001 …
GO:0043067	P	regulation of programmed cell death	14	799	244	13212	0.62	1	// GSVIVT01013190001 // GSVIVT01035384001 // GSVIVT01029765001 // GSVIVT01021828001 // GSVIVT01026248001 // GSVIVT01009624001 // GSVIVT01020845001 // GSVIVT01010390001 // GSVIVT01018772001 // GSVIVT01020604001 // GSVIVT01031112001 // GSVIVT01018089001 // GSVIVT01020818001 // GSVIVT01025485001
GO:0044092	P	negative regulation of molecular function	5	799	64	13212	0.36	1	// GSVIVT01027584001 // GSVIVT01030509001 // GSVIVT01013440001 // GSVIVT01016682001 // GSVIVT01019513001
GO:0006096	P	glycolysis	5	799	158	13212	0.96	1	// GSVIVT01035029001 // GSVIVT01033677001 // GSVIVT01025778001 // GSVIVT01028701001 // GSVIVT01024113001
GO:0046483	P	heterocycle metabolic process	36	799	720	13212	0.89	1	// GSVIVT01030386001 // GSVIVT01035384001 // GSVIVT01032029001 // GSVIVT01025800001 // GSVIVT01025778001 // GSVIVT01025841001 // GSVIVT01017797001 // GSVIVT01032138001 // GSVIVT01004938001 // GSVIVT01035029001 // GSVIVT01037405001 // GSVIVT01021828001 // GSVIVT01033277001 // GSVIVT01018319001 // GSVIVT01037706001 // GSVIVT01011382001 // GSVIVT01010754001 // GSVIVT01005518001 // GSVIVT01000004001 …
GO:0009310	P	amine catabolic process	11	799	149	13212	0.31	1	// GSVIVT01035717001 // GSVIVT01032029001 // GSVIVT01038655001 // GSVIVT01024221001 // GSVIVT01021828001 // GSVIVT01033677001 // GSVIVT01012702001 // GSVIVT01018625001 // GSVIVT01009902001 // GSVIVT01009430001 // GSVIVT01025214001
GO:0010038	P	response to metal ion	17	799	390	13212	0.93	1	// GSVIVT01012702001 // GSVIVT01008241001 // GSVIVT01030218001 // GSVIVT01026510001 // GSVIVT01017214001 // GSVIVT01027667001 // GSVIVT01025778001 // GSVIVT01033677001 // GSVIVT01010390001 // GSVIVT01011382001 // GSVIVT01017899001 // GSVIVT01037511001 // GSVIVT01015220001 // GSVIVT01024113001 // GSVIVT01022278001 // GSVIVT01035029001 // GSVIVT01025777001
GO:0051667	P	establishment of plastid localization	7	799	101	13212	0.42	1	// GSVIVT01030386001 // GSVIVT01019326001 // GSVIVT01032129001 // GSVIVT01021753001 // GSVIVT01009624001 // GSVIVT01020604001 // GSVIVT01034997001
GO:0010035	P	response to inorganic substance	24	799	696	13212	1	1	// GSVIVT01030606001 // GSVIVT01025778001 // GSVIVT01033677001 // GSVIVT01018625001 // GSVIVT01008241001 // GSVIVT01026510001 // GSVIVT01035029001 // GSVIVT01024610001 // GSVIVT01011382001 // GSVIVT01012702001 // GSVIVT01024113001 // GSVIVT01021544001 // GSVIVT01033079001 // GSVIVT01025777001 // GSVIVT01027667001 // GSVIVT01010390001 // GSVIVT01015220001 // GSVIVT01022278001 // GSVIVT01017214001 …
GO:0051707	P	response to other organism	43	799	860	13212	0.91	1	// GSVIVT01032029001 // GSVIVT01034231001 // GSVIVT01031739001 // GSVIVT01033793001 // GSVIVT01018625001 // GSVIVT01033445001 // GSVIVT01010028001 // GSVIVT01033746001 // GSVIVT01005456001 // GSVIVT01026510001 // GSVIVT01035029001 // GSVIVT01021828001 // GSVIVT01009624001 // GSVIVT01028402001 // GSVIVT01032785001 // GSVIVT01011408001 // GSVIVT01003139001 // GSVIVT01009376001 // GSVIVT01033035001 …
GO:0010033	P	response to organic substance	104	799	1645	13212	0.34	1	// GSVIVT01032029001 // GSVIVT01012727001 // GSVIVT01015201001 // GSVIVT01027921001 // GSVIVT01010028001 // GSVIVT01028071001 // GSVIVT01035029001 // GSVIVT01032968001 // GSVIVT01021828001 // GSVIVT01017899001 // GSVIVT01017690001 // GSVIVT01035911001 // GSVIVT01025188001 // GSVIVT01029951001 // GSVIVT01018715001 // GSVIVT01009902001 // GSVIVT01021662001 // GSVIVT01014388001 // GSVIVT01026481001 …
GO:0009072	P	aromatic amino acid family metabolic process	12	799	175	13212	0.38	1	// GSVIVT01030386001 // GSVIVT01032129001 // GSVIVT01032029001 // GSVIVT01021828001 // GSVIVT01023615001 // GSVIVT01010754001 // GSVIVT01017797001 // GSVIVT01025214001 // GSVIVT01012872001 // GSVIVT01025367001 // GSVIVT01009902001 // GSVIVT01038200001
GO:0051704	P	multi-organism process	51	799	1057	13212	0.96	1	// GSVIVT01009624001 // GSVIVT01032029001 // GSVIVT01034231001 // GSVIVT01031739001 // GSVIVT01014538001 // GSVIVT01018979001 // GSVIVT01033793001 // GSVIVT01018625001 // GSVIVT01033445001 // GSVIVT01032785001 // GSVIVT01010028001 // GSVIVT01035029001 // GSVIVT01005456001 // GSVIVT01026510001 // GSVIVT01033746001 // GSVIVT01021828001 // GSVIVT01010075001 // GSVIVT01009646001 // GSVIVT01028402001 …
GO:0009658	P	chloroplast organization	12	799	216	13212	0.65	1	// GSVIVT01030386001 // GSVIVT01019326001 // GSVIVT01032129001 // GSVIVT01021753001 // GSVIVT01009624001 // GSVIVT01012702001 // GSVIVT01020604001 // GSVIVT01032702001 // GSVIVT01036499001 // GSVIVT01030436001 // GSVIVT01033254001 // GSVIVT01034997001
GO:0031668	P	cellular response to extracellular stimulus	10	799	198	13212	0.75	1	// GSVIVT01010342001 // GSVIVT01030606001 // GSVIVT01024216001 // GSVIVT01037706001 // GSVIVT01011778001 // GSVIVT01011452001 // GSVIVT01018625001 // GSVIVT01035345001 // GSVIVT01036138001 // GSVIVT01009803001
GO:0031669	P	cellular response to nutrient levels	9	799	173	13212	0.72	1	// GSVIVT01030606001 // GSVIVT01024216001 // GSVIVT01037706001 // GSVIVT01011778001 // GSVIVT01011452001 // GSVIVT01018625001 // GSVIVT01035345001 // GSVIVT01036138001 // GSVIVT01009803001
GO:0034285	P	response to disaccharide stimulus	12	799	141	13212	0.16	1	// GSVIVT01033563001 // GSVIVT01037921001 // GSVIVT01032685001 // GSVIVT01009226001 // GSVIVT01018781001 // GSVIVT01009432001 // GSVIVT01033633001 // GSVIVT01034604001 // GSVIVT01032968001 // GSVIVT01020033001 // GSVIVT01020818001 // GSVIVT01016295001
GO:0044249	P	cellular biosynthetic process	270	799	4325	13212	0.28	1	// GSVIVT01009624001 // GSVIVT01023643001 // GSVIVT01014238001 // GSVIVT01012727001 // GSVIVT01002809001 // GSVIVT01011778001 // GSVIVT01024580001 // GSVIVT01034001001 // GSVIVT01025193001 // GSVIVT01033445001 // GSVIVT01027921001 // GSVIVT01010028001 // GSVIVT01028071001 // GSVIVT01032029001 // GSVIVT01035029001 // GSVIVT01021072001 // GSVIVT01033890001 // GSVIVT01027917001 // GSVIVT01032129001 …
GO:0034641	P	cellular nitrogen compound metabolic process	63	799	985	13212	0.35	1	// GSVIVT01030386001 // GSVIVT01013147001 // GSVIVT01029789001 // GSVIVT01032029001 // GSVIVT01018625001 // GSVIVT01023615001 // GSVIVT01012727001 // GSVIVT01033705001 // GSVIVT01025778001 // GSVIVT01033677001 // GSVIVT01007988001 // GSVIVT01017797001 // GSVIVT01027921001 // GSVIVT01027917001 // GSVIVT01004938001 // GSVIVT01035029001 // GSVIVT01021072001 // GSVIVT01026478001 // GSVIVT01035717001 …
GO:0010162	P	seed dormancy	6	799	108	13212	0.64	1	// GSVIVT01021625001 // GSVIVT01033563001 // GSVIVT01008405001 // GSVIVT01025778001 // GSVIVT01020808001 // GSVIVT01035911001
GO:0016441	P	posttranscriptional gene silencing	10	799	159	13212	0.5	1	// GSVIVT01009687001 // GSVIVT01018979001 // GSVIVT01037766001 // GSVIVT01011842001 // GSVIVT01011408001 // GSVIVT01018715001 // GSVIVT01023978001 // GSVIVT01012529001 // GSVIVT01033035001 // GSVIVT01021381001
GO:0016116	P	carotenoid metabolic process	10	799	104	13212	0.12	1	// GSVIVT01030386001 // GSVIVT01019326001 // GSVIVT01035384001 // GSVIVT01032029001 // GSVIVT01018217001 // GSVIVT01012702001 // GSVIVT01010754001 // GSVIVT01015169001 // GSVIVT01017797001 // GSVIVT01000004001
GO:0016114	P	terpenoid biosynthetic process	12	799	192	13212	0.5	1	// GSVIVT01030386001 // GSVIVT01019326001 // GSVIVT01035384001 // GSVIVT01032029001 // GSVIVT01028636001 // GSVIVT01035883001 // GSVIVT01012702001 // GSVIVT01010754001 // GSVIVT01015169001 // GSVIVT01017797001 // GSVIVT01000004001 // GSVIVT01009376001
GO:0016054	P	organic acid catabolic process	9	799	285	13212	0.99	1	// GSVIVT01035717001 // GSVIVT01032029001 // GSVIVT01021828001 // GSVIVT01033902001 // GSVIVT01005670001 // GSVIVT01012702001 // GSVIVT01009902001 // GSVIVT01009430001 // GSVIVT01025214001
GO:0006997	P	nucleus organization	5	799	67	13212	0.39	1	// GSVIVT01029552001 // GSVIVT01017669001 // GSVIVT01024439001 // GSVIVT01014319001 // GSVIVT01024207001
GO:0006807	P	nitrogen compound metabolic process	210	799	3570	13212	0.69	1	// GSVIVT01009624001 // GSVIVT01032029001 // GSVIVT01032703001 // GSVIVT01012727001 // GSVIVT01011778001 // GSVIVT01024580001 // GSVIVT01034001001 // GSVIVT01025193001 // GSVIVT01027921001 // GSVIVT01028071001 // GSVIVT01027917001 // GSVIVT01035029001 // GSVIVT01021072001 // GSVIVT01032129001 // GSVIVT01015002001 // GSVIVT01021828001 // GSVIVT01018744001 // GSVIVT01022070001 // GSVIVT01018319001 …
GO:0006800	P	oxygen and reactive oxygen species metabolic process	17	799	228	13212	0.23	1	// GSVIVT01026510001 // GSVIVT01023643001 // GSVIVT01031112001 // GSVIVT01021828001 // GSVIVT01011353001 // GSVIVT01009624001 // GSVIVT01029951001 // GSVIVT01020182001 // GSVIVT01020818001 // GSVIVT01012702001 // GSVIVT01020604001 // GSVIVT01029827001 // GSVIVT01010028001 // GSVIVT01015018001 // GSVIVT01033746001 // GSVIVT01018772001 // GSVIVT01025485001
GO:0046496	P	nicotinamide nucleotide metabolic process	15	799	180	13212	0.15	1	// GSVIVT01030386001 // GSVIVT01026478001 // GSVIVT01009624001 // GSVIVT01021828001 // GSVIVT01030086001 // GSVIVT01036077001 // GSVIVT01012236001 // GSVIVT01014842001 // GSVIVT01031712001 // GSVIVT01010754001 // GSVIVT01017797001 // GSVIVT01019326001 // GSVIVT01011707001 // GSVIVT01018772001 // GSVIVT01025367001
GO:0009651	P	response to salt stress	25	799	494	13212	0.84	1	// GSVIVT01035029001 // GSVIVT01029789001 // GSVIVT01032029001 // GSVIVT01012727001 // GSVIVT01025778001 // GSVIVT01033677001 // GSVIVT01018625001 // GSVIVT01028071001 // GSVIVT01035769001 // GSVIVT01008241001 // GSVIVT01037405001 // GSVIVT01036919001 // GSVIVT01008996001 // GSVIVT01032682001 // GSVIVT01024113001 // GSVIVT01026510001 // GSVIVT01017690001 // GSVIVT01025188001 // GSVIVT01037237001 …
GO:0034660	P	ncRNA metabolic process	18	799	332	13212	0.71	1	// GSVIVT01030386001 // GSVIVT01019326001 // GSVIVT01032129001 // GSVIVT01021753001 // GSVIVT01036077001 // GSVIVT01036277001 // GSVIVT01009624001 // GSVIVT01020604001 // GSVIVT01020818001 // GSVIVT01010754001 // GSVIVT01025841001 // GSVIVT01017797001 // GSVIVT01000004001 // GSVIVT01030552001 // GSVIVT01009587001 // GSVIVT01034997001 // GSVIVT01018772001 // GSVIVT01016295001
GO:0045088	P	regulation of innate immune response	13	799	250	13212	0.74	1	// GSVIVT01013190001 // GSVIVT01035384001 // GSVIVT01029765001 // GSVIVT01021828001 // GSVIVT01009624001 // GSVIVT01020845001 // GSVIVT01010390001 // GSVIVT01018772001 // GSVIVT01020604001 // GSVIVT01031112001 // GSVIVT01018089001 // GSVIVT01020818001 // GSVIVT01025485001
GO:0044267	P	cellular protein metabolic process	168	799	2584	13212	0.17	1	// GSVIVT01018278001 // GSVIVT01023643001 // GSVIVT01017819001 // GSVIVT01017690001 // GSVIVT01002809001 // GSVIVT01037446001 // GSVIVT01018276001 // GSVIVT01011382001 // GSVIVT01038572001 // GSVIVT01032129001 // GSVIVT01022113001 // GSVIVT01018744001 // GSVIVT01022070001 // GSVIVT01023978001 // GSVIVT01028727001 // GSVIVT01021381001 // GSVIVT01018979001 // GSVIVT01016074001 // GSVIVT01015496001 …
GO:0051186	P	cofactor metabolic process	35	799	583	13212	0.54	1	// GSVIVT01030386001 // GSVIVT01032029001 // GSVIVT01019450001 // GSVIVT01001119001 // GSVIVT01023615001 // GSVIVT01030086001 // GSVIVT01025778001 // GSVIVT01025841001 // GSVIVT01017797001 // GSVIVT01035769001 // GSVIVT01004938001 // GSVIVT01026478001 // GSVIVT01032129001 // GSVIVT01021828001 // GSVIVT01033277001 // GSVIVT01009624001 // GSVIVT01012236001 // GSVIVT01011382001 // GSVIVT01010754001 …
GO:0044262	P	cellular carbohydrate metabolic process	74	799	1281	13212	0.67	1	// GSVIVT01030386001 // GSVIVT01028701001 // GSVIVT01009624001 // GSVIVT01023643001 // GSVIVT01019547001 // GSVIVT01030606001 // GSVIVT01014238001 // GSVIVT01012727001 // GSVIVT01008566001 // GSVIVT01009501001 // GSVIVT01033677001 // GSVIVT01011180001 // GSVIVT01025841001 // GSVIVT01017797001 // GSVIVT01032719001 // GSVIVT01028071001 // GSVIVT01032029001 // GSVIVT01035029001 // GSVIVT01020783001 …
GO:0044260	P	cellular macromolecule metabolic process	302	799	4904	13212	0.36	1	// GSVIVT01018278001 // GSVIVT01009624001 // GSVIVT01023643001 // GSVIVT01017819001 // GSVIVT01017690001 // GSVIVT01002809001 // GSVIVT01011778001 // GSVIVT01024580001 // GSVIVT01034001001 // GSVIVT01025193001 // GSVIVT01015220001 // GSVIVT01027921001 // GSVIVT01010028001 // GSVIVT01028071001 // GSVIVT01032029001 // GSVIVT01018276001 // GSVIVT01035029001 // GSVIVT01021072001 // GSVIVT01038572001 …
GO:0051188	P	cofactor biosynthetic process	15	799	314	13212	0.85	1	// GSVIVT01030386001 // GSVIVT01014388001 // GSVIVT01032129001 // GSVIVT01032029001 // GSVIVT01012872001 // GSVIVT01021828001 // GSVIVT01033277001 // GSVIVT01023615001 // GSVIVT01025841001 // GSVIVT01010754001 // GSVIVT01020604001 // GSVIVT01017797001 // GSVIVT01000004001 // GSVIVT01022600001 // GSVIVT01004938001
GO:0006364	P	rRNA processing	18	799	218	13212	0.13	1	// GSVIVT01030386001 // GSVIVT01019326001 // GSVIVT01032129001 // GSVIVT01021753001 // GSVIVT01036077001 // GSVIVT01036277001 // GSVIVT01009624001 // GSVIVT01020604001 // GSVIVT01020818001 // GSVIVT01010754001 // GSVIVT01025841001 // GSVIVT01017797001 // GSVIVT01000004001 // GSVIVT01030552001 // GSVIVT01009587001 // GSVIVT01034997001 // GSVIVT01018772001 // GSVIVT01016295001
GO:0050790	P	regulation of catalytic activity	12	799	217	13212	0.66	1	// GSVIVT01030386001 // GSVIVT01034135001 // GSVIVT01019450001 // GSVIVT01016682001 // GSVIVT01010754001 // GSVIVT01035718001 // GSVIVT01023978001 // GSVIVT01013440001 // GSVIVT01019513001 // GSVIVT01027584001 // GSVIVT01030509001 // GSVIVT01032484001
GO:0019637	P	organophosphate metabolic process	12	799	376	13212	0.99	1	// GSVIVT01030386001 // GSVIVT01019326001 // GSVIVT01026707001 // GSVIVT01032029001 // GSVIVT01021828001 // GSVIVT01030086001 // GSVIVT01031712001 // GSVIVT01025841001 // GSVIVT01017797001 // GSVIVT01037277001 // GSVIVT01000004001 // GSVIVT01022600001
GO:0051234	P	establishment of localization	115	799	2252	13212	0.98	1	// GSVIVT01032029001 // GSVIVT01012727001 // GSVIVT01002809001 // GSVIVT01011778001 // GSVIVT01018217001 // GSVIVT01025049001 // GSVIVT01031153001 // GSVIVT01018276001 // GSVIVT01035029001 // GSVIVT01032129001 // GSVIVT01032968001 // GSVIVT01021828001 // GSVIVT01018319001 // GSVIVT01033079001 // GSVIVT01001181001 // GSVIVT01024703001 // GSVIVT01025188001 // GSVIVT01038662001 // GSVIVT01009629001 …
GO:0042545	P	cell wall modification	15	799	190	13212	0.19	1	// GSVIVT01032681001 // GSVIVT01035819001 // GSVIVT01035233001 // GSVIVT01031667001 // GSVIVT01009219001 // GSVIVT01029162001 // GSVIVT01011180001 // GSVIVT01034162001 // GSVIVT01001327001 // GSVIVT01019965001 // GSVIVT01011699001 // GSVIVT01018116001 // GSVIVT01030375001 // GSVIVT01029411001 // GSVIVT01024050001
GO:0000904	P	cell morphogenesis involved in differentiation	16	799	237	13212	0.37	1	// GSVIVT01021625001 // GSVIVT01018319001 // GSVIVT01001078001 // GSVIVT01032703001 // GSVIVT01033358001 // GSVIVT01033645001 // GSVIVT01035718001 // GSVIVT01034267001 // GSVIVT01010983001 // GSVIVT01032474001 // GSVIVT01022113001 // GSVIVT01025193001 // GSVIVT01018116001 // GSVIVT01000047001 // GSVIVT01028891001 // GSVIVT01012640001
GO:0008654	P	phospholipid biosynthetic process	11	799	326	13212	0.99	1	// GSVIVT01030386001 // GSVIVT01019326001 // GSVIVT01032029001 // GSVIVT01021828001 // GSVIVT01030086001 // GSVIVT01031712001 // GSVIVT01025841001 // GSVIVT01017797001 // GSVIVT01037277001 // GSVIVT01000004001 // GSVIVT01022600001
GO:0046394	P	carboxylic acid biosynthetic process	45	799	726	13212	0.46	1	// GSVIVT01030386001 // GSVIVT01013147001 // GSVIVT01029789001 // GSVIVT01032029001 // GSVIVT01031739001 // GSVIVT01012727001 // GSVIVT01025778001 // GSVIVT01025841001 // GSVIVT01017797001 // GSVIVT01035396001 // GSVIVT01027921001 // GSVIVT01010028001 // GSVIVT01027917001 // GSVIVT01035769001 // GSVIVT01035029001 // GSVIVT01021072001 // GSVIVT01028891001 // GSVIVT01026478001 // GSVIVT01035717001 …
GO:0046395	P	carboxylic acid catabolic process	9	799	285	13212	0.99	1	// GSVIVT01035717001 // GSVIVT01032029001 // GSVIVT01021828001 // GSVIVT01033902001 // GSVIVT01005670001 // GSVIVT01012702001 // GSVIVT01009902001 // GSVIVT01009430001 // GSVIVT01025214001
GO:0009814	P	defense response, incompatible interaction	15	799	320	13212	0.87	1	// GSVIVT01013190001 // GSVIVT01021828001 // GSVIVT01011353001 // GSVIVT01009624001 // GSVIVT01029951001 // GSVIVT01020818001 // GSVIVT01026510001 // GSVIVT01020604001 // GSVIVT01033445001 // GSVIVT01031112001 // GSVIVT01010028001 // GSVIVT01015018001 // GSVIVT01033746001 // GSVIVT01018772001 // GSVIVT01025485001
GO:0006511	P	ubiquitin-dependent protein catabolic process	5	799	246	13212	1	1	// GSVIVT01035718001 // GSVIVT01010325001 // GSVIVT01031547001 // GSVIVT01032765001 // GSVIVT01035605001
GO:0006633	P	fatty acid biosynthetic process	11	799	203	13212	0.68	1	// GSVIVT01030386001 // GSVIVT01032029001 // GSVIVT01031739001 // GSVIVT01021828001 // GSVIVT01025841001 // GSVIVT01017797001 // GSVIVT01035396001 // GSVIVT01000004001 // GSVIVT01010028001 // GSVIVT01035769001 // GSVIVT01028891001
GO:0022604	P	regulation of cell morphogenesis	5	799	56	13212	0.27	1	// GSVIVT01035718001 // GSVIVT01010325001 // GSVIVT01031547001 // GSVIVT01032765001 // GSVIVT01021662001
GO:0006631	P	fatty acid metabolic process	16	799	404	13212	0.97	1	// GSVIVT01030386001 // GSVIVT01032029001 // GSVIVT01034704001 // GSVIVT01031739001 // GSVIVT01021149001 // GSVIVT01021828001 // GSVIVT01033902001 // GSVIVT01005670001 // GSVIVT01025841001 // GSVIVT01017797001 // GSVIVT01035396001 // GSVIVT01000004001 // GSVIVT01010028001 // GSVIVT01035769001 // GSVIVT01028891001 // GSVIVT01032392001
GO:0006739	P	NADP metabolic process	15	799	173	13212	0.12	1	// GSVIVT01030386001 // GSVIVT01026478001 // GSVIVT01009624001 // GSVIVT01021828001 // GSVIVT01030086001 // GSVIVT01036077001 // GSVIVT01012236001 // GSVIVT01014842001 // GSVIVT01031712001 // GSVIVT01010754001 // GSVIVT01017797001 // GSVIVT01019326001 // GSVIVT01011707001 // GSVIVT01018772001 // GSVIVT01025367001
GO:0006636	P	unsaturated fatty acid biosynthetic process	6	799	59	13212	0.16	1	// GSVIVT01030386001 // GSVIVT01032029001 // GSVIVT01021828001 // GSVIVT01025841001 // GSVIVT01017797001 // GSVIVT01000004001
GO:0033043	P	regulation of organelle organization	7	799	129	13212	0.66	1	// GSVIVT01021625001 // GSVIVT01018979001 // GSVIVT01032765001 // GSVIVT01022113001 // GSVIVT01027900001 // GSVIVT01035818001 // GSVIVT01010325001
GO:0006732	P	coenzyme metabolic process	25	799	381	13212	0.37	1	// GSVIVT01030386001 // GSVIVT01032029001 // GSVIVT01019450001 // GSVIVT01001119001 // GSVIVT01030086001 // GSVIVT01025778001 // GSVIVT01017797001 // GSVIVT01035769001 // GSVIVT01026478001 // GSVIVT01021828001 // GSVIVT01009624001 // GSVIVT01012236001 // GSVIVT01011382001 // GSVIVT01010754001 // GSVIVT01018772001 // GSVIVT01019326001 // GSVIVT01036077001 // GSVIVT01031712001 // GSVIVT01023009001 …
GO:0009314	P	response to radiation	57	799	899	13212	0.38	1	// GSVIVT01030386001 // GSVIVT01018276001 // GSVIVT01029789001 // GSVIVT01032029001 // GSVIVT01035614001 // GSVIVT01021598001 // GSVIVT01030086001 // GSVIVT01033705001 // GSVIVT01033890001 // GSVIVT01032765001 // GSVIVT01025841001 // GSVIVT01034604001 // GSVIVT01035769001 // GSVIVT01035029001 // GSVIVT01021072001 // GSVIVT01031416001 // GSVIVT01032129001 // GSVIVT01028404001 // GSVIVT01015002001 …
GO:0010228	P	vegetative to reproductive phase transition of meristem	11	799	344	13212	0.99	1	// GSVIVT01021625001 // GSVIVT01022600001 // GSVIVT01009083001 // GSVIVT01020182001 // GSVIVT01033645001 // GSVIVT01033519001 // GSVIVT01029827001 // GSVIVT01033871001 // GSVIVT01023643001 // GSVIVT01021072001 // GSVIVT01033890001
GO:0009311	P	oligosaccharide metabolic process	7	799	188	13212	0.93	1	// GSVIVT01030386001 // GSVIVT01032029001 // GSVIVT01023615001 // GSVIVT01024221001 // GSVIVT01037102001 // GSVIVT01015018001 // GSVIVT01032484001
GO:0042402	P	cellular biogenic amine catabolic process	7	799	73	13212	0.17	1	// GSVIVT01038655001 // GSVIVT01024221001 // GSVIVT01021828001 // GSVIVT01033677001 // GSVIVT01018625001 // GSVIVT01025214001 // GSVIVT01009902001
GO:0009250	P	glucan biosynthetic process	11	799	251	13212	0.89	1	// GSVIVT01030386001 // GSVIVT01020783001 // GSVIVT01023643001 // GSVIVT01023615001 // GSVIVT01028402001 // GSVIVT01011180001 // GSVIVT01023805001 // GSVIVT01028071001 // GSVIVT01032029001 // GSVIVT01035029001 // GSVIVT01032484001
GO:0070887	P	cellular response to chemical stimulus	46	799	876	13212	0.85	1	// GSVIVT01025778001 // GSVIVT01033677001 // GSVIVT01015201001 // GSVIVT01018625001 // GSVIVT01013440001 // GSVIVT01010028001 // GSVIVT01033746001 // GSVIVT01011408001 // GSVIVT01029162001 // GSVIVT01036495001 // GSVIVT01033563001 // GSVIVT01008405001 // GSVIVT01021828001 // GSVIVT01009624001 // GSVIVT01012702001 // GSVIVT01021544001 // GSVIVT01033035001 // GSVIVT01013234001 // GSVIVT01018772001 …
GO:0009259	P	ribonucleotide metabolic process	13	799	228	13212	0.62	1	// GSVIVT01037405001 // GSVIVT01030218001 // GSVIVT01000003001 // GSVIVT01025777001 // GSVIVT01037706001 // GSVIVT01025778001 // GSVIVT01011382001 // GSVIVT01033645001 // GSVIVT01009946001 // GSVIVT01032138001 // GSVIVT01015359001 // GSVIVT01008419001 // GSVIVT01018319001
GO:0051246	P	regulation of protein metabolic process	15	799	153	13212	0.057	1	// GSVIVT01026478001 // GSVIVT01029789001 // GSVIVT01021753001 // GSVIVT01031112001 // GSVIVT01036077001 // GSVIVT01008733001 // GSVIVT01018979001 // GSVIVT01009624001 // GSVIVT01020604001 // GSVIVT01032129001 // GSVIVT01000004001 // GSVIVT01030552001 // GSVIVT01018293001 // GSVIVT01034997001 // GSVIVT01025485001
GO:0010218	P	response to far red light	6	799	76	13212	0.33	1	// GSVIVT01030386001 // GSVIVT01019326001 // GSVIVT01035829001 // GSVIVT01000004001 // GSVIVT01020818001 // GSVIVT01016295001
GO:0051179	P	localization	118	799	2365	13212	0.99	1	// GSVIVT01032029001 // GSVIVT01012727001 // GSVIVT01002809001 // GSVIVT01011778001 // GSVIVT01018217001 // GSVIVT01025049001 // GSVIVT01031153001 // GSVIVT01018276001 // GSVIVT01035029001 // GSVIVT01032129001 // GSVIVT01032968001 // GSVIVT01021828001 // GSVIVT01018319001 // GSVIVT01033079001 // GSVIVT01001181001 // GSVIVT01024703001 // GSVIVT01025188001 // GSVIVT01038662001 // GSVIVT01009629001 …
GO:0048827	P	phyllome development	28	799	364	13212	0.13	1	// GSVIVT01030386001 // GSVIVT01032703001 // GSVIVT01035718001 // GSVIVT01017797001 // GSVIVT01028071001 // GSVIVT01028891001 // GSVIVT01034135001 // GSVIVT01022113001 // GSVIVT01033358001 // GSVIVT01018319001 // GSVIVT01009624001 // GSVIVT01010754001 // GSVIVT01033519001 // GSVIVT01021625001 // GSVIVT01015496001 // GSVIVT01001078001 // GSVIVT01031712001 // GSVIVT01033645001 // GSVIVT01020604001 …
GO:0051641	P	cellular localization	29	799	1143	13212	1	1	// GSVIVT01030386001 // GSVIVT01035384001 // GSVIVT01020845001 // GSVIVT01005670001 // GSVIVT01013163001 // GSVIVT01009219001 // GSVIVT01032268001 // GSVIVT01032129001 // GSVIVT01021828001 // GSVIVT01009624001 // GSVIVT01018772001 // GSVIVT01019326001 // GSVIVT01001078001 // GSVIVT01029765001 // GSVIVT01022015001 // GSVIVT01030002001 // GSVIVT01010390001 // GSVIVT01020604001 // GSVIVT01035829001 …
GO:0019252	P	starch biosynthetic process	6	799	155	13212	0.9	1	// GSVIVT01030386001 // GSVIVT01020783001 // GSVIVT01032029001 // GSVIVT01023615001 // GSVIVT01023805001 // GSVIVT01032484001
GO:0010054	P	trichoblast differentiation	18	799	203	13212	0.081	1	// GSVIVT01012253001 // GSVIVT01021625001 // GSVIVT01004465001 // GSVIVT01028404001 // GSVIVT01034031001 // GSVIVT01014538001 // GSVIVT01021118001 // GSVIVT01025778001 // GSVIVT01025466001 // GSVIVT01033645001 // GSVIVT01025193001 // GSVIVT01036495001 // GSVIVT01030639001 // GSVIVT01000047001 // GSVIVT01001078001 // GSVIVT01035029001 // GSVIVT01000144001 // GSVIVT01009902001
GO:0048609	P	reproductive process in a multicellular organism	8	799	271	13212	0.99	1	// GSVIVT01021625001 // GSVIVT01033563001 // GSVIVT01008405001 // GSVIVT01027431001 // GSVIVT01025778001 // GSVIVT01020808001 // GSVIVT01021240001 // GSVIVT01035911001
GO:0016129	P	phytosteroid biosynthetic process	8	799	66	13212	0.059	1	// GSVIVT01034016001 // GSVIVT01019450001 // GSVIVT01025778001 // GSVIVT01018625001 // GSVIVT01023009001 // GSVIVT01031341001 // GSVIVT01017997001 // GSVIVT01035769001
GO:0044275	P	cellular carbohydrate catabolic process	21	799	406	13212	0.79	1	// GSVIVT01030386001 // GSVIVT01026478001 // GSVIVT01009624001 // GSVIVT01014681001 // GSVIVT01028701001 // GSVIVT01021828001 // GSVIVT01030086001 // GSVIVT01033677001 // GSVIVT01024221001 // GSVIVT01012236001 // GSVIVT01024113001 // GSVIVT01031712001 // GSVIVT01010754001 // GSVIVT01025367001 // GSVIVT01017797001 // GSVIVT01036077001 // GSVIVT01019326001 // GSVIVT01035029001 // GSVIVT01011707001 …
GO:0009409	P	response to cold	20	799	391	13212	0.8	1	// GSVIVT01021625001 // GSVIVT01037405001 // GSVIVT01032029001 // GSVIVT01009946001 // GSVIVT01034704001 // GSVIVT01021828001 // GSVIVT01032800001 // GSVIVT01033645001 // GSVIVT01025778001 // GSVIVT01033677001 // GSVIVT01018089001 // GSVIVT01020818001 // GSVIVT01032682001 // GSVIVT01034241001 // GSVIVT01009858001 // GSVIVT01024055001 // GSVIVT01035769001 // GSVIVT01035029001 // GSVIVT01021072001 …
GO:0007131	P	reciprocal meiotic recombination	6	799	111	13212	0.66	1	// GSVIVT01021625001 // GSVIVT01032765001 // GSVIVT01001528001 // GSVIVT01011408001 // GSVIVT01033871001 // GSVIVT01032138001
GO:0010363	P	regulation of plant-type hypersensitive response	13	799	227	13212	0.62	1	// GSVIVT01013190001 // GSVIVT01035384001 // GSVIVT01029765001 // GSVIVT01021828001 // GSVIVT01009624001 // GSVIVT01020845001 // GSVIVT01010390001 // GSVIVT01018772001 // GSVIVT01020604001 // GSVIVT01031112001 // GSVIVT01018089001 // GSVIVT01020818001 // GSVIVT01025485001
GO:0042180	P	cellular ketone metabolic process	68	799	1444	13212	0.99	1	// GSVIVT01030386001 // GSVIVT01032129001 // GSVIVT01023615001 // GSVIVT01029789001 // GSVIVT01032029001 // GSVIVT01031739001 // GSVIVT01012727001 // GSVIVT01025778001 // GSVIVT01033902001 // GSVIVT01005670001 // GSVIVT01007988001 // GSVIVT01017797001 // GSVIVT01035396001 // GSVIVT01027921001 // GSVIVT01010028001 // GSVIVT01027917001 // GSVIVT01035769001 // GSVIVT01035029001 // GSVIVT01021072001 …
GO:0007030	P	Golgi organization	10	799	129	13212	0.27	1	// GSVIVT01029789001 // GSVIVT01032029001 // GSVIVT01008996001 // GSVIVT01025778001 // GSVIVT01033677001 // GSVIVT01024113001 // GSVIVT01034719001 // GSVIVT01018625001 // GSVIVT01035769001 // GSVIVT01035029001
GO:0022610	P	biological adhesion	7	799	80	13212	0.23	1	// GSVIVT01021625001 // GSVIVT01001078001 // GSVIVT01024973001 // GSVIVT01033645001 // GSVIVT01022113001 // GSVIVT01025193001 // GSVIVT01000047001
GO:0010053	P	root epidermal cell differentiation	18	799	208	13212	0.095	1	// GSVIVT01012253001 // GSVIVT01021625001 // GSVIVT01004465001 // GSVIVT01028404001 // GSVIVT01034031001 // GSVIVT01014538001 // GSVIVT01021118001 // GSVIVT01025778001 // GSVIVT01025466001 // GSVIVT01033645001 // GSVIVT01025193001 // GSVIVT01036495001 // GSVIVT01030639001 // GSVIVT01000047001 // GSVIVT01001078001 // GSVIVT01035029001 // GSVIVT01000144001 // GSVIVT01009902001
GO:0035194	P	posttranscriptional gene silencing by RNA	10	799	153	13212	0.45	1	// GSVIVT01009687001 // GSVIVT01018979001 // GSVIVT01037766001 // GSVIVT01011842001 // GSVIVT01011408001 // GSVIVT01018715001 // GSVIVT01023978001 // GSVIVT01012529001 // GSVIVT01033035001 // GSVIVT01021381001
GO:0006740	P	NADPH regeneration	15	799	170	13212	0.11	1	// GSVIVT01030386001 // GSVIVT01026478001 // GSVIVT01009624001 // GSVIVT01021828001 // GSVIVT01030086001 // GSVIVT01036077001 // GSVIVT01012236001 // GSVIVT01014842001 // GSVIVT01031712001 // GSVIVT01010754001 // GSVIVT01017797001 // GSVIVT01019326001 // GSVIVT01011707001 // GSVIVT01018772001 // GSVIVT01025367001
GO:0009066	P	aspartate family amino acid metabolic process	9	799	189	13212	0.8	1	// GSVIVT01035717001 // GSVIVT01019778001 // GSVIVT01009430001 // GSVIVT01020207001 // GSVIVT01037511001 // GSVIVT01015220001 // GSVIVT01027921001 // GSVIVT01009858001 // GSVIVT01021072001
GO:0030243	P	cellulose metabolic process	8	799	120	13212	0.45	1	// GSVIVT01028404001 // GSVIVT01028402001 // GSVIVT01011180001 // GSVIVT01028071001 // GSVIVT01023643001 // GSVIVT01035769001 // GSVIVT01035029001 // GSVIVT01031340001
GO:0046364	P	monosaccharide biosynthetic process	5	799	141	13212	0.92	1	// GSVIVT01025777001 // GSVIVT01037405001 // GSVIVT01025778001 // GSVIVT01011382001 // GSVIVT01022278001
GO:0030244	P	cellulose biosynthetic process	5	799	86	13212	0.6	1	// GSVIVT01028071001 // GSVIVT01035029001 // GSVIVT01023643001 // GSVIVT01028402001 // GSVIVT01011180001
GO:0034621	P	cellular macromolecular complex subunit organization	33	799	424	13212	0.096	1	// GSVIVT01030386001 // GSVIVT01025778001 // GSVIVT01032765001 // GSVIVT01035718001 // GSVIVT01033391001 // GSVIVT01009587001 // GSVIVT01030436001 // GSVIVT01037405001 // GSVIVT01009624001 // GSVIVT01011382001 // GSVIVT01010754001 // GSVIVT01003139001 // GSVIVT01027900001 // GSVIVT01037092001 // GSVIVT01018772001 // GSVIVT01036077001 // GSVIVT01025777001 // GSVIVT01020604001 // GSVIVT01032129001 …
GO:0034622	P	cellular macromolecular complex assembly	33	799	409	13212	0.068	1	// GSVIVT01030386001 // GSVIVT01025778001 // GSVIVT01032765001 // GSVIVT01035718001 // GSVIVT01033391001 // GSVIVT01009587001 // GSVIVT01030436001 // GSVIVT01037405001 // GSVIVT01009624001 // GSVIVT01011382001 // GSVIVT01010754001 // GSVIVT01003139001 // GSVIVT01027900001 // GSVIVT01037092001 // GSVIVT01018772001 // GSVIVT01036077001 // GSVIVT01025777001 // GSVIVT01020604001 // GSVIVT01032129001 …
GO:0042044	P	fluid transport	9	799	106	13212	0.21	1	// GSVIVT01037237001 // GSVIVT01035640001 // GSVIVT01012727001 // GSVIVT01025778001 // GSVIVT01033677001 // GSVIVT01024113001 // GSVIVT01018089001 // GSVIVT01035029001 // GSVIVT01025188001
GO:0010027	P	thylakoid membrane organization	13	799	183	13212	0.33	1	// GSVIVT01030386001 // GSVIVT01019326001 // GSVIVT01032129001 // GSVIVT01022600001 // GSVIVT01009624001 // GSVIVT01020604001 // GSVIVT01025841001 // GSVIVT01025792001 // GSVIVT01021753001 // GSVIVT01025367001 // GSVIVT01034997001 // GSVIVT01032484001 // GSVIVT01019593001
GO:0018377	P	protein myristoylation	16	799	295	13212	0.7	1	// GSVIVT01030261001 // GSVIVT01033855001 // GSVIVT01019669001 // GSVIVT01011471001 // GSVIVT01009497001 // GSVIVT01030002001 // GSVIVT01024060001 // GSVIVT01025213001 // GSVIVT01031316001 // GSVIVT01013173001 // GSVIVT01035345001 // GSVIVT01033018001 // GSVIVT01033197001 // GSVIVT01021667001 // GSVIVT01008464001 // GSVIVT01008783001
GO:0006323	P	DNA packaging	5	799	42	13212	0.13	1	// GSVIVT01025005001 // GSVIVT01003139001 // GSVIVT01017722001 // GSVIVT01017208001 // GSVIVT01034510001
GO:0009856	P	pollination	7	799	180	13212	0.91	1	// GSVIVT01014538001 // GSVIVT01012640001 // GSVIVT01018116001 // GSVIVT01010075001 // GSVIVT01032474001 // GSVIVT01010983001 // GSVIVT01030223001
GO:0051649	P	establishment of localization in cell	28	799	1101	13212	1	1	// GSVIVT01030386001 // GSVIVT01035384001 // GSVIVT01020845001 // GSVIVT01005670001 // GSVIVT01013163001 // GSVIVT01032268001 // GSVIVT01032129001 // GSVIVT01021828001 // GSVIVT01009624001 // GSVIVT01018772001 // GSVIVT01019326001 // GSVIVT01001078001 // GSVIVT01029765001 // GSVIVT01022015001 // GSVIVT01030002001 // GSVIVT01010390001 // GSVIVT01020604001 // GSVIVT01035829001 // GSVIVT01031112001 …
GO:0045935	P	positive regulation of nucleobase, nucleoside, nucleotide and nucleic acid metabolic process	22	799	337	13212	0.39	1	// GSVIVT01030386001 // GSVIVT01035614001 // GSVIVT01027431001 // GSVIVT01033793001 // GSVIVT01017797001 // GSVIVT01032800001 // GSVIVT01032129001 // GSVIVT01034135001 // GSVIVT01009624001 // GSVIVT01010754001 // GSVIVT01009497001 // GSVIVT01020604001 // GSVIVT01035829001 // GSVIVT01031112001 // GSVIVT01034997001 // GSVIVT01019410001 // GSVIVT01021753001 // GSVIVT01009083001 // GSVIVT01021120001 …
GO:0046365	P	monosaccharide catabolic process	19	799	368	13212	0.78	1	// GSVIVT01030386001 // GSVIVT01026478001 // GSVIVT01009624001 // GSVIVT01025367001 // GSVIVT01021828001 // GSVIVT01030086001 // GSVIVT01033677001 // GSVIVT01036077001 // GSVIVT01012236001 // GSVIVT01024113001 // GSVIVT01031712001 // GSVIVT01010754001 // GSVIVT01017797001 // GSVIVT01028701001 // GSVIVT01019326001 // GSVIVT01035029001 // GSVIVT01011707001 // GSVIVT01018772001 // GSVIVT01025778001
GO:0034050	P	host programmed cell death induced by symbiont	14	799	249	13212	0.64	1	// GSVIVT01013190001 // GSVIVT01035384001 // GSVIVT01029765001 // GSVIVT01021828001 // GSVIVT01009624001 // GSVIVT01020845001 // GSVIVT01010390001 // GSVIVT01018772001 // GSVIVT01020604001 // GSVIVT01031112001 // GSVIVT01018089001 // GSVIVT01014442001 // GSVIVT01020818001 // GSVIVT01025485001
GO:0035295	P	tube development	5	799	136	13212	0.91	1	// GSVIVT01010075001 // GSVIVT01032474001 // GSVIVT01012640001 // GSVIVT01018116001 // GSVIVT01010983001
GO:0071395	P	cellular response to jasmonic acid stimulus	7	799	177	13212	0.91	1	// GSVIVT01021828001 // GSVIVT01009624001 // GSVIVT01018772001 // GSVIVT01020604001 // GSVIVT01031112001 // GSVIVT01020818001 // GSVIVT01025485001
GO:0043623	P	cellular protein complex assembly	29	799	364	13212	0.093	1	// GSVIVT01030386001 // GSVIVT01025778001 // GSVIVT01032765001 // GSVIVT01025841001 // GSVIVT01009587001 // GSVIVT01030436001 // GSVIVT01037405001 // GSVIVT01009624001 // GSVIVT01011382001 // GSVIVT01010754001 // GSVIVT01027900001 // GSVIVT01037092001 // GSVIVT01018772001 // GSVIVT01036077001 // GSVIVT01025777001 // GSVIVT01020604001 // GSVIVT01032129001 // GSVIVT01031547001 // GSVIVT01012872001 …
GO:0008610	P	lipid biosynthetic process	36	799	777	13212	0.96	1	// GSVIVT01030386001 // GSVIVT01035384001 // GSVIVT01032029001 // GSVIVT01019450001 // GSVIVT01031739001 // GSVIVT01030086001 // GSVIVT01028636001 // GSVIVT01005670001 // GSVIVT01025841001 // GSVIVT01017797001 // GSVIVT01035396001 // GSVIVT01036138001 // GSVIVT01010028001 // GSVIVT01035769001 // GSVIVT01028891001 // GSVIVT01021828001 // GSVIVT01035883001 // GSVIVT01012702001 // GSVIVT01010754001 …
GO:0006497	P	protein amino acid lipidation	16	799	314	13212	0.78	1	// GSVIVT01030261001 // GSVIVT01033855001 // GSVIVT01019669001 // GSVIVT01011471001 // GSVIVT01009497001 // GSVIVT01030002001 // GSVIVT01024060001 // GSVIVT01025213001 // GSVIVT01031316001 // GSVIVT01013173001 // GSVIVT01035345001 // GSVIVT01033018001 // GSVIVT01033197001 // GSVIVT01021667001 // GSVIVT01008464001 // GSVIVT01008783001
GO:0044238	P	primary metabolic process	410	799	6691	13212	0.37	1	// GSVIVT01017819001 // GSVIVT01012727001 // GSVIVT01025193001 // GSVIVT01027921001 // GSVIVT01028071001 // GSVIVT01027917001 // GSVIVT01035029001 // GSVIVT01021072001 // GSVIVT01028404001 // GSVIVT01015002001 // GSVIVT01021828001 // GSVIVT01012236001 // GSVIVT01015044001 // GSVIVT01013023001 // GSVIVT01017690001 // GSVIVT01033079001 // GSVIVT01011471001 // GSVIVT01033749001 // GSVIVT01018217001 …
GO:0009744	P	response to sucrose stimulus	12	799	139	13212	0.15	1	// GSVIVT01033563001 // GSVIVT01037921001 // GSVIVT01032685001 // GSVIVT01009226001 // GSVIVT01018781001 // GSVIVT01009432001 // GSVIVT01033633001 // GSVIVT01034604001 // GSVIVT01032968001 // GSVIVT01020033001 // GSVIVT01020818001 // GSVIVT01016295001
GO:0005975	P	carbohydrate metabolic process	98	799	1534	13212	0.3	1	// GSVIVT01023643001 // GSVIVT01015044001 // GSVIVT01012727001 // GSVIVT01028071001 // GSVIVT01032029001 // GSVIVT01035029001 // GSVIVT01032129001 // GSVIVT01028404001 // GSVIVT01021828001 // GSVIVT01006721001 // GSVIVT01012236001 // GSVIVT01014238001 // GSVIVT01037210001 // GSVIVT01017641001 // GSVIVT01009501001 // GSVIVT01032484001 // GSVIVT01009902001 // GSVIVT01012650001 // GSVIVT01028042001 …
GO:0009743	P	response to carbohydrate stimulus	21	799	493	13212	0.96	1	// GSVIVT01037237001 // GSVIVT01021625001 // GSVIVT01032968001 // GSVIVT01014428001 // GSVIVT01037921001 // GSVIVT01021828001 // GSVIVT01012727001 // GSVIVT01018781001 // GSVIVT01032685001 // GSVIVT01009226001 // GSVIVT01020818001 // GSVIVT01020033001 // GSVIVT01009432001 // GSVIVT01033633001 // GSVIVT01034604001 // GSVIVT01033563001 // GSVIVT01018089001 // GSVIVT01035029001 // GSVIVT01018772001 …
GO:0009620	P	response to fungus	11	799	303	13212	0.97	1	// GSVIVT01012253001 // GSVIVT01031228001 // GSVIVT01032029001 // GSVIVT01034231001 // GSVIVT01031739001 // GSVIVT01026248001 // GSVIVT01021828001 // GSVIVT01028402001 // GSVIVT01020818001 // GSVIVT01033793001 // GSVIVT01018772001
GO:0006555	P	methionine metabolic process	7	799	158	13212	0.84	1	// GSVIVT01019778001 // GSVIVT01020207001 // GSVIVT01037511001 // GSVIVT01015220001 // GSVIVT01027921001 // GSVIVT01009858001 // GSVIVT01021072001
GO:0009624	P	response to nematode	6	799	53	13212	0.12	1	// GSVIVT01033645001 // GSVIVT01032785001 // GSVIVT01024054001 // GSVIVT01034656001 // GSVIVT01018403001 // GSVIVT01019664001
GO:0006499	P	N-terminal protein myristoylation	16	799	295	13212	0.7	1	// GSVIVT01030261001 // GSVIVT01033855001 // GSVIVT01019669001 // GSVIVT01011471001 // GSVIVT01009497001 // GSVIVT01030002001 // GSVIVT01024060001 // GSVIVT01025213001 // GSVIVT01031316001 // GSVIVT01013173001 // GSVIVT01035345001 // GSVIVT01033018001 // GSVIVT01033197001 // GSVIVT01021667001 // GSVIVT01008464001 // GSVIVT01008783001
GO:0006498	P	N-terminal protein lipidation	16	799	295	13212	0.7	1	// GSVIVT01030261001 // GSVIVT01033855001 // GSVIVT01019669001 // GSVIVT01011471001 // GSVIVT01009497001 // GSVIVT01030002001 // GSVIVT01024060001 // GSVIVT01025213001 // GSVIVT01031316001 // GSVIVT01013173001 // GSVIVT01035345001 // GSVIVT01033018001 // GSVIVT01033197001 // GSVIVT01021667001 // GSVIVT01008464001 // GSVIVT01008783001
GO:0008299	P	isoprenoid biosynthetic process	17	799	363	13212	0.88	1	// GSVIVT01030386001 // GSVIVT01019326001 // GSVIVT01012702001 // GSVIVT01032029001 // GSVIVT01021828001 // GSVIVT01030086001 // GSVIVT01028636001 // GSVIVT01025841001 // GSVIVT01035883001 // GSVIVT01031712001 // GSVIVT01010754001 // GSVIVT01015169001 // GSVIVT01017797001 // GSVIVT01000004001 // GSVIVT01009376001 // GSVIVT01022600001 // GSVIVT01035384001
GO:0019362	P	pyridine nucleotide metabolic process	15	799	182	13212	0.16	1	// GSVIVT01030386001 // GSVIVT01026478001 // GSVIVT01009624001 // GSVIVT01021828001 // GSVIVT01030086001 // GSVIVT01036077001 // GSVIVT01012236001 // GSVIVT01014842001 // GSVIVT01031712001 // GSVIVT01010754001 // GSVIVT01017797001 // GSVIVT01019326001 // GSVIVT01011707001 // GSVIVT01018772001 // GSVIVT01025367001
GO:0006396	P	RNA processing	28	799	702	13212	0.99	1	// GSVIVT01030386001 // GSVIVT01025841001 // GSVIVT01017797001 // GSVIVT01027921001 // GSVIVT01033391001 // GSVIVT01009587001 // GSVIVT01021072001 // GSVIVT01032129001 // GSVIVT01019778001 // GSVIVT01009624001 // GSVIVT01011408001 // GSVIVT01010754001 // GSVIVT01009858001 // GSVIVT01033035001 // GSVIVT01018772001 // GSVIVT01019326001 // GSVIVT01036077001 // GSVIVT01020207001 // GSVIVT01020604001 …
GO:0048466	P	androecium development	12	799	114	13212	0.056	1	// GSVIVT01033855001 // GSVIVT01004465001 // GSVIVT01032670001 // GSVIVT01013787001 // GSVIVT01011873001 // GSVIVT01027431001 // GSVIVT01021118001 // GSVIVT01033645001 // GSVIVT01033519001 // GSVIVT01005456001 // GSVIVT01024050001 // GSVIVT01011586001
GO:0048467	P	gynoecium development	8	799	170	13212	0.8	1	// GSVIVT01021625001 // GSVIVT01022600001 // GSVIVT01012702001 // GSVIVT01033645001 // GSVIVT01009946001 // GSVIVT01001078001 // GSVIVT01009219001 // GSVIVT01019664001
GO:0048588	P	developmental cell growth	15	799	222	13212	0.38	1	// GSVIVT01012253001 // GSVIVT01004465001 // GSVIVT01028404001 // GSVIVT01034031001 // GSVIVT01021118001 // GSVIVT01025778001 // GSVIVT01025466001 // GSVIVT01010983001 // GSVIVT01036495001 // GSVIVT01030639001 // GSVIVT01032474001 // GSVIVT01035029001 // GSVIVT01012640001 // GSVIVT01009902001 // GSVIVT01018116001
GO:0006470	P	protein amino acid dephosphorylation	15	799	155	13212	0.062	1	// GSVIVT01026478001 // GSVIVT01029789001 // GSVIVT01021753001 // GSVIVT01031112001 // GSVIVT01036077001 // GSVIVT01008733001 // GSVIVT01009624001 // GSVIVT01033496001 // GSVIVT01020604001 // GSVIVT01032129001 // GSVIVT01000004001 // GSVIVT01030552001 // GSVIVT01034997001 // GSVIVT01038572001 // GSVIVT01025485001
GO:0048585	P	negative regulation of response to stimulus	8	799	209	13212	0.93	1	// GSVIVT01021828001 // GSVIVT01038782001 // GSVIVT01009624001 // GSVIVT01018772001 // GSVIVT01020604001 // GSVIVT01031112001 // GSVIVT01020818001 // GSVIVT01025485001
GO:0048468	P	cell development	30	799	411	13212	0.18	1	// GSVIVT01014538001 // GSVIVT01025778001 // GSVIVT01025466001 // GSVIVT01032703001 // GSVIVT01035718001 // GSVIVT01028891001 // GSVIVT01035029001 // GSVIVT01036495001 // GSVIVT01028404001 // GSVIVT01033358001 // GSVIVT01018319001 // GSVIVT01010983001 // GSVIVT01022113001 // GSVIVT01034031001 // GSVIVT01021625001 // GSVIVT01001078001 // GSVIVT01021118001 // GSVIVT01034267001 // GSVIVT01033645001 …
GO:0048469	P	cell maturation	17	799	193	13212	0.092	1	// GSVIVT01012253001 // GSVIVT01021625001 // GSVIVT01004465001 // GSVIVT01028404001 // GSVIVT01034031001 // GSVIVT01014538001 // GSVIVT01021118001 // GSVIVT01025778001 // GSVIVT01025466001 // GSVIVT01033645001 // GSVIVT01025193001 // GSVIVT01036495001 // GSVIVT01030639001 // GSVIVT01000047001 // GSVIVT01001078001 // GSVIVT01035029001 // GSVIVT01009902001
GO:0006778	P	porphyrin metabolic process	10	799	200	13212	0.77	1	// GSVIVT01030386001 // GSVIVT01014388001 // GSVIVT01032029001 // GSVIVT01033277001 // GSVIVT01025841001 // GSVIVT01010754001 // GSVIVT01020604001 // GSVIVT01017797001 // GSVIVT01000004001 // GSVIVT01004938001
GO:0006779	P	porphyrin biosynthetic process	10	799	139	13212	0.34	1	// GSVIVT01030386001 // GSVIVT01014388001 // GSVIVT01032029001 // GSVIVT01033277001 // GSVIVT01025841001 // GSVIVT01010754001 // GSVIVT01020604001 // GSVIVT01017797001 // GSVIVT01000004001 // GSVIVT01004938001
GO:0045454	P	cell redox homeostasis	6	799	80	13212	0.37	1	// GSVIVT01009494001 // GSVIVT01019669001 // GSVIVT01034614001 // GSVIVT01011412001 // GSVIVT01033855001 // GSVIVT01022568001
GO:0048868	P	pollen tube development	5	799	136	13212	0.91	1	// GSVIVT01010075001 // GSVIVT01032474001 // GSVIVT01012640001 // GSVIVT01018116001 // GSVIVT01010983001
GO:0048869	P	cellular developmental process	65	799	892	13212	0.078	1	// GSVIVT01030386001 // GSVIVT01032681001 // GSVIVT01036739001 // GSVIVT01033197001 // GSVIVT01014538001 // GSVIVT01025778001 // GSVIVT01025466001 // GSVIVT01032765001 // GSVIVT01032703001 // GSVIVT01025193001 // GSVIVT01017797001 // GSVIVT01013440001 // GSVIVT01020830001 // GSVIVT01032138001 // GSVIVT01028891001 // GSVIVT01035029001 // GSVIVT01037540001 // GSVIVT01028404001 // GSVIVT01010754001 …
GO:0010440	P	stomatal lineage progression	5	799	35	13212	0.075	1	// GSVIVT01036739001 // GSVIVT01009219001 // GSVIVT01023978001 // GSVIVT01000226001 // GSVIVT01013440001
GO:0048511	P	rhythmic process	5	799	101	13212	0.73	1	// GSVIVT01032427001 // GSVIVT01035829001 // GSVIVT01035614001 // GSVIVT01013234001 // GSVIVT01033890001
GO:0055086	P	nucleobase, nucleoside and nucleotide metabolic process	37	799	519	13212	0.18	1	// GSVIVT01030386001 // GSVIVT01009624001 // GSVIVT01001119001 // GSVIVT01030086001 // GSVIVT01033705001 // GSVIVT01025778001 // GSVIVT01032654001 // GSVIVT01017797001 // GSVIVT01032138001 // GSVIVT01015359001 // GSVIVT01026478001 // GSVIVT01037405001 // GSVIVT01021828001 // GSVIVT01030042001 // GSVIVT01018319001 // GSVIVT01037706001 // GSVIVT01012236001 // GSVIVT01011382001 // GSVIVT01010754001 …
GO:0006073	P	cellular glucan metabolic process	17	799	303	13212	0.65	1	// GSVIVT01030386001 // GSVIVT01020783001 // GSVIVT01029162001 // GSVIVT01023643001 // GSVIVT01023615001 // GSVIVT01014681001 // GSVIVT01028402001 // GSVIVT01011180001 // GSVIVT01023805001 // GSVIVT01026525001 // GSVIVT01029175001 // GSVIVT01009501001 // GSVIVT01028071001 // GSVIVT01032029001 // GSVIVT01035029001 // GSVIVT01032670001 // GSVIVT01032484001
GO:0048518	P	positive regulation of biological process	35	799	618	13212	0.68	1	// GSVIVT01030386001 // GSVIVT01035384001 // GSVIVT01035614001 // GSVIVT01027431001 // GSVIVT01025800001 // GSVIVT01018979001 // GSVIVT01033793001 // GSVIVT01017797001 // GSVIVT01032800001 // GSVIVT01032129001 // GSVIVT01034135001 // GSVIVT01009624001 // GSVIVT01010754001 // GSVIVT01017208001 // GSVIVT01029765001 // GSVIVT01009497001 // GSVIVT01038655001 // GSVIVT01010390001 // GSVIVT01020604001 …
GO:0034470	P	ncRNA processing	18	799	265	13212	0.35	1	// GSVIVT01030386001 // GSVIVT01019326001 // GSVIVT01032129001 // GSVIVT01021753001 // GSVIVT01036077001 // GSVIVT01036277001 // GSVIVT01009624001 // GSVIVT01020604001 // GSVIVT01020818001 // GSVIVT01010754001 // GSVIVT01025841001 // GSVIVT01017797001 // GSVIVT01000004001 // GSVIVT01030552001 // GSVIVT01009587001 // GSVIVT01034997001 // GSVIVT01018772001 // GSVIVT01016295001
GO:0048765	P	root hair cell differentiation	17	799	193	13212	0.092	1	// GSVIVT01012253001 // GSVIVT01021625001 // GSVIVT01004465001 // GSVIVT01028404001 // GSVIVT01034031001 // GSVIVT01014538001 // GSVIVT01021118001 // GSVIVT01025778001 // GSVIVT01025466001 // GSVIVT01033645001 // GSVIVT01025193001 // GSVIVT01036495001 // GSVIVT01030639001 // GSVIVT01000047001 // GSVIVT01001078001 // GSVIVT01035029001 // GSVIVT01009902001
GO:0048764	P	trichoblast maturation	17	799	193	13212	0.092	1	// GSVIVT01012253001 // GSVIVT01021625001 // GSVIVT01004465001 // GSVIVT01028404001 // GSVIVT01034031001 // GSVIVT01014538001 // GSVIVT01021118001 // GSVIVT01025778001 // GSVIVT01025466001 // GSVIVT01033645001 // GSVIVT01025193001 // GSVIVT01036495001 // GSVIVT01030639001 // GSVIVT01000047001 // GSVIVT01001078001 // GSVIVT01035029001 // GSVIVT01009902001
GO:0006605	P	protein targeting	16	799	632	13212	1	1	// GSVIVT01034241001 // GSVIVT01035384001 // GSVIVT01029765001 // GSVIVT01010390001 // GSVIVT01021828001 // GSVIVT01022015001 // GSVIVT01009624001 // GSVIVT01020845001 // GSVIVT01030002001 // GSVIVT01005670001 // GSVIVT01018772001 // GSVIVT01020604001 // GSVIVT01031112001 // GSVIVT01018089001 // GSVIVT01020818001 // GSVIVT01025485001
GO:0045184	P	establishment of protein localization	21	799	785	13212	1	1	// GSVIVT01032268001 // GSVIVT01034241001 // GSVIVT01035384001 // GSVIVT01029765001 // GSVIVT01010390001 // GSVIVT01021828001 // GSVIVT01022015001 // GSVIVT01018319001 // GSVIVT01009624001 // GSVIVT01020845001 // GSVIVT01030002001 // GSVIVT01005670001 // GSVIVT01018772001 // GSVIVT01020604001 // GSVIVT01031112001 // GSVIVT01035559001 // GSVIVT01018089001 // GSVIVT01015359001 // GSVIVT01008419001 …
GO:0043436	P	oxoacid metabolic process	67	799	1428	13212	0.99	1	// GSVIVT01030386001 // GSVIVT01032129001 // GSVIVT01023615001 // GSVIVT01029789001 // GSVIVT01032029001 // GSVIVT01031739001 // GSVIVT01012727001 // GSVIVT01025778001 // GSVIVT01033902001 // GSVIVT01005670001 // GSVIVT01007988001 // GSVIVT01017797001 // GSVIVT01035396001 // GSVIVT01027921001 // GSVIVT01010028001 // GSVIVT01027917001 // GSVIVT01035769001 // GSVIVT01035029001 // GSVIVT01021072001 …
GO:0055114	P	oxidation reduction	51	799	746	13212	0.21	1	// GSVIVT01030386001 // GSVIVT01037975001 // GSVIVT01032029001 // GSVIVT01024279001 // GSVIVT01019871001 // GSVIVT01030086001 // GSVIVT01015201001 // GSVIVT01025841001 // GSVIVT01035384001 // GSVIVT01035396001 // GSVIVT01034003001 // GSVIVT01010028001 // GSVIVT01028236001 // GSVIVT01038572001 // GSVIVT01026478001 // GSVIVT01018865001 // GSVIVT01009624001 // GSVIVT01026510001 // GSVIVT01018781001 …
GO:0000394	P	RNA splicing, via endonucleolytic cleavage and ligation	5	799	122	13212	0.86	1	// GSVIVT01009858001 // GSVIVT01020207001 // GSVIVT01021072001 // GSVIVT01027921001 // GSVIVT01019778001
GO:0043455	P	regulation of secondary metabolic process	10	799	97	13212	0.084	1	// GSVIVT01035384001 // GSVIVT01032968001 // GSVIVT01029765001 // GSVIVT01025800001 // GSVIVT01038655001 // GSVIVT01010390001 // GSVIVT01035829001 // GSVIVT01025214001 // GSVIVT01018089001 // GSVIVT01006396001
GO:0016192	P	vesicle-mediated transport	6	799	415	13212	1	1	// GSVIVT01032268001 // GSVIVT01020845001 // GSVIVT01030544001 // GSVIVT01035559001 // GSVIVT01037092001 // GSVIVT01007243001
GO:0051510	P	regulation of unidimensional cell growth	5	799	52	13212	0.22	1	// GSVIVT01035718001 // GSVIVT01010325001 // GSVIVT01031547001 // GSVIVT01032765001 // GSVIVT01021662001
GO:0016052	P	carbohydrate catabolic process	22	799	431	13212	0.81	1	// GSVIVT01030386001 // GSVIVT01030086001 // GSVIVT01025778001 // GSVIVT01033677001 // GSVIVT01017797001 // GSVIVT01035029001 // GSVIVT01026478001 // GSVIVT01032670001 // GSVIVT01021828001 // GSVIVT01009624001 // GSVIVT01012236001 // GSVIVT01024113001 // GSVIVT01010754001 // GSVIVT01018772001 // GSVIVT01019326001 // GSVIVT01024221001 // GSVIVT01014681001 // GSVIVT01031712001 // GSVIVT01036077001 …
GO:0016053	P	organic acid biosynthetic process	45	799	726	13212	0.46	1	// GSVIVT01030386001 // GSVIVT01013147001 // GSVIVT01029789001 // GSVIVT01032029001 // GSVIVT01031739001 // GSVIVT01012727001 // GSVIVT01025778001 // GSVIVT01025841001 // GSVIVT01017797001 // GSVIVT01035396001 // GSVIVT01027921001 // GSVIVT01010028001 // GSVIVT01027917001 // GSVIVT01035769001 // GSVIVT01035029001 // GSVIVT01021072001 // GSVIVT01028891001 // GSVIVT01026478001 // GSVIVT01035717001 …
GO:0002376	P	immune system process	26	799	595	13212	0.97	1	// GSVIVT01035384001 // GSVIVT01020845001 // GSVIVT01033445001 // GSVIVT01010028001 // GSVIVT01033746001 // GSVIVT01011408001 // GSVIVT01036495001 // GSVIVT01021828001 // GSVIVT01009624001 // GSVIVT01026510001 // GSVIVT01033035001 // GSVIVT01018772001 // GSVIVT01008882001 // GSVIVT01029765001 // GSVIVT01029951001 // GSVIVT01010390001 // GSVIVT01018715001 // GSVIVT01031112001 // GSVIVT01013190001 …
GO:0071446	P	cellular response to salicylic acid stimulus	13	799	202	13212	0.45	1	// GSVIVT01021828001 // GSVIVT01011353001 // GSVIVT01009624001 // GSVIVT01029951001 // GSVIVT01020818001 // GSVIVT01026510001 // GSVIVT01020604001 // GSVIVT01031112001 // GSVIVT01010028001 // GSVIVT01015018001 // GSVIVT01033746001 // GSVIVT01018772001 // GSVIVT01025485001
GO:0033554	P	cellular response to stress	42	799	925	13212	0.98	1	// GSVIVT01009624001 // GSVIVT01030606001 // GSVIVT01027975001 // GSVIVT01035537001 // GSVIVT01011778001 // GSVIVT01010354001 // GSVIVT01011452001 // GSVIVT01032703001 // GSVIVT01018625001 // GSVIVT01033445001 // GSVIVT01036138001 // GSVIVT01028071001 // GSVIVT01035384001 // GSVIVT01015002001 // GSVIVT01021828001 // GSVIVT01024216001 // GSVIVT01037706001 // GSVIVT01012702001 // GSVIVT01022113001 …
GO:0009725	P	response to hormone stimulus	56	799	780	13212	0.12	1	// GSVIVT01032029001 // GSVIVT01017690001 // GSVIVT01025778001 // GSVIVT01033677001 // GSVIVT01015201001 // GSVIVT01018625001 // GSVIVT01031341001 // GSVIVT01027921001 // GSVIVT01013440001 // GSVIVT01035640001 // GSVIVT01035029001 // GSVIVT01029162001 // GSVIVT01036495001 // GSVIVT01032968001 // GSVIVT01008405001 // GSVIVT01022026001 // GSVIVT01017899001 // GSVIVT01019965001 // GSVIVT01009858001 …
GO:0010431	P	seed maturation	6	799	126	13212	0.77	1	// GSVIVT01021625001 // GSVIVT01033563001 // GSVIVT01008405001 // GSVIVT01025778001 // GSVIVT01020808001 // GSVIVT01035911001
GO:0022603	P	regulation of anatomical structure morphogenesis	9	799	77	13212	0.056	1	// GSVIVT01004465001 // GSVIVT01032765001 // GSVIVT01035718001 // GSVIVT01035384001 // GSVIVT01031547001 // GSVIVT01013440001 // GSVIVT01035818001 // GSVIVT01010325001 // GSVIVT01021662001
GO:0009141	P	nucleoside triphosphate metabolic process	11	799	108	13212	0.077	1	// GSVIVT01037405001 // GSVIVT01025777001 // GSVIVT01025778001 // GSVIVT01011382001 // GSVIVT01033645001 // GSVIVT01009946001 // GSVIVT01022278001 // GSVIVT01032138001 // GSVIVT01015359001 // GSVIVT01008419001 // GSVIVT01018319001
GO:0009144	P	purine nucleoside triphosphate metabolic process	10	799	106	13212	0.13	1	// GSVIVT01037405001 // GSVIVT01025777001 // GSVIVT01025778001 // GSVIVT01011382001 // GSVIVT01033645001 // GSVIVT01009946001 // GSVIVT01032138001 // GSVIVT01015359001 // GSVIVT01008419001 // GSVIVT01018319001
GO:0009063	P	cellular amino acid catabolic process	7	799	123	13212	0.62	1	// GSVIVT01035717001 // GSVIVT01032029001 // GSVIVT01021828001 // GSVIVT01012702001 // GSVIVT01009902001 // GSVIVT01009430001 // GSVIVT01025214001
GO:0009067	P	aspartate family amino acid biosynthetic process	6	799	104	13212	0.6	1	// GSVIVT01019778001 // GSVIVT01020207001 // GSVIVT01037511001 // GSVIVT01027921001 // GSVIVT01009858001 // GSVIVT01021072001
GO:0042157	P	lipoprotein metabolic process	16	799	314	13212	0.78	1	// GSVIVT01030261001 // GSVIVT01033855001 // GSVIVT01019669001 // GSVIVT01011471001 // GSVIVT01009497001 // GSVIVT01030002001 // GSVIVT01024060001 // GSVIVT01025213001 // GSVIVT01031316001 // GSVIVT01013173001 // GSVIVT01035345001 // GSVIVT01033018001 // GSVIVT01033197001 // GSVIVT01021667001 // GSVIVT01008464001 // GSVIVT01008783001
GO:0048316	P	seed development	26	799	497	13212	0.79	1	// GSVIVT01025386001 // GSVIVT01027431001 // GSVIVT01027975001 // GSVIVT01025778001 // GSVIVT01025193001 // GSVIVT01031341001 // GSVIVT01028891001 // GSVIVT01009453001 // GSVIVT01033563001 // GSVIVT01008405001 // GSVIVT01023615001 // GSVIVT01017819001 // GSVIVT01021544001 // GSVIVT01018406001 // GSVIVT01021625001 // GSVIVT01015496001 // GSVIVT01022600001 // GSVIVT01033645001 // GSVIVT01020033001 …
GO:0042158	P	lipoprotein biosynthetic process	16	799	314	13212	0.78	1	// GSVIVT01030261001 // GSVIVT01033855001 // GSVIVT01019669001 // GSVIVT01011471001 // GSVIVT01009497001 // GSVIVT01030002001 // GSVIVT01024060001 // GSVIVT01025213001 // GSVIVT01031316001 // GSVIVT01013173001 // GSVIVT01035345001 // GSVIVT01033018001 // GSVIVT01033197001 // GSVIVT01021667001 // GSVIVT01008464001 // GSVIVT01008783001
GO:0010026	P	trichome differentiation	11	799	134	13212	0.21	1	// GSVIVT01021625001 // GSVIVT01001078001 // GSVIVT01032703001 // GSVIVT01033358001 // GSVIVT01033645001 // GSVIVT01035718001 // GSVIVT01022113001 // GSVIVT01025193001 // GSVIVT01000047001 // GSVIVT01028891001 // GSVIVT01018319001
GO:0021700	P	developmental maturation	17	799	203	13212	0.13	1	// GSVIVT01012253001 // GSVIVT01021625001 // GSVIVT01004465001 // GSVIVT01028404001 // GSVIVT01034031001 // GSVIVT01014538001 // GSVIVT01021118001 // GSVIVT01025778001 // GSVIVT01025466001 // GSVIVT01033645001 // GSVIVT01025193001 // GSVIVT01036495001 // GSVIVT01030639001 // GSVIVT01000047001 // GSVIVT01001078001 // GSVIVT01035029001 // GSVIVT01009902001
GO:0043543	P	protein amino acid acylation	17	799	310	13212	0.69	1	// GSVIVT01030261001 // GSVIVT01033855001 // GSVIVT01019669001 // GSVIVT01011471001 // GSVIVT01009497001 // GSVIVT01018979001 // GSVIVT01030002001 // GSVIVT01024060001 // GSVIVT01025213001 // GSVIVT01031316001 // GSVIVT01013173001 // GSVIVT01035345001 // GSVIVT01033018001 // GSVIVT01033197001 // GSVIVT01021667001 // GSVIVT01008464001 // GSVIVT01008783001
GO:0006818	P	hydrogen transport	9	799	98	13212	0.16	1	// GSVIVT01032129001 // GSVIVT01023615001 // GSVIVT01030086001 // GSVIVT01020845001 // GSVIVT01019536001 // GSVIVT01018276001 // GSVIVT01021381001 // GSVIVT01020818001 // GSVIVT01016295001
GO:0006810	P	transport	111	799	2179	13212	0.98	1	// GSVIVT01032029001 // GSVIVT01012727001 // GSVIVT01002809001 // GSVIVT01011778001 // GSVIVT01018217001 // GSVIVT01025049001 // GSVIVT01031153001 // GSVIVT01018276001 // GSVIVT01035029001 // GSVIVT01032129001 // GSVIVT01032968001 // GSVIVT01021828001 // GSVIVT01018319001 // GSVIVT01033079001 // GSVIVT01001181001 // GSVIVT01024703001 // GSVIVT01025188001 // GSVIVT01038662001 // GSVIVT01009629001 …
GO:0006816	P	calcium ion transport	8	799	87	13212	0.17	1	// GSVIVT01029789001 // GSVIVT01032029001 // GSVIVT01008996001 // GSVIVT01033677001 // GSVIVT01034719001 // GSVIVT01018625001 // GSVIVT01035769001 // GSVIVT01035029001
GO:0046700	P	heterocycle catabolic process	12	799	183	13212	0.44	1	// GSVIVT01037405001 // GSVIVT01021828001 // GSVIVT01025777001 // GSVIVT01025778001 // GSVIVT01011382001 // GSVIVT01033645001 // GSVIVT01009946001 // GSVIVT01032138001 // GSVIVT01015359001 // GSVIVT01008419001 // GSVIVT01018319001 // GSVIVT01009902001
GO:0006952	P	defense response	36	799	907	13212	1	1	// GSVIVT01035029001 // GSVIVT01035384001 // GSVIVT01019450001 // GSVIVT01020845001 // GSVIVT01033793001 // GSVIVT01033445001 // GSVIVT01010028001 // GSVIVT01033746001 // GSVIVT01034231001 // GSVIVT01026510001 // GSVIVT01036495001 // GSVIVT01021828001 // GSVIVT01009624001 // GSVIVT01028402001 // GSVIVT01011408001 // GSVIVT01003139001 // GSVIVT01009376001 // GSVIVT01033035001 // GSVIVT01018772001 …
GO:0012501	P	programmed cell death	17	799	278	13212	0.52	1	// GSVIVT01013190001 // GSVIVT01035384001 // GSVIVT01029765001 // GSVIVT01021828001 // GSVIVT01023863001 // GSVIVT01009624001 // GSVIVT01020845001 // GSVIVT01010390001 // GSVIVT01018772001 // GSVIVT01026248001 // GSVIVT01020604001 // GSVIVT01033090001 // GSVIVT01031112001 // GSVIVT01018089001 // GSVIVT01014442001 // GSVIVT01020818001 // GSVIVT01025485001
GO:0006950	P	response to stress	113	799	2477	13212	1	1	// GSVIVT01032029001 // GSVIVT01027975001 // GSVIVT01012727001 // GSVIVT01011778001 // GSVIVT01033445001 // GSVIVT01010028001 // GSVIVT01028071001 // GSVIVT01035029001 // GSVIVT01021072001 // GSVIVT01032968001 // GSVIVT01015002001 // GSVIVT01021828001 // GSVIVT01033090001 // GSVIVT01032718001 // GSVIVT01025188001 // GSVIVT01029951001 // GSVIVT01018715001 // GSVIVT01013190001 // GSVIVT01017214001 …
GO:0006955	P	immune response	26	799	595	13212	0.97	1	// GSVIVT01035384001 // GSVIVT01020845001 // GSVIVT01033445001 // GSVIVT01010028001 // GSVIVT01033746001 // GSVIVT01011408001 // GSVIVT01036495001 // GSVIVT01021828001 // GSVIVT01009624001 // GSVIVT01026510001 // GSVIVT01033035001 // GSVIVT01018772001 // GSVIVT01008882001 // GSVIVT01029765001 // GSVIVT01029951001 // GSVIVT01010390001 // GSVIVT01018715001 // GSVIVT01031112001 // GSVIVT01013190001 …
GO:0009751	P	response to salicylic acid stimulus	16	799	254	13212	0.47	1	// GSVIVT01016767001 // GSVIVT01008241001 // GSVIVT01015018001 // GSVIVT01021828001 // GSVIVT01011353001 // GSVIVT01009624001 // GSVIVT01029951001 // GSVIVT01020818001 // GSVIVT01026510001 // GSVIVT01020604001 // GSVIVT01031112001 // GSVIVT01010028001 // GSVIVT01008401001 // GSVIVT01033746001 // GSVIVT01018772001 // GSVIVT01025485001
GO:0010604	P	positive regulation of macromolecule metabolic process	24	799	354	13212	0.32	1	// GSVIVT01030386001 // GSVIVT01035614001 // GSVIVT01027431001 // GSVIVT01018979001 // GSVIVT01033793001 // GSVIVT01017797001 // GSVIVT01032800001 // GSVIVT01032129001 // GSVIVT01034135001 // GSVIVT01009624001 // GSVIVT01010754001 // GSVIVT01009497001 // GSVIVT01020604001 // GSVIVT01035829001 // GSVIVT01031112001 // GSVIVT01018293001 // GSVIVT01034997001 // GSVIVT01019410001 // GSVIVT01021753001 …
GO:0043094	P	cellular metabolic compound salvage	7	799	138	13212	0.73	1	// GSVIVT01020783001 // GSVIVT01037237001 // GSVIVT01005518001 // GSVIVT01033705001 // GSVIVT01002809001 // GSVIVT01023805001 // GSVIVT01018772001
GO:0051603	P	proteolysis involved in cellular protein catabolic process	10	799	311	13212	0.99	1	// GSVIVT01037405001 // GSVIVT01025777001 // GSVIVT01025778001 // GSVIVT01032765001 // GSVIVT01011382001 // GSVIVT01035718001 // GSVIVT01031547001 // GSVIVT01022278001 // GSVIVT01035605001 // GSVIVT01010325001
GO:0009086	P	methionine biosynthetic process	6	799	87	13212	0.44	1	// GSVIVT01019778001 // GSVIVT01020207001 // GSVIVT01037511001 // GSVIVT01027921001 // GSVIVT01009858001 // GSVIVT01021072001
GO:0044271	P	cellular nitrogen compound biosynthetic process	45	799	588	13212	0.074	1	// GSVIVT01030386001 // GSVIVT01013147001 // GSVIVT01029789001 // GSVIVT01032029001 // GSVIVT01023615001 // GSVIVT01012727001 // GSVIVT01033705001 // GSVIVT01025778001 // GSVIVT01007988001 // GSVIVT01017797001 // GSVIVT01027921001 // GSVIVT01027917001 // GSVIVT01004938001 // GSVIVT01035029001 // GSVIVT01021072001 // GSVIVT01026478001 // GSVIVT01032129001 // GSVIVT01008996001 // GSVIVT01021828001 …
GO:0010154	P	fruit development	27	799	512	13212	0.79	1	// GSVIVT01025386001 // GSVIVT01027431001 // GSVIVT01027975001 // GSVIVT01025778001 // GSVIVT01025193001 // GSVIVT01031341001 // GSVIVT01028891001 // GSVIVT01009453001 // GSVIVT01033563001 // GSVIVT01008405001 // GSVIVT01023615001 // GSVIVT01017819001 // GSVIVT01021544001 // GSVIVT01018406001 // GSVIVT01021625001 // GSVIVT01015496001 // GSVIVT01022600001 // GSVIVT01033645001 // GSVIVT01024055001 …
GO:0046907	P	intracellular transport	23	799	990	13212	1	1	// GSVIVT01035384001 // GSVIVT01020845001 // GSVIVT01005670001 // GSVIVT01013163001 // GSVIVT01032268001 // GSVIVT01021828001 // GSVIVT01009624001 // GSVIVT01018772001 // GSVIVT01001078001 // GSVIVT01029765001 // GSVIVT01022015001 // GSVIVT01010390001 // GSVIVT01030002001 // GSVIVT01020604001 // GSVIVT01035829001 // GSVIVT01031112001 // GSVIVT01033957001 // GSVIVT01034241001 // GSVIVT01035559001 …
GO:0010090	P	trichome morphogenesis	11	799	129	13212	0.18	1	// GSVIVT01021625001 // GSVIVT01001078001 // GSVIVT01032703001 // GSVIVT01033358001 // GSVIVT01033645001 // GSVIVT01035718001 // GSVIVT01022113001 // GSVIVT01025193001 // GSVIVT01000047001 // GSVIVT01028891001 // GSVIVT01018319001
GO:0080134	P	regulation of response to stress	14	799	330	13212	0.93	1	// GSVIVT01013190001 // GSVIVT01035384001 // GSVIVT01029765001 // GSVIVT01021828001 // GSVIVT01009624001 // GSVIVT01020845001 // GSVIVT01010390001 // GSVIVT01018772001 // GSVIVT01032474001 // GSVIVT01020604001 // GSVIVT01031112001 // GSVIVT01018089001 // GSVIVT01020818001 // GSVIVT01025485001
GO:0080135	P	regulation of cellular response to stress	13	799	234	13212	0.66	1	// GSVIVT01013190001 // GSVIVT01035384001 // GSVIVT01029765001 // GSVIVT01021828001 // GSVIVT01009624001 // GSVIVT01020845001 // GSVIVT01010390001 // GSVIVT01018772001 // GSVIVT01020604001 // GSVIVT01031112001 // GSVIVT01018089001 // GSVIVT01020818001 // GSVIVT01025485001
GO:0009668	P	plastid membrane organization	13	799	183	13212	0.33	1	// GSVIVT01030386001 // GSVIVT01019326001 // GSVIVT01032129001 // GSVIVT01022600001 // GSVIVT01009624001 // GSVIVT01020604001 // GSVIVT01025841001 // GSVIVT01025792001 // GSVIVT01021753001 // GSVIVT01025367001 // GSVIVT01034997001 // GSVIVT01032484001 // GSVIVT01019593001
GO:0006355	P	regulation of transcription, DNA-dependent	93	799	1324	13212	0.081	1	// GSVIVT01011778001 // GSVIVT01024580001 // GSVIVT01025193001 // GSVIVT01027921001 // GSVIVT01021072001 // GSVIVT01032129001 // GSVIVT01015002001 // GSVIVT01022070001 // GSVIVT01023978001 // GSVIVT01035911001 // GSVIVT01009497001 // GSVIVT01008644001 // GSVIVT01018715001 // GSVIVT01034001001 // GSVIVT01034997001 // GSVIVT01021381001 // GSVIVT01026481001 // GSVIVT01030144001 // GSVIVT01030969001 …
GO:0006350	P	transcription	94	799	1481	13212	0.33	1	// GSVIVT01011778001 // GSVIVT01024580001 // GSVIVT01025193001 // GSVIVT01027921001 // GSVIVT01021072001 // GSVIVT01032129001 // GSVIVT01015002001 // GSVIVT01022070001 // GSVIVT01023978001 // GSVIVT01035911001 // GSVIVT01009497001 // GSVIVT01008644001 // GSVIVT01018715001 // GSVIVT01034001001 // GSVIVT01034997001 // GSVIVT01021381001 // GSVIVT01026481001 // GSVIVT01030144001 // GSVIVT01030969001 …
GO:0006351	P	transcription, DNA-dependent	94	799	1480	13212	0.33	1	// GSVIVT01011778001 // GSVIVT01024580001 // GSVIVT01025193001 // GSVIVT01027921001 // GSVIVT01021072001 // GSVIVT01032129001 // GSVIVT01015002001 // GSVIVT01022070001 // GSVIVT01023978001 // GSVIVT01035911001 // GSVIVT01009497001 // GSVIVT01008644001 // GSVIVT01018715001 // GSVIVT01034001001 // GSVIVT01034997001 // GSVIVT01021381001 // GSVIVT01026481001 // GSVIVT01030144001 // GSVIVT01030969001 …
GO:0046417	P	chorismate metabolic process	7	799	78	13212	0.21	1	// GSVIVT01030386001 // GSVIVT01032129001 // GSVIVT01023615001 // GSVIVT01010754001 // GSVIVT01017797001 // GSVIVT01012872001 // GSVIVT01025367001
GO:0032774	P	RNA biosynthetic process	96	799	1483	13212	0.26	1	// GSVIVT01011778001 // GSVIVT01024580001 // GSVIVT01025193001 // GSVIVT01027921001 // GSVIVT01021072001 // GSVIVT01032129001 // GSVIVT01015002001 // GSVIVT01022113001 // GSVIVT01022070001 // GSVIVT01023978001 // GSVIVT01035911001 // GSVIVT01009497001 // GSVIVT01008644001 // GSVIVT01018715001 // GSVIVT01034001001 // GSVIVT01034997001 // GSVIVT01021381001 // GSVIVT01026481001 // GSVIVT01030144001 …
GO:0030154	P	cell differentiation	49	799	697	13212	0.17	1	// GSVIVT01030386001 // GSVIVT01014538001 // GSVIVT01025778001 // GSVIVT01025466001 // GSVIVT01032703001 // GSVIVT01025193001 // GSVIVT01017797001 // GSVIVT01033197001 // GSVIVT01032138001 // GSVIVT01028891001 // GSVIVT01035029001 // GSVIVT01037540001 // GSVIVT01028404001 // GSVIVT01010754001 // GSVIVT01033358001 // GSVIVT01018319001 // GSVIVT01009624001 // GSVIVT01018116001 // GSVIVT01010983001 …
GO:0009991	P	response to extracellular stimulus	10	799	208	13212	0.8	1	// GSVIVT01010342001 // GSVIVT01030606001 // GSVIVT01024216001 // GSVIVT01037706001 // GSVIVT01011778001 // GSVIVT01011452001 // GSVIVT01018625001 // GSVIVT01035345001 // GSVIVT01036138001 // GSVIVT01009803001
GO:0009611	P	response to wounding	9	799	204	13212	0.86	1	// GSVIVT01035384001 // GSVIVT01032029001 // GSVIVT01025800001 // GSVIVT01038655001 // GSVIVT01018625001 // GSVIVT01019892001 // GSVIVT01032968001 // GSVIVT01035029001 // GSVIVT01025214001
GO:0015837	P	amine transport	6	799	166	13212	0.93	1	// GSVIVT01020845001 // GSVIVT01024054001 // GSVIVT01034656001 // GSVIVT01013163001 // GSVIVT01021979001 // GSVIVT01008191001
GO:0019758	P	glycosinolate biosynthetic process	9	799	110	13212	0.24	1	// GSVIVT01030386001 // GSVIVT01008566001 // GSVIVT01032129001 // GSVIVT01023615001 // GSVIVT01012727001 // GSVIVT01009624001 // GSVIVT01000004001 // GSVIVT01035029001 // GSVIVT01018772001
GO:0046777	P	protein amino acid autophosphorylation	11	799	105	13212	0.067	1	// GSVIVT01032814001 // GSVIVT01020860001 // GSVIVT01032129001 // GSVIVT01023615001 // GSVIVT01030086001 // GSVIVT01000047001 // GSVIVT01019536001 // GSVIVT01031315001 // GSVIVT01018276001 // GSVIVT01018293001 // GSVIVT01021381001
GO:0009719	P	response to endogenous stimulus	64	799	924	13212	0.15	1	// GSVIVT01032029001 // GSVIVT01017690001 // GSVIVT01025778001 // GSVIVT01033677001 // GSVIVT01015201001 // GSVIVT01018625001 // GSVIVT01031341001 // GSVIVT01027921001 // GSVIVT01013440001 // GSVIVT01035640001 // GSVIVT01035029001 // GSVIVT01029162001 // GSVIVT01036495001 // GSVIVT01032968001 // GSVIVT01008405001 // GSVIVT01022026001 // GSVIVT01021828001 // GSVIVT01009624001 // GSVIVT01017899001 …
GO:0006139	P	nucleobase, nucleoside, nucleotide and nucleic acid metabolic process	177	799	2993	13212	0.64	1	// GSVIVT01011778001 // GSVIVT01024580001 // GSVIVT01034001001 // GSVIVT01025193001 // GSVIVT01027921001 // GSVIVT01028071001 // GSVIVT01008241001 // GSVIVT01021072001 // GSVIVT01032129001 // GSVIVT01015002001 // GSVIVT01021828001 // GSVIVT01018744001 // GSVIVT01022070001 // GSVIVT01018319001 // GSVIVT01012236001 // GSVIVT01023978001 // GSVIVT01033090001 // GSVIVT01013234001 // GSVIVT01018979001 …
GO:0051327	P	M phase of meiotic cell cycle	11	799	166	13212	0.43	1	// GSVIVT01011919001 // GSVIVT01021625001 // GSVIVT01035818001 // GSVIVT01015002001 // GSVIVT01032765001 // GSVIVT01001528001 // GSVIVT01011408001 // GSVIVT01020830001 // GSVIVT01033871001 // GSVIVT01032138001 // GSVIVT01021316001
GO:0001708	P	cell fate specification	5	799	40	13212	0.11	1	// GSVIVT01033197001 // GSVIVT01029552001 // GSVIVT01037540001 // GSVIVT01030609001 // GSVIVT01032138001
GO:0005984	P	disaccharide metabolic process	7	799	172	13212	0.89	1	// GSVIVT01030386001 // GSVIVT01032029001 // GSVIVT01023615001 // GSVIVT01024221001 // GSVIVT01037102001 // GSVIVT01015018001 // GSVIVT01032484001
GO:0043933	P	macromolecular complex subunit organization	34	799	473	13212	0.18	1	// GSVIVT01030386001 // GSVIVT01025778001 // GSVIVT01032765001 // GSVIVT01035718001 // GSVIVT01033391001 // GSVIVT01009587001 // GSVIVT01030436001 // GSVIVT01037405001 // GSVIVT01009624001 // GSVIVT01011382001 // GSVIVT01010754001 // GSVIVT01003139001 // GSVIVT01027900001 // GSVIVT01037092001 // GSVIVT01018772001 // GSVIVT01019326001 // GSVIVT01036077001 // GSVIVT01025777001 // GSVIVT01020604001 …
GO:0006508	P	proteolysis	23	799	570	13212	0.98	1	// GSVIVT01011932001 // GSVIVT01025778001 // GSVIVT01022186001 // GSVIVT01035718001 // GSVIVT01027584001 // GSVIVT01030436001 // GSVIVT01037791001 // GSVIVT01037405001 // GSVIVT01023863001 // GSVIVT01035605001 // GSVIVT01019513001 // GSVIVT01034372001 // GSVIVT01025777001 // GSVIVT01036671001 // GSVIVT01031547001 // GSVIVT01022278001 // GSVIVT01020531001 // GSVIVT01016100001 // GSVIVT01032765001 …
GO:0060560	P	developmental growth involved in morphogenesis	23	799	264	13212	0.063	1	// GSVIVT01032681001 // GSVIVT01025778001 // GSVIVT01035718001 // GSVIVT01035029001 // GSVIVT01036495001 // GSVIVT01028404001 // GSVIVT01010983001 // GSVIVT01019965001 // GSVIVT01034031001 // GSVIVT01021118001 // GSVIVT01031547001 // GSVIVT01018116001 // GSVIVT01032474001 // GSVIVT01009902001 // GSVIVT01021662001 // GSVIVT01035233001 // GSVIVT01004465001 // GSVIVT01032765001 // GSVIVT01010325001 …
GO:0016070	P	RNA metabolic process	119	799	2257	13212	0.95	1	// GSVIVT01023783001 // GSVIVT01011778001 // GSVIVT01024580001 // GSVIVT01025193001 // GSVIVT01027921001 // GSVIVT01017693001 // GSVIVT01008241001 // GSVIVT01021072001 // GSVIVT01032129001 // GSVIVT01015002001 // GSVIVT01022113001 // GSVIVT01022070001 // GSVIVT01023978001 // GSVIVT01013023001 // GSVIVT01035911001 // GSVIVT01009497001 // GSVIVT01008644001 // GSVIVT01018715001 // GSVIVT01030552001 …
GO:0006644	P	phospholipid metabolic process	12	799	371	13212	0.99	1	// GSVIVT01030386001 // GSVIVT01019326001 // GSVIVT01026707001 // GSVIVT01032029001 // GSVIVT01021828001 // GSVIVT01030086001 // GSVIVT01031712001 // GSVIVT01025841001 // GSVIVT01017797001 // GSVIVT01037277001 // GSVIVT01000004001 // GSVIVT01022600001
GO:0006643	P	membrane lipid metabolic process	5	799	114	13212	0.82	1	// GSVIVT01015018001 // GSVIVT01011778001 // GSVIVT01036138001 // GSVIVT01005670001 // GSVIVT01031739001
GO:0032504	P	multicellular organism reproduction	9	799	294	13212	0.99	1	// GSVIVT01021625001 // GSVIVT01033563001 // GSVIVT01008405001 // GSVIVT01027431001 // GSVIVT01025778001 // GSVIVT01020808001 // GSVIVT01032765001 // GSVIVT01021240001 // GSVIVT01035911001
GO:0006721	P	terpenoid metabolic process	13	799	208	13212	0.5	1	// GSVIVT01030386001 // GSVIVT01019326001 // GSVIVT01035384001 // GSVIVT01032029001 // GSVIVT01028636001 // GSVIVT01035883001 // GSVIVT01012702001 // GSVIVT01010754001 // GSVIVT01015169001 // GSVIVT01017797001 // GSVIVT01000004001 // GSVIVT01009376001 // GSVIVT01018217001
GO:0006720	P	isoprenoid metabolic process	18	799	380	13212	0.88	1	// GSVIVT01030386001 // GSVIVT01019326001 // GSVIVT01012702001 // GSVIVT01032029001 // GSVIVT01021828001 // GSVIVT01030086001 // GSVIVT01028636001 // GSVIVT01025841001 // GSVIVT01035883001 // GSVIVT01031712001 // GSVIVT01010754001 // GSVIVT01015169001 // GSVIVT01017797001 // GSVIVT01000004001 // GSVIVT01009376001 // GSVIVT01022600001 // GSVIVT01018217001 // GSVIVT01035384001
GO:0009240	P	isopentenyl diphosphate biosynthetic process	10	799	212	13212	0.82	1	// GSVIVT01030386001 // GSVIVT01019326001 // GSVIVT01032029001 // GSVIVT01021828001 // GSVIVT01030086001 // GSVIVT01031712001 // GSVIVT01025841001 // GSVIVT01017797001 // GSVIVT01000004001 // GSVIVT01022600001
GO:0032870	P	cellular response to hormone stimulus	22	799	379	13212	0.61	1	// GSVIVT01025778001 // GSVIVT01033677001 // GSVIVT01015201001 // GSVIVT01018625001 // GSVIVT01013440001 // GSVIVT01029162001 // GSVIVT01036495001 // GSVIVT01033563001 // GSVIVT01008405001 // GSVIVT01035911001 // GSVIVT01016767001 // GSVIVT01035829001 // GSVIVT01014299001 // GSVIVT01013234001 // GSVIVT01009656001 // GSVIVT01011412001 // GSVIVT01038782001 // GSVIVT01035640001 // GSVIVT01034719001 …
GO:0051606	P	detection of stimulus	5	799	98	13212	0.71	1	// GSVIVT01003139001 // GSVIVT01021381001 // GSVIVT01020818001 // GSVIVT01018772001 // GSVIVT01021828001
GO:0032879	P	regulation of localization	11	799	146	13212	0.28	1	// GSVIVT01032129001 // GSVIVT01023615001 // GSVIVT01030086001 // GSVIVT01020845001 // GSVIVT01030002001 // GSVIVT01024113001 // GSVIVT01019536001 // GSVIVT01018276001 // GSVIVT01021381001 // GSVIVT01020818001 // GSVIVT01016295001
GO:0009723	P	response to ethylene stimulus	5	799	194	13212	0.99	1	// GSVIVT01014388001 // GSVIVT01032718001 // GSVIVT01016767001 // GSVIVT01038142001 // GSVIVT01035911001
GO:0033036	P	macromolecule localization	31	799	997	13212	1	1	// GSVIVT01035384001 // GSVIVT01020845001 // GSVIVT01005670001 // GSVIVT01031677001 // GSVIVT01009219001 // GSVIVT01032268001 // GSVIVT01021828001 // GSVIVT01018319001 // GSVIVT01009624001 // GSVIVT01024113001 // GSVIVT01001181001 // GSVIVT01018772001 // GSVIVT01001298001 // GSVIVT01021625001 // GSVIVT01001078001 // GSVIVT01029765001 // GSVIVT01022015001 // GSVIVT01030002001 // GSVIVT01010390001 …
GO:0051252	P	regulation of RNA metabolic process	93	799	1333	13212	0.091	1	// GSVIVT01011778001 // GSVIVT01024580001 // GSVIVT01025193001 // GSVIVT01027921001 // GSVIVT01021072001 // GSVIVT01032129001 // GSVIVT01015002001 // GSVIVT01022070001 // GSVIVT01023978001 // GSVIVT01035911001 // GSVIVT01009497001 // GSVIVT01008644001 // GSVIVT01018715001 // GSVIVT01034001001 // GSVIVT01034997001 // GSVIVT01021381001 // GSVIVT01026481001 // GSVIVT01030144001 // GSVIVT01030969001 …
GO:0051254	P	positive regulation of RNA metabolic process	22	799	334	13212	0.38	1	// GSVIVT01030386001 // GSVIVT01035614001 // GSVIVT01027431001 // GSVIVT01033793001 // GSVIVT01017797001 // GSVIVT01032800001 // GSVIVT01032129001 // GSVIVT01034135001 // GSVIVT01009624001 // GSVIVT01010754001 // GSVIVT01009497001 // GSVIVT01020604001 // GSVIVT01035829001 // GSVIVT01031112001 // GSVIVT01034997001 // GSVIVT01019410001 // GSVIVT01021753001 // GSVIVT01009083001 // GSVIVT01021120001 …
GO:0071368	P	cellular response to cytokinin stimulus	6	799	49	13212	0.092	1	// GSVIVT01036495001 // GSVIVT01035640001 // GSVIVT01034719001 // GSVIVT01015201001 // GSVIVT01014299001 // GSVIVT01013234001
GO:0009932	P	cell tip growth	12	799	168	13212	0.33	1	// GSVIVT01004465001 // GSVIVT01028404001 // GSVIVT01034031001 // GSVIVT01021118001 // GSVIVT01025778001 // GSVIVT01010983001 // GSVIVT01036495001 // GSVIVT01018116001 // GSVIVT01032474001 // GSVIVT01035029001 // GSVIVT01012640001 // GSVIVT01009902001
GO:0006006	P	glucose metabolic process	23	799	423	13212	0.72	1	// GSVIVT01030386001 // GSVIVT01030086001 // GSVIVT01025778001 // GSVIVT01033677001 // GSVIVT01017797001 // GSVIVT01024113001 // GSVIVT01026478001 // GSVIVT01037405001 // GSVIVT01021828001 // GSVIVT01009624001 // GSVIVT01012236001 // GSVIVT01011382001 // GSVIVT01035029001 // GSVIVT01010754001 // GSVIVT01018772001 // GSVIVT01019326001 // GSVIVT01036077001 // GSVIVT01025777001 // GSVIVT01031712001 …
GO:0006007	P	glucose catabolic process	19	799	363	13212	0.76	1	// GSVIVT01030386001 // GSVIVT01026478001 // GSVIVT01009624001 // GSVIVT01025367001 // GSVIVT01021828001 // GSVIVT01030086001 // GSVIVT01033677001 // GSVIVT01036077001 // GSVIVT01012236001 // GSVIVT01024113001 // GSVIVT01031712001 // GSVIVT01010754001 // GSVIVT01017797001 // GSVIVT01028701001 // GSVIVT01019326001 // GSVIVT01035029001 // GSVIVT01011707001 // GSVIVT01018772001 // GSVIVT01025778001
GO:0016137	P	glycoside metabolic process	11	799	164	13212	0.41	1	// GSVIVT01030386001 // GSVIVT01008566001 // GSVIVT01032129001 // GSVIVT01023615001 // GSVIVT01012727001 // GSVIVT01009624001 // GSVIVT01037102001 // GSVIVT01000004001 // GSVIVT01015018001 // GSVIVT01035029001 // GSVIVT01018772001
GO:0048610	P	reproductive cellular process	8	799	232	13212	0.97	1	// GSVIVT01025386001 // GSVIVT01004465001 // GSVIVT01010075001 // GSVIVT01010983001 // GSVIVT01018116001 // GSVIVT01032474001 // GSVIVT01021240001 // GSVIVT01012640001
GO:0016131	P	brassinosteroid metabolic process	8	799	67	13212	0.063	1	// GSVIVT01034016001 // GSVIVT01019450001 // GSVIVT01025778001 // GSVIVT01018625001 // GSVIVT01023009001 // GSVIVT01036583001 // GSVIVT01031341001 // GSVIVT01035769001
GO:0016132	P	brassinosteroid biosynthetic process	7	799	65	13212	0.12	1	// GSVIVT01034016001 // GSVIVT01019450001 // GSVIVT01025778001 // GSVIVT01018625001 // GSVIVT01031341001 // GSVIVT01023009001 // GSVIVT01035769001
GO:0016138	P	glycoside biosynthetic process	11	799	135	13212	0.21	1	// GSVIVT01030386001 // GSVIVT01008566001 // GSVIVT01032129001 // GSVIVT01023615001 // GSVIVT01012727001 // GSVIVT01009624001 // GSVIVT01037102001 // GSVIVT01000004001 // GSVIVT01015018001 // GSVIVT01035029001 // GSVIVT01018772001
GO:0019288	P	isopentenyl diphosphate biosynthetic process, mevalonate-independent pathway	10	799	210	13212	0.81	1	// GSVIVT01030386001 // GSVIVT01019326001 // GSVIVT01032029001 // GSVIVT01021828001 // GSVIVT01030086001 // GSVIVT01031712001 // GSVIVT01025841001 // GSVIVT01017797001 // GSVIVT01000004001 // GSVIVT01022600001
GO:0043269	P	regulation of ion transport	9	799	109	13212	0.23	1	// GSVIVT01032129001 // GSVIVT01023615001 // GSVIVT01030086001 // GSVIVT01020845001 // GSVIVT01019536001 // GSVIVT01018276001 // GSVIVT01021381001 // GSVIVT01020818001 // GSVIVT01016295001
GO:0010628	P	positive regulation of gene expression	22	799	335	13212	0.38	1	// GSVIVT01030386001 // GSVIVT01035614001 // GSVIVT01027431001 // GSVIVT01033793001 // GSVIVT01017797001 // GSVIVT01032800001 // GSVIVT01032129001 // GSVIVT01034135001 // GSVIVT01009624001 // GSVIVT01010754001 // GSVIVT01009497001 // GSVIVT01020604001 // GSVIVT01035829001 // GSVIVT01031112001 // GSVIVT01034997001 // GSVIVT01019410001 // GSVIVT01021753001 // GSVIVT01009083001 // GSVIVT01021120001 …
GO:0010941	P	regulation of cell death	14	799	247	13212	0.63	1	// GSVIVT01013190001 // GSVIVT01035384001 // GSVIVT01029765001 // GSVIVT01021828001 // GSVIVT01026248001 // GSVIVT01009624001 // GSVIVT01020845001 // GSVIVT01010390001 // GSVIVT01018772001 // GSVIVT01020604001 // GSVIVT01031112001 // GSVIVT01018089001 // GSVIVT01020818001 // GSVIVT01025485001
GO:0045010	P	actin nucleation	9	799	83	13212	0.079	1	// GSVIVT01029552001 // GSVIVT01021625001 // GSVIVT01001078001 // GSVIVT01022113001 // GSVIVT01018319001 // GSVIVT01033645001 // GSVIVT01025193001 // GSVIVT01000047001 // GSVIVT01020580001
GO:0006733	P	oxidoreduction coenzyme metabolic process	16	799	224	13212	0.3	1	// GSVIVT01030386001 // GSVIVT01026478001 // GSVIVT01009624001 // GSVIVT01032029001 // GSVIVT01021828001 // GSVIVT01030086001 // GSVIVT01036077001 // GSVIVT01012236001 // GSVIVT01014842001 // GSVIVT01031712001 // GSVIVT01010754001 // GSVIVT01017797001 // GSVIVT01019326001 // GSVIVT01011707001 // GSVIVT01018772001 // GSVIVT01025367001
GO:0032989	P	cellular component morphogenesis	34	799	447	13212	0.11	1	// GSVIVT01032681001 // GSVIVT01025778001 // GSVIVT01032765001 // GSVIVT01032703001 // GSVIVT01035718001 // GSVIVT01028891001 // GSVIVT01035029001 // GSVIVT01036495001 // GSVIVT01028404001 // GSVIVT01033358001 // GSVIVT01018319001 // GSVIVT01010983001 // GSVIVT01022113001 // GSVIVT01019965001 // GSVIVT01034031001 // GSVIVT01021625001 // GSVIVT01001078001 // GSVIVT01021118001 // GSVIVT01034267001 …
GO:0071310	P	cellular response to organic substance	42	799	757	13212	0.73	1	// GSVIVT01025778001 // GSVIVT01033677001 // GSVIVT01015201001 // GSVIVT01018625001 // GSVIVT01013440001 // GSVIVT01010028001 // GSVIVT01033746001 // GSVIVT01026510001 // GSVIVT01029162001 // GSVIVT01036495001 // GSVIVT01033563001 // GSVIVT01008405001 // GSVIVT01021828001 // GSVIVT01009624001 // GSVIVT01011408001 // GSVIVT01033035001 // GSVIVT01013234001 // GSVIVT01018772001 // GSVIVT01012529001 …
GO:0006082	P	organic acid metabolic process	67	799	1429	13212	0.99	1	// GSVIVT01030386001 // GSVIVT01032129001 // GSVIVT01023615001 // GSVIVT01029789001 // GSVIVT01032029001 // GSVIVT01031739001 // GSVIVT01012727001 // GSVIVT01025778001 // GSVIVT01033902001 // GSVIVT01005670001 // GSVIVT01007988001 // GSVIVT01017797001 // GSVIVT01035396001 // GSVIVT01027921001 // GSVIVT01010028001 // GSVIVT01027917001 // GSVIVT01035769001 // GSVIVT01035029001 // GSVIVT01021072001 …
GO:0015698	P	inorganic anion transport	8	799	149	13212	0.68	1	// GSVIVT01030606001 // GSVIVT01011452001 // GSVIVT01032430001 // GSVIVT01024610001 // GSVIVT01018625001 // GSVIVT01035345001 // GSVIVT01038200001 // GSVIVT01033079001
GO:0034613	P	cellular protein localization	19	799	727	13212	1	1	// GSVIVT01032268001 // GSVIVT01034241001 // GSVIVT01035384001 // GSVIVT01029765001 // GSVIVT01010390001 // GSVIVT01021828001 // GSVIVT01022015001 // GSVIVT01009624001 // GSVIVT01020845001 // GSVIVT01030002001 // GSVIVT01005670001 // GSVIVT01018772001 // GSVIVT01020604001 // GSVIVT01031112001 // GSVIVT01035559001 // GSVIVT01018089001 // GSVIVT01008419001 // GSVIVT01020818001 // GSVIVT01025485001
GO:0023060	P	signal transmission	53	799	969	13212	0.79	1	// GSVIVT01034231001 // GSVIVT01036495001 // GSVIVT01017690001 // GSVIVT01025778001 // GSVIVT01033677001 // GSVIVT01007390001 // GSVIVT01015201001 // GSVIVT01013440001 // GSVIVT01010028001 // GSVIVT01021667001 // GSVIVT01033746001 // GSVIVT01005456001 // GSVIVT01011015001 // GSVIVT01029162001 // GSVIVT01030509001 // GSVIVT01033563001 // GSVIVT01008405001 // GSVIVT01021828001 // GSVIVT01018319001 …
GO:0009058	P	biosynthetic process	278	799	4457	13212	0.28	1	// GSVIVT01009624001 // GSVIVT01023643001 // GSVIVT01014238001 // GSVIVT01012727001 // GSVIVT01002809001 // GSVIVT01011778001 // GSVIVT01024580001 // GSVIVT01034001001 // GSVIVT01025193001 // GSVIVT01033445001 // GSVIVT01027921001 // GSVIVT01010028001 // GSVIVT01028071001 // GSVIVT01032029001 // GSVIVT01035029001 // GSVIVT01021072001 // GSVIVT01033890001 // GSVIVT01027917001 // GSVIVT01032129001 …
GO:0009059	P	macromolecule biosynthetic process	183	799	2769	13212	0.1	1	// GSVIVT01023643001 // GSVIVT01014238001 // GSVIVT01011778001 // GSVIVT01024580001 // GSVIVT01034001001 // GSVIVT01025193001 // GSVIVT01027921001 // GSVIVT01028071001 // GSVIVT01032029001 // GSVIVT01035029001 // GSVIVT01021072001 // GSVIVT01032129001 // GSVIVT01028404001 // GSVIVT01015002001 // GSVIVT01023202001 // GSVIVT01006721001 // GSVIVT01022070001 // GSVIVT01023978001 // GSVIVT01033090001 …
GO:0009117	P	nucleotide metabolic process	35	799	491	13212	0.19	1	// GSVIVT01030386001 // GSVIVT01009624001 // GSVIVT01001119001 // GSVIVT01030086001 // GSVIVT01025778001 // GSVIVT01032654001 // GSVIVT01017797001 // GSVIVT01032138001 // GSVIVT01015359001 // GSVIVT01026478001 // GSVIVT01037405001 // GSVIVT01021828001 // GSVIVT01030042001 // GSVIVT01018319001 // GSVIVT01037706001 // GSVIVT01012236001 // GSVIVT01011382001 // GSVIVT01010754001 // GSVIVT01033090001 …
GO:0051173	P	positive regulation of nitrogen compound metabolic process	22	799	338	13212	0.4	1	// GSVIVT01030386001 // GSVIVT01035614001 // GSVIVT01027431001 // GSVIVT01033793001 // GSVIVT01017797001 // GSVIVT01032800001 // GSVIVT01032129001 // GSVIVT01034135001 // GSVIVT01009624001 // GSVIVT01010754001 // GSVIVT01009497001 // GSVIVT01020604001 // GSVIVT01035829001 // GSVIVT01031112001 // GSVIVT01034997001 // GSVIVT01019410001 // GSVIVT01021753001 // GSVIVT01009083001 // GSVIVT01021120001 …
GO:0010114	P	response to red light	7	799	77	13212	0.2	1	// GSVIVT01030386001 // GSVIVT01019326001 // GSVIVT01019965001 // GSVIVT01035829001 // GSVIVT01000004001 // GSVIVT01020818001 // GSVIVT01016295001
GO:0051644	P	plastid localization	7	799	101	13212	0.42	1	// GSVIVT01030386001 // GSVIVT01019326001 // GSVIVT01032129001 // GSVIVT01021753001 // GSVIVT01009624001 // GSVIVT01020604001 // GSVIVT01034997001
GO:0009056	P	catabolic process	56	799	1515	13212	1	1	// GSVIVT01030386001 // GSVIVT01009624001 // GSVIVT01032029001 // GSVIVT01030086001 // GSVIVT01025778001 // GSVIVT01033677001 // GSVIVT01033902001 // GSVIVT01005670001 // GSVIVT01032765001 // GSVIVT01035718001 // GSVIVT01017797001 // GSVIVT01034003001 // GSVIVT01032138001 // GSVIVT01035029001 // GSVIVT01026478001 // GSVIVT01026707001 // GSVIVT01035717001 // GSVIVT01032670001 // GSVIVT01035605001 …
GO:0009057	P	macromolecule catabolic process	34	799	886	13212	1	1	// GSVIVT01030386001 // GSVIVT01009624001 // GSVIVT01030086001 // GSVIVT01025778001 // GSVIVT01033677001 // GSVIVT01035718001 // GSVIVT01017797001 // GSVIVT01035029001 // GSVIVT01026478001 // GSVIVT01037405001 // GSVIVT01032670001 // GSVIVT01035605001 // GSVIVT01021828001 // GSVIVT01014858001 // GSVIVT01036077001 // GSVIVT01012236001 // GSVIVT01011382001 // GSVIVT01010754001 // GSVIVT01024113001 …
GO:0051640	P	organelle localization	8	799	133	13212	0.56	1	// GSVIVT01030386001 // GSVIVT01019326001 // GSVIVT01032129001 // GSVIVT01021753001 // GSVIVT01009624001 // GSVIVT01020604001 // GSVIVT01033957001 // GSVIVT01034997001
GO:0046942	P	carboxylic acid transport	7	799	174	13212	0.9	1	// GSVIVT01020845001 // GSVIVT01024054001 // GSVIVT01034656001 // GSVIVT01013163001 // GSVIVT01006080001 // GSVIVT01021979001 // GSVIVT01008191001
GO:0006310	P	DNA recombination	15	799	201	13212	0.25	1	// GSVIVT01021625001 // GSVIVT01033871001 // GSVIVT01015002001 // GSVIVT01032703001 // GSVIVT01035537001 // GSVIVT01032765001 // GSVIVT01001528001 // GSVIVT01010354001 // GSVIVT01011408001 // GSVIVT01022113001 // GSVIVT01017208001 // GSVIVT01028071001 // GSVIVT01032138001 // GSVIVT01035818001 // GSVIVT01010342001
GO:0010103	P	stomatal complex morphogenesis	9	799	108	13212	0.22	1	// GSVIVT01008566001 // GSVIVT01038556001 // GSVIVT01009432001 // GSVIVT01015169001 // GSVIVT01011586001 // GSVIVT01028485001 // GSVIVT01022346001 // GSVIVT01005456001 // GSVIVT01018772001
GO:0071495	P	cellular response to endogenous stimulus	29	799	485	13212	0.55	1	// GSVIVT01025778001 // GSVIVT01033677001 // GSVIVT01015201001 // GSVIVT01018625001 // GSVIVT01013440001 // GSVIVT01029162001 // GSVIVT01036495001 // GSVIVT01033563001 // GSVIVT01008405001 // GSVIVT01021828001 // GSVIVT01009624001 // GSVIVT01035911001 // GSVIVT01018772001 // GSVIVT01016767001 // GSVIVT01020604001 // GSVIVT01035829001 // GSVIVT01031112001 // GSVIVT01014299001 // GSVIVT01013234001 …
GO:0061024	P	membrane organization	20	799	409	13212	0.85	1	// GSVIVT01030386001 // GSVIVT01019326001 // GSVIVT01032129001 // GSVIVT01022600001 // GSVIVT01020845001 // GSVIVT01009219001 // GSVIVT01009624001 // GSVIVT01020604001 // GSVIVT01035559001 // GSVIVT01030544001 // GSVIVT01025841001 // GSVIVT01025367001 // GSVIVT01007243001 // GSVIVT01025792001 // GSVIVT01021753001 // GSVIVT01037092001 // GSVIVT01034997001 // GSVIVT01032484001 // GSVIVT01037819001 …
GO:0006820	P	anion transport	9	799	206	13212	0.87	1	// GSVIVT01030606001 // GSVIVT01011452001 // GSVIVT01032430001 // GSVIVT01024610001 // GSVIVT01020845001 // GSVIVT01018625001 // GSVIVT01035345001 // GSVIVT01038200001 // GSVIVT01033079001
GO:0009755	P	hormone-mediated signaling pathway	21	799	354	13212	0.57	1	// GSVIVT01016767001 // GSVIVT01029162001 // GSVIVT01036495001 // GSVIVT01033563001 // GSVIVT01008405001 // GSVIVT01013440001 // GSVIVT01038782001 // GSVIVT01035640001 // GSVIVT01011412001 // GSVIVT01033677001 // GSVIVT01009656001 // GSVIVT01034719001 // GSVIVT01015201001 // GSVIVT01035829001 // GSVIVT01011586001 // GSVIVT01009946001 // GSVIVT01013173001 // GSVIVT01013234001 // GSVIVT01025778001 …
GO:0009750	P	response to fructose stimulus	6	799	95	13212	0.52	1	// GSVIVT01037237001 // GSVIVT01033563001 // GSVIVT01012727001 // GSVIVT01009226001 // GSVIVT01018089001 // GSVIVT01035029001
GO:0009753	P	response to jasmonic acid stimulus	13	799	273	13212	0.84	1	// GSVIVT01016767001 // GSVIVT01032968001 // GSVIVT01021828001 // GSVIVT01009624001 // GSVIVT01032029001 // GSVIVT01020818001 // GSVIVT01020604001 // GSVIVT01031112001 // GSVIVT01019892001 // GSVIVT01008401001 // GSVIVT01008241001 // GSVIVT01018772001 // GSVIVT01025485001
GO:0070727	P	cellular macromolecule localization	20	799	749	13212	1	1	// GSVIVT01032268001 // GSVIVT01034241001 // GSVIVT01035384001 // GSVIVT01029765001 // GSVIVT01010390001 // GSVIVT01021828001 // GSVIVT01022015001 // GSVIVT01009624001 // GSVIVT01020845001 // GSVIVT01030002001 // GSVIVT01005670001 // GSVIVT01018772001 // GSVIVT01020604001 // GSVIVT01031112001 // GSVIVT01035559001 // GSVIVT01018089001 // GSVIVT01009219001 // GSVIVT01008419001 // GSVIVT01020818001 …
GO:0010608	P	posttranscriptional regulation of gene expression	13	799	211	13212	0.52	1	// GSVIVT01009687001 // GSVIVT01018979001 // GSVIVT01037766001 // GSVIVT01011842001 // GSVIVT01014842001 // GSVIVT01011408001 // GSVIVT01018715001 // GSVIVT01023978001 // GSVIVT01012529001 // GSVIVT01033035001 // GSVIVT01018293001 // GSVIVT01034997001 // GSVIVT01021381001
GO:0009617	P	response to bacterium	17	799	334	13212	0.79	1	// GSVIVT01032029001 // GSVIVT01018625001 // GSVIVT01021828001 // GSVIVT01026248001 // GSVIVT01009624001 // GSVIVT01020604001 // GSVIVT01028402001 // GSVIVT01020818001 // GSVIVT01034719001 // GSVIVT01003139001 // GSVIVT01011586001 // GSVIVT01031112001 // GSVIVT01009376001 // GSVIVT01035029001 // GSVIVT01005456001 // GSVIVT01018772001 // GSVIVT01025485001
GO:0070647	P	protein modification by small protein conjugation or removal	7	799	283	13212	1	1	// GSVIVT01021625001 // GSVIVT01023643001 // GSVIVT01009525001 // GSVIVT01009497001 // GSVIVT01020182001 // GSVIVT01008756001 // GSVIVT01029827001
GO:0070646	P	protein modification by small protein removal	5	799	144	13212	0.93	1	// GSVIVT01020182001 // GSVIVT01023643001 // GSVIVT01009525001 // GSVIVT01029827001 // GSVIVT01009497001
GO:0018193	P	peptidyl-amino acid modification	18	799	361	13212	0.82	1	// GSVIVT01030261001 // GSVIVT01033855001 // GSVIVT01019669001 // GSVIVT01011471001 // GSVIVT01009497001 // GSVIVT01002809001 // GSVIVT01030002001 // GSVIVT01024060001 // GSVIVT01025213001 // GSVIVT01031316001 // GSVIVT01013173001 // GSVIVT01035345001 // GSVIVT01033018001 // GSVIVT01033197001 // GSVIVT01021667001 // GSVIVT01008464001 // GSVIVT01008783001 // GSVIVT01021381001
GO:0009073	P	aromatic amino acid family biosynthetic process	7	799	77	13212	0.2	1	// GSVIVT01030386001 // GSVIVT01032129001 // GSVIVT01023615001 // GSVIVT01010754001 // GSVIVT01017797001 // GSVIVT01012872001 // GSVIVT01025367001
GO:0009205	P	purine ribonucleoside triphosphate metabolic process	10	799	106	13212	0.13	1	// GSVIVT01037405001 // GSVIVT01025777001 // GSVIVT01025778001 // GSVIVT01011382001 // GSVIVT01033645001 // GSVIVT01009946001 // GSVIVT01032138001 // GSVIVT01015359001 // GSVIVT01008419001 // GSVIVT01018319001
GO:0043648	P	dicarboxylic acid metabolic process	8	799	109	13212	0.35	1	// GSVIVT01030386001 // GSVIVT01032129001 // GSVIVT01023615001 // GSVIVT01017797001 // GSVIVT01010754001 // GSVIVT01035717001 // GSVIVT01012872001 // GSVIVT01025367001
GO:0006769	P	nicotinamide metabolic process	15	799	180	13212	0.15	1	// GSVIVT01030386001 // GSVIVT01026478001 // GSVIVT01009624001 // GSVIVT01021828001 // GSVIVT01030086001 // GSVIVT01036077001 // GSVIVT01012236001 // GSVIVT01014842001 // GSVIVT01031712001 // GSVIVT01010754001 // GSVIVT01017797001 // GSVIVT01019326001 // GSVIVT01011707001 // GSVIVT01018772001 // GSVIVT01025367001
GO:0032787	P	monocarboxylic acid metabolic process	33	799	1004	13212	1	1	// GSVIVT01030386001 // GSVIVT01032029001 // GSVIVT01031739001 // GSVIVT01030086001 // GSVIVT01025778001 // GSVIVT01033902001 // GSVIVT01005670001 // GSVIVT01025841001 // GSVIVT01017797001 // GSVIVT01035396001 // GSVIVT01010028001 // GSVIVT01035769001 // GSVIVT01035029001 // GSVIVT01028891001 // GSVIVT01037405001 // GSVIVT01021828001 // GSVIVT01021149001 // GSVIVT01011382001 // GSVIVT01018772001 …
GO:0030163	P	protein catabolic process	10	799	344	13212	1	1	// GSVIVT01037405001 // GSVIVT01025777001 // GSVIVT01025778001 // GSVIVT01032765001 // GSVIVT01011382001 // GSVIVT01035718001 // GSVIVT01031547001 // GSVIVT01022278001 // GSVIVT01035605001 // GSVIVT01010325001
GO:0016246	P	RNA interference	10	799	144	13212	0.38	1	// GSVIVT01009687001 // GSVIVT01018979001 // GSVIVT01037766001 // GSVIVT01011842001 // GSVIVT01011408001 // GSVIVT01018715001 // GSVIVT01023978001 // GSVIVT01012529001 // GSVIVT01033035001 // GSVIVT01021381001
GO:0051128	P	regulation of cellular component organization	10	799	182	13212	0.66	1	// GSVIVT01021625001 // GSVIVT01018979001 // GSVIVT01032765001 // GSVIVT01022113001 // GSVIVT01035718001 // GSVIVT01031547001 // GSVIVT01027900001 // GSVIVT01035818001 // GSVIVT01010325001 // GSVIVT01021662001
GO:0010876	P	lipid localization	6	799	145	13212	0.87	1	// GSVIVT01001298001 // GSVIVT01021625001 // GSVIVT01032682001 // GSVIVT01001297001 // GSVIVT01031677001 // GSVIVT01001181001
GO:0019439	P	aromatic compound catabolic process	7	799	63	13212	0.1	1	// GSVIVT01034140001 // GSVIVT01021828001 // GSVIVT01034003001 // GSVIVT01034146001 // GSVIVT01025214001 // GSVIVT01032744001 // GSVIVT01009902001
GO:0015706	P	nitrate transport	7	799	110	13212	0.5	1	// GSVIVT01030606001 // GSVIVT01032430001 // GSVIVT01024610001 // GSVIVT01018625001 // GSVIVT01035345001 // GSVIVT01038200001 // GSVIVT01033079001
GO:0006612	P	protein targeting to membrane	12	799	241	13212	0.78	1	// GSVIVT01035384001 // GSVIVT01029765001 // GSVIVT01021828001 // GSVIVT01009624001 // GSVIVT01020845001 // GSVIVT01010390001 // GSVIVT01018772001 // GSVIVT01020604001 // GSVIVT01031112001 // GSVIVT01018089001 // GSVIVT01020818001 // GSVIVT01025485001
GO:0031667	P	response to nutrient levels	9	799	182	13212	0.77	1	// GSVIVT01030606001 // GSVIVT01024216001 // GSVIVT01037706001 // GSVIVT01011778001 // GSVIVT01011452001 // GSVIVT01018625001 // GSVIVT01035345001 // GSVIVT01036138001 // GSVIVT01009803001
GO:0042742	P	defense response to bacterium	9	799	238	13212	0.95	1	// GSVIVT01021828001 // GSVIVT01026248001 // GSVIVT01009624001 // GSVIVT01028402001 // GSVIVT01018772001 // GSVIVT01003139001 // GSVIVT01009376001 // GSVIVT01035029001 // GSVIVT01020818001
GO:0031365	P	N-terminal protein amino acid modification	16	799	298	13212	0.72	1	// GSVIVT01030261001 // GSVIVT01033855001 // GSVIVT01019669001 // GSVIVT01011471001 // GSVIVT01009497001 // GSVIVT01030002001 // GSVIVT01024060001 // GSVIVT01025213001 // GSVIVT01031316001 // GSVIVT01013173001 // GSVIVT01035345001 // GSVIVT01033018001 // GSVIVT01033197001 // GSVIVT01021667001 // GSVIVT01008464001 // GSVIVT01008783001
GO:0048481	P	ovule development	5	799	121	13212	0.85	1	// GSVIVT01012702001 // GSVIVT01001078001 // GSVIVT01021625001 // GSVIVT01009219001 // GSVIVT01022600001
GO:0007067	P	mitosis	5	799	53	13212	0.23	1	// GSVIVT01011408001 // GSVIVT01031316001 // GSVIVT01017722001 // GSVIVT01033871001 // GSVIVT01010325001
GO:0035315	P	hair cell differentiation	11	799	134	13212	0.21	1	// GSVIVT01021625001 // GSVIVT01001078001 // GSVIVT01032703001 // GSVIVT01033358001 // GSVIVT01033645001 // GSVIVT01035718001 // GSVIVT01022113001 // GSVIVT01025193001 // GSVIVT01000047001 // GSVIVT01028891001 // GSVIVT01018319001
GO:0006163	P	purine nucleotide metabolic process	11	799	150	13212	0.31	1	// GSVIVT01037405001 // GSVIVT01025777001 // GSVIVT01037706001 // GSVIVT01025778001 // GSVIVT01011382001 // GSVIVT01033645001 // GSVIVT01009946001 // GSVIVT01032138001 // GSVIVT01015359001 // GSVIVT01008419001 // GSVIVT01018319001
GO:0016049	P	cell growth	31	799	411	13212	0.14	1	// GSVIVT01032681001 // GSVIVT01025778001 // GSVIVT01025466001 // GSVIVT01032765001 // GSVIVT01035718001 // GSVIVT01035769001 // GSVIVT01035029001 // GSVIVT01036495001 // GSVIVT01028404001 // GSVIVT01024973001 // GSVIVT01010983001 // GSVIVT01019965001 // GSVIVT01034031001 // GSVIVT01021625001 // GSVIVT01021118001 // GSVIVT01031547001 // GSVIVT01030639001 // GSVIVT01032474001 // GSVIVT01009902001 …
GO:0016044	P	cellular membrane organization	20	799	409	13212	0.85	1	// GSVIVT01030386001 // GSVIVT01019326001 // GSVIVT01032129001 // GSVIVT01022600001 // GSVIVT01020845001 // GSVIVT01009219001 // GSVIVT01009624001 // GSVIVT01020604001 // GSVIVT01035559001 // GSVIVT01030544001 // GSVIVT01025841001 // GSVIVT01025367001 // GSVIVT01007243001 // GSVIVT01025792001 // GSVIVT01021753001 // GSVIVT01037092001 // GSVIVT01034997001 // GSVIVT01032484001 // GSVIVT01037819001 …
GO:0033559	P	unsaturated fatty acid metabolic process	6	799	60	13212	0.17	1	// GSVIVT01030386001 // GSVIVT01032029001 // GSVIVT01021828001 // GSVIVT01025841001 // GSVIVT01017797001 // GSVIVT01000004001
GO:0065003	P	macromolecular complex assembly	34	799	457	13212	0.14	1	// GSVIVT01030386001 // GSVIVT01025778001 // GSVIVT01032765001 // GSVIVT01035718001 // GSVIVT01033391001 // GSVIVT01009587001 // GSVIVT01030436001 // GSVIVT01037405001 // GSVIVT01009624001 // GSVIVT01011382001 // GSVIVT01010754001 // GSVIVT01003139001 // GSVIVT01027900001 // GSVIVT01037092001 // GSVIVT01018772001 // GSVIVT01019326001 // GSVIVT01036077001 // GSVIVT01025777001 // GSVIVT01020604001 …
GO:0033014	P	tetrapyrrole biosynthetic process	10	799	142	13212	0.37	1	// GSVIVT01030386001 // GSVIVT01014388001 // GSVIVT01032029001 // GSVIVT01033277001 // GSVIVT01025841001 // GSVIVT01010754001 // GSVIVT01020604001 // GSVIVT01017797001 // GSVIVT01000004001 // GSVIVT01004938001
GO:0065009	P	regulation of molecular function	12	799	245	13212	0.8	1	// GSVIVT01030386001 // GSVIVT01034135001 // GSVIVT01019450001 // GSVIVT01016682001 // GSVIVT01010754001 // GSVIVT01035718001 // GSVIVT01023978001 // GSVIVT01013440001 // GSVIVT01019513001 // GSVIVT01027584001 // GSVIVT01030509001 // GSVIVT01032484001
GO:0065008	P	regulation of biological quality	72	799	991	13212	0.07	1	// GSVIVT01032681001 // GSVIVT01013147001 // GSVIVT01035384001 // GSVIVT01032029001 // GSVIVT01019450001 // GSVIVT01018625001 // GSVIVT01010025001 // GSVIVT01012727001 // GSVIVT01019536001 // GSVIVT01002809001 // GSVIVT01025466001 // GSVIVT01032765001 // GSVIVT01007988001 // GSVIVT01022568001 // GSVIVT01031341001 // GSVIVT01011412001 // GSVIVT01035769001 // GSVIVT01035029001 // GSVIVT01010325001 …
GO:0016265	P	death	17	799	311	13212	0.69	1	// GSVIVT01013190001 // GSVIVT01035384001 // GSVIVT01029765001 // GSVIVT01021828001 // GSVIVT01023863001 // GSVIVT01009624001 // GSVIVT01020845001 // GSVIVT01010390001 // GSVIVT01018772001 // GSVIVT01026248001 // GSVIVT01020604001 // GSVIVT01033090001 // GSVIVT01031112001 // GSVIVT01018089001 // GSVIVT01014442001 // GSVIVT01020818001 // GSVIVT01025485001
GO:0016144	P	S-glycoside biosynthetic process	9	799	110	13212	0.24	1	// GSVIVT01030386001 // GSVIVT01008566001 // GSVIVT01032129001 // GSVIVT01023615001 // GSVIVT01012727001 // GSVIVT01009624001 // GSVIVT01000004001 // GSVIVT01035029001 // GSVIVT01018772001
GO:0016143	P	S-glycoside metabolic process	9	799	124	13212	0.35	1	// GSVIVT01030386001 // GSVIVT01008566001 // GSVIVT01032129001 // GSVIVT01023615001 // GSVIVT01012727001 // GSVIVT01009624001 // GSVIVT01000004001 // GSVIVT01035029001 // GSVIVT01018772001
GO:0016117	P	carotenoid biosynthetic process	9	799	99	13212	0.16	1	// GSVIVT01030386001 // GSVIVT01019326001 // GSVIVT01035384001 // GSVIVT01032029001 // GSVIVT01012702001 // GSVIVT01010754001 // GSVIVT01015169001 // GSVIVT01017797001 // GSVIVT01000004001
GO:0010015	P	root morphogenesis	22	799	254	13212	0.071	1	// GSVIVT01013147001 // GSVIVT01001119001 // GSVIVT01014538001 // GSVIVT01025778001 // GSVIVT01025466001 // GSVIVT01025193001 // GSVIVT01035029001 // GSVIVT01036495001 // GSVIVT01028404001 // GSVIVT01012702001 // GSVIVT01034031001 // GSVIVT01021625001 // GSVIVT01001078001 // GSVIVT01021118001 // GSVIVT01033645001 // GSVIVT01030639001 // GSVIVT01032670001 // GSVIVT01000144001 // GSVIVT01009902001 …
GO:0008152	P	metabolic process	448	799	7606	13212	0.81	1	// GSVIVT01024279001 // GSVIVT01017819001 // GSVIVT01012727001 // GSVIVT01015201001 // GSVIVT01025193001 // GSVIVT01027921001 // GSVIVT01003143001 // GSVIVT01028071001 // GSVIVT01027917001 // GSVIVT01030509001 // GSVIVT01021072001 // GSVIVT01028404001 // GSVIVT01015002001 // GSVIVT01021828001 // GSVIVT01012236001 // GSVIVT01015044001 // GSVIVT01013023001 // GSVIVT01017690001 // GSVIVT01033079001 …
GO:0051321	P	meiotic cell cycle	12	799	202	13212	0.57	1	// GSVIVT01011919001 // GSVIVT01021625001 // GSVIVT01035818001 // GSVIVT01009219001 // GSVIVT01015002001 // GSVIVT01032765001 // GSVIVT01001528001 // GSVIVT01011408001 // GSVIVT01020830001 // GSVIVT01033871001 // GSVIVT01032138001 // GSVIVT01021316001
GO:0045165	P	cell fate commitment	5	799	45	13212	0.15	1	// GSVIVT01033197001 // GSVIVT01029552001 // GSVIVT01037540001 // GSVIVT01030609001 // GSVIVT01032138001
GO:0005982	P	starch metabolic process	10	799	187	13212	0.69	1	// GSVIVT01030386001 // GSVIVT01020783001 // GSVIVT01032029001 // GSVIVT01023615001 // GSVIVT01014681001 // GSVIVT01026525001 // GSVIVT01009501001 // GSVIVT01023805001 // GSVIVT01032670001 // GSVIVT01032484001
GO:0015931	P	nucleobase, nucleoside, nucleotide and nucleic acid transport	5	799	120	13212	0.85	1	// GSVIVT01001078001 // GSVIVT01033705001 // GSVIVT01035829001 // GSVIVT01020808001 // GSVIVT01020845001
GO:0006869	P	lipid transport	5	799	75	13212	0.48	1	// GSVIVT01001298001 // GSVIVT01032682001 // GSVIVT01031677001 // GSVIVT01001181001 // GSVIVT01001297001
GO:0016311	P	dephosphorylation	16	799	173	13212	0.074	1	// GSVIVT01026478001 // GSVIVT01029789001 // GSVIVT01021753001 // GSVIVT01031112001 // GSVIVT01036077001 // GSVIVT01008733001 // GSVIVT01009624001 // GSVIVT01033496001 // GSVIVT01020604001 // GSVIVT01032129001 // GSVIVT01000004001 // GSVIVT01030552001 // GSVIVT01030509001 // GSVIVT01034997001 // GSVIVT01038572001 // GSVIVT01025485001
GO:0006865	P	amino acid transport	6	799	163	13212	0.93	1	// GSVIVT01020845001 // GSVIVT01024054001 // GSVIVT01034656001 // GSVIVT01013163001 // GSVIVT01021979001 // GSVIVT01008191001
GO:0009790	P	embryonic development	19	799	480	13212	0.98	1	// GSVIVT01021625001 // GSVIVT01015496001 // GSVIVT01022600001 // GSVIVT01021544001 // GSVIVT01001119001 // GSVIVT01027431001 // GSVIVT01017819001 // GSVIVT01023615001 // GSVIVT01028891001 // GSVIVT01025386001 // GSVIVT01020033001 // GSVIVT01033645001 // GSVIVT01025193001 // GSVIVT01003903001 // GSVIVT01024055001 // GSVIVT01021979001 // GSVIVT01005747001 // GSVIVT01009453001 // GSVIVT01018406001
GO:0009793	P	embryonic development ending in seed dormancy	17	799	420	13212	0.97	1	// GSVIVT01021625001 // GSVIVT01015496001 // GSVIVT01022600001 // GSVIVT01027431001 // GSVIVT01017819001 // GSVIVT01023615001 // GSVIVT01028891001 // GSVIVT01025386001 // GSVIVT01020033001 // GSVIVT01033645001 // GSVIVT01025193001 // GSVIVT01003903001 // GSVIVT01021544001 // GSVIVT01021979001 // GSVIVT01005747001 // GSVIVT01009453001 // GSVIVT01018406001
GO:0023052	P	signaling	89	799	1303	13212	0.13	1	// GSVIVT01017690001 // GSVIVT01011778001 // GSVIVT01015201001 // GSVIVT01037446001 // GSVIVT01010028001 // GSVIVT01030509001 // GSVIVT01021828001 // GSVIVT01022070001 // GSVIVT01018319001 // GSVIVT01028727001 // GSVIVT01035911001 // GSVIVT01029951001 // GSVIVT01011412001 // GSVIVT01033749001 // GSVIVT01021381001 // GSVIVT01035640001 // GSVIVT01014538001 // GSVIVT01018625001 // GSVIVT01036138001 …
GO:0034645	P	cellular macromolecule biosynthetic process	176	799	2720	13212	0.18	1	// GSVIVT01023643001 // GSVIVT01014238001 // GSVIVT01011778001 // GSVIVT01024580001 // GSVIVT01034001001 // GSVIVT01025193001 // GSVIVT01027921001 // GSVIVT01028071001 // GSVIVT01032029001 // GSVIVT01035029001 // GSVIVT01021072001 // GSVIVT01032129001 // GSVIVT01015002001 // GSVIVT01023202001 // GSVIVT01006721001 // GSVIVT01022070001 // GSVIVT01023978001 // GSVIVT01033090001 // GSVIVT01013234001 …
GO:0042221	P	response to chemical stimulus	131	799	2414	13212	0.92	1	// GSVIVT01027667001 // GSVIVT01032029001 // GSVIVT01012727001 // GSVIVT01015201001 // GSVIVT01027921001 // GSVIVT01010028001 // GSVIVT01028071001 // GSVIVT01035029001 // GSVIVT01032968001 // GSVIVT01021828001 // GSVIVT01017899001 // GSVIVT01017690001 // GSVIVT01033079001 // GSVIVT01013234001 // GSVIVT01025188001 // GSVIVT01036583001 // GSVIVT01026481001 // GSVIVT01029951001 // GSVIVT01018715001 …
GO:0043086	P	negative regulation of catalytic activity	5	799	58	13212	0.29	1	// GSVIVT01027584001 // GSVIVT01030509001 // GSVIVT01013440001 // GSVIVT01016682001 // GSVIVT01019513001
GO:0009657	P	plastid organization	26	799	350	13212	0.18	1	// GSVIVT01030386001 // GSVIVT01030552001 // GSVIVT01025841001 // GSVIVT01009587001 // GSVIVT01030436001 // GSVIVT01033254001 // GSVIVT01017072001 // GSVIVT01032129001 // GSVIVT01009624001 // GSVIVT01012702001 // GSVIVT01036499001 // GSVIVT01018772001 // GSVIVT01019593001 // GSVIVT01019326001 // GSVIVT01022600001 // GSVIVT01000004001 // GSVIVT01036077001 // GSVIVT01020604001 // GSVIVT01025792001 …
GO:0009553	P	embryo sac development	5	799	182	13212	0.98	1	// GSVIVT01001181001 // GSVIVT01015015001 // GSVIVT01021240001 // GSVIVT01024439001 // GSVIVT01008333001
GO:0018319	P	protein amino acid myristoylation	16	799	295	13212	0.7	1	// GSVIVT01030261001 // GSVIVT01033855001 // GSVIVT01019669001 // GSVIVT01011471001 // GSVIVT01009497001 // GSVIVT01030002001 // GSVIVT01024060001 // GSVIVT01025213001 // GSVIVT01031316001 // GSVIVT01013173001 // GSVIVT01035345001 // GSVIVT01033018001 // GSVIVT01033197001 // GSVIVT01021667001 // GSVIVT01008464001 // GSVIVT01008783001
GO:0010167	P	response to nitrate	7	799	100	13212	0.41	1	// GSVIVT01030606001 // GSVIVT01024610001 // GSVIVT01018625001 // GSVIVT01035345001 // GSVIVT01038200001 // GSVIVT01033079001 // GSVIVT01035029001
GO:0000041	P	transition metal ion transport	7	799	112	13212	0.52	1	// GSVIVT01038662001 // GSVIVT01030606001 // GSVIVT01032785001 // GSVIVT01018625001 // GSVIVT01035345001 // GSVIVT01001181001 // GSVIVT01029765001
GO:0022613	P	ribonucleoprotein complex biogenesis	20	799	286	13212	0.3	1	// GSVIVT01030386001 // GSVIVT01019326001 // GSVIVT01032129001 // GSVIVT01021753001 // GSVIVT01009624001 // GSVIVT01036077001 // GSVIVT01036277001 // GSVIVT01033391001 // GSVIVT01020604001 // GSVIVT01020818001 // GSVIVT01010754001 // GSVIVT01025841001 // GSVIVT01017797001 // GSVIVT01000004001 // GSVIVT01030552001 // GSVIVT01009587001 // GSVIVT01019593001 // GSVIVT01034997001 // GSVIVT01018772001 …
GO:0046467	P	membrane lipid biosynthetic process	5	799	92	13212	0.66	1	// GSVIVT01015018001 // GSVIVT01011778001 // GSVIVT01036138001 // GSVIVT01005670001 // GSVIVT01031739001
GO:0022611	P	dormancy process	6	799	108	13212	0.64	1	// GSVIVT01021625001 // GSVIVT01033563001 // GSVIVT01008405001 // GSVIVT01025778001 // GSVIVT01020808001 // GSVIVT01035911001
GO:0070482	P	response to oxygen levels	7	799	61	13212	0.092	1	// GSVIVT01011353001 // GSVIVT01010028001 // GSVIVT01029951001 // GSVIVT01026510001 // GSVIVT01032718001 // GSVIVT01015018001 // GSVIVT01033746001
GO:0008380	P	RNA splicing	6	799	229	13212	0.99	1	// GSVIVT01019778001 // GSVIVT01020207001 // GSVIVT01027921001 // GSVIVT01009858001 // GSVIVT01033391001 // GSVIVT01021072001
GO:0009746	P	response to hexose stimulus	6	799	114	13212	0.69	1	// GSVIVT01037237001 // GSVIVT01033563001 // GSVIVT01012727001 // GSVIVT01009226001 // GSVIVT01018089001 // GSVIVT01035029001
GO:0009628	P	response to abiotic stimulus	91	799	1754	13212	0.95	1	// GSVIVT01032029001 // GSVIVT01027975001 // GSVIVT01012727001 // GSVIVT01028071001 // GSVIVT01018276001 // GSVIVT01035029001 // GSVIVT01021072001 // GSVIVT01033890001 // GSVIVT01032129001 // GSVIVT01028404001 // GSVIVT01015002001 // GSVIVT01021828001 // GSVIVT01029878001 // GSVIVT01015108001 // GSVIVT01017690001 // GSVIVT01025188001 // GSVIVT01009497001 // GSVIVT01009902001 // GSVIVT01021381001 …
GO:0046165	P	alcohol biosynthetic process	7	799	209	13212	0.97	1	// GSVIVT01009494001 // GSVIVT01037405001 // GSVIVT01025777001 // GSVIVT01025778001 // GSVIVT01011382001 // GSVIVT01032702001 // GSVIVT01022278001
GO:0046164	P	alcohol catabolic process	19	799	374	13212	0.8	1	// GSVIVT01030386001 // GSVIVT01026478001 // GSVIVT01009624001 // GSVIVT01025367001 // GSVIVT01021828001 // GSVIVT01030086001 // GSVIVT01033677001 // GSVIVT01036077001 // GSVIVT01012236001 // GSVIVT01024113001 // GSVIVT01031712001 // GSVIVT01010754001 // GSVIVT01017797001 // GSVIVT01028701001 // GSVIVT01019326001 // GSVIVT01035029001 // GSVIVT01011707001 // GSVIVT01018772001 // GSVIVT01025778001
GO:0019757	P	glycosinolate metabolic process	9	799	124	13212	0.35	1	// GSVIVT01030386001 // GSVIVT01008566001 // GSVIVT01032129001 // GSVIVT01023615001 // GSVIVT01012727001 // GSVIVT01009624001 // GSVIVT01000004001 // GSVIVT01035029001 // GSVIVT01018772001
GO:0048583	P	regulation of response to stimulus	16	799	413	13212	0.98	1	// GSVIVT01013190001 // GSVIVT01035384001 // GSVIVT01029765001 // GSVIVT01021828001 // GSVIVT01038782001 // GSVIVT01009624001 // GSVIVT01020845001 // GSVIVT01010390001 // GSVIVT01018772001 // GSVIVT01032474001 // GSVIVT01020604001 // GSVIVT01035829001 // GSVIVT01031112001 // GSVIVT01018089001 // GSVIVT01020818001 // GSVIVT01025485001
GO:0044106	P	cellular amine metabolic process	50	799	653	13212	0.062	1	// GSVIVT01030386001 // GSVIVT01013147001 // GSVIVT01029789001 // GSVIVT01032029001 // GSVIVT01018625001 // GSVIVT01023615001 // GSVIVT01012727001 // GSVIVT01025778001 // GSVIVT01033677001 // GSVIVT01025841001 // GSVIVT01017797001 // GSVIVT01027921001 // GSVIVT01027917001 // GSVIVT01035029001 // GSVIVT01021072001 // GSVIVT01026478001 // GSVIVT01035717001 // GSVIVT01008996001 // GSVIVT01021828001 …
GO:0045893	P	positive regulation of transcription, DNA-dependent	22	799	332	13212	0.37	1	// GSVIVT01030386001 // GSVIVT01035614001 // GSVIVT01027431001 // GSVIVT01033793001 // GSVIVT01017797001 // GSVIVT01032800001 // GSVIVT01032129001 // GSVIVT01034135001 // GSVIVT01009624001 // GSVIVT01010754001 // GSVIVT01009497001 // GSVIVT01020604001 // GSVIVT01035829001 // GSVIVT01031112001 // GSVIVT01034997001 // GSVIVT01019410001 // GSVIVT01021753001 // GSVIVT01009083001 // GSVIVT01021120001 …
GO:0055085	P	transmembrane transport	25	799	391	13212	0.42	1	// GSVIVT01010025001 // GSVIVT01020808001 // GSVIVT01032430001 // GSVIVT01033677001 // GSVIVT01029927001 // GSVIVT01005670001 // GSVIVT01013163001 // GSVIVT01024113001 // GSVIVT01022026001 // GSVIVT01032785001 // GSVIVT01025188001 // GSVIVT01022029001 // GSVIVT01033645001 // GSVIVT01034656001 // GSVIVT01009629001 // GSVIVT01023868001 // GSVIVT01035122001 // GSVIVT01007130001 // GSVIVT01035640001 …
GO:0006084	P	acetyl-CoA metabolic process	8	799	68	13212	0.067	1	// GSVIVT01029552001 // GSVIVT01019450001 // GSVIVT01001119001 // GSVIVT01025778001 // GSVIVT01011382001 // GSVIVT01023009001 // GSVIVT01035559001 // GSVIVT01035769001
GO:0006081	P	cellular aldehyde metabolic process	10	799	287	13212	0.98	1	// GSVIVT01030386001 // GSVIVT01019326001 // GSVIVT01032029001 // GSVIVT01021828001 // GSVIVT01030086001 // GSVIVT01031712001 // GSVIVT01025841001 // GSVIVT01017797001 // GSVIVT01000004001 // GSVIVT01022600001
GO:0007243	P	protein kinase cascade	8	799	132	13212	0.55	1	// GSVIVT01021828001 // GSVIVT01009624001 // GSVIVT01018772001 // GSVIVT01020604001 // GSVIVT01031112001 // GSVIVT01030509001 // GSVIVT01020818001 // GSVIVT01025485001
GO:0007242	P	intracellular signaling cascade	44	799	751	13212	0.61	1	// GSVIVT01017690001 // GSVIVT01025778001 // GSVIVT01033677001 // GSVIVT01015201001 // GSVIVT01013440001 // GSVIVT01010028001 // GSVIVT01033746001 // GSVIVT01029162001 // GSVIVT01030509001 // GSVIVT01033563001 // GSVIVT01008405001 // GSVIVT01021828001 // GSVIVT01018319001 // GSVIVT01009624001 // GSVIVT01026510001 // GSVIVT01010754001 // GSVIVT01013234001 // GSVIVT01018772001 // GSVIVT01016767001 …
GO:0005996	P	monosaccharide metabolic process	30	799	627	13212	0.92	1	// GSVIVT01030386001 // GSVIVT01032029001 // GSVIVT01030086001 // GSVIVT01025778001 // GSVIVT01033677001 // GSVIVT01025841001 // GSVIVT01017797001 // GSVIVT01035029001 // GSVIVT01026478001 // GSVIVT01037405001 // GSVIVT01021828001 // GSVIVT01009624001 // GSVIVT01012236001 // GSVIVT01011382001 // GSVIVT01025003001 // GSVIVT01010754001 // GSVIVT01024113001 // GSVIVT01018772001 // GSVIVT01019326001 …
GO:0043170	P	macromolecule metabolic process	321	799	5204	13212	0.34	1	// GSVIVT01018278001 // GSVIVT01009624001 // GSVIVT01023643001 // GSVIVT01017819001 // GSVIVT01017690001 // GSVIVT01002809001 // GSVIVT01011778001 // GSVIVT01024580001 // GSVIVT01034001001 // GSVIVT01025193001 // GSVIVT01030969001 // GSVIVT01015220001 // GSVIVT01027921001 // GSVIVT01010028001 // GSVIVT01028071001 // GSVIVT01032029001 // GSVIVT01018276001 // GSVIVT01035029001 // GSVIVT01021072001 …
GO:0045941	P	positive regulation of transcription	22	799	332	13212	0.37	1	// GSVIVT01030386001 // GSVIVT01035614001 // GSVIVT01027431001 // GSVIVT01033793001 // GSVIVT01017797001 // GSVIVT01032800001 // GSVIVT01032129001 // GSVIVT01034135001 // GSVIVT01009624001 // GSVIVT01010754001 // GSVIVT01009497001 // GSVIVT01020604001 // GSVIVT01035829001 // GSVIVT01031112001 // GSVIVT01034997001 // GSVIVT01019410001 // GSVIVT01021753001 // GSVIVT01009083001 // GSVIVT01021120001 …
GO:0046490	P	isopentenyl diphosphate metabolic process	10	799	212	13212	0.82	1	// GSVIVT01030386001 // GSVIVT01019326001 // GSVIVT01032029001 // GSVIVT01021828001 // GSVIVT01030086001 // GSVIVT01031712001 // GSVIVT01025841001 // GSVIVT01017797001 // GSVIVT01000004001 // GSVIVT01022600001
GO:0042743	P	hydrogen peroxide metabolic process	17	799	218	13212	0.19	1	// GSVIVT01026510001 // GSVIVT01023643001 // GSVIVT01031112001 // GSVIVT01021828001 // GSVIVT01011353001 // GSVIVT01009624001 // GSVIVT01029951001 // GSVIVT01020182001 // GSVIVT01020818001 // GSVIVT01012702001 // GSVIVT01020604001 // GSVIVT01029827001 // GSVIVT01010028001 // GSVIVT01015018001 // GSVIVT01033746001 // GSVIVT01018772001 // GSVIVT01025485001
GO:0048443	P	stamen development	12	799	114	13212	0.056	1	// GSVIVT01033855001 // GSVIVT01004465001 // GSVIVT01032670001 // GSVIVT01013787001 // GSVIVT01011873001 // GSVIVT01027431001 // GSVIVT01021118001 // GSVIVT01033645001 // GSVIVT01033519001 // GSVIVT01005456001 // GSVIVT01024050001 // GSVIVT01011586001
GO:0048440	P	carpel development	8	799	162	13212	0.76	1	// GSVIVT01021625001 // GSVIVT01022600001 // GSVIVT01012702001 // GSVIVT01033645001 // GSVIVT01009946001 // GSVIVT01001078001 // GSVIVT01009219001 // GSVIVT01019664001
GO:0031328	P	positive regulation of cellular biosynthetic process	30	799	414	13212	0.19	1	// GSVIVT01030386001 // GSVIVT01035384001 // GSVIVT01035614001 // GSVIVT01027431001 // GSVIVT01025800001 // GSVIVT01033793001 // GSVIVT01017797001 // GSVIVT01032800001 // GSVIVT01032129001 // GSVIVT01034135001 // GSVIVT01009624001 // GSVIVT01010754001 // GSVIVT01029765001 // GSVIVT01009497001 // GSVIVT01038655001 // GSVIVT01010390001 // GSVIVT01020604001 // GSVIVT01035829001 // GSVIVT01031112001 …
GO:0031325	P	positive regulation of cellular metabolic process	31	799	425	13212	0.18	1	// GSVIVT01030386001 // GSVIVT01035384001 // GSVIVT01035614001 // GSVIVT01027431001 // GSVIVT01025800001 // GSVIVT01018979001 // GSVIVT01033793001 // GSVIVT01017797001 // GSVIVT01032800001 // GSVIVT01032129001 // GSVIVT01034135001 // GSVIVT01009624001 // GSVIVT01010754001 // GSVIVT01029765001 // GSVIVT01009497001 // GSVIVT01038655001 // GSVIVT01010390001 // GSVIVT01020604001 // GSVIVT01035829001 …
GO:0019752	P	carboxylic acid metabolic process	67	799	1428	13212	0.99	1	// GSVIVT01030386001 // GSVIVT01032129001 // GSVIVT01023615001 // GSVIVT01029789001 // GSVIVT01032029001 // GSVIVT01031739001 // GSVIVT01012727001 // GSVIVT01025778001 // GSVIVT01033902001 // GSVIVT01005670001 // GSVIVT01007988001 // GSVIVT01017797001 // GSVIVT01035396001 // GSVIVT01027921001 // GSVIVT01010028001 // GSVIVT01027917001 // GSVIVT01035769001 // GSVIVT01035029001 // GSVIVT01021072001 …
GO:0071496	P	cellular response to external stimulus	10	799	199	13212	0.76	1	// GSVIVT01010342001 // GSVIVT01030606001 // GSVIVT01024216001 // GSVIVT01037706001 // GSVIVT01011778001 // GSVIVT01011452001 // GSVIVT01018625001 // GSVIVT01035345001 // GSVIVT01036138001 // GSVIVT01009803001
GO:0044237	P	cellular metabolic process	397	799	6652	13212	0.66	1	// GSVIVT01017819001 // GSVIVT01012727001 // GSVIVT01025193001 // GSVIVT01027921001 // GSVIVT01028071001 // GSVIVT01027917001 // GSVIVT01030509001 // GSVIVT01021072001 // GSVIVT01032968001 // GSVIVT01015002001 // GSVIVT01021828001 // GSVIVT01012236001 // GSVIVT01013023001 // GSVIVT01017690001 // GSVIVT01033079001 // GSVIVT01011471001 // GSVIVT01029951001 // GSVIVT01033749001 // GSVIVT01018217001 …
GO:0009626	P	plant-type hypersensitive response	14	799	249	13212	0.64	1	// GSVIVT01013190001 // GSVIVT01035384001 // GSVIVT01029765001 // GSVIVT01021828001 // GSVIVT01009624001 // GSVIVT01020845001 // GSVIVT01010390001 // GSVIVT01018772001 // GSVIVT01020604001 // GSVIVT01031112001 // GSVIVT01018089001 // GSVIVT01014442001 // GSVIVT01020818001 // GSVIVT01025485001
GO:0010583	P	response to cyclopentenone	11	799	103	13212	0.06	1	// GSVIVT01037405001 // GSVIVT01028246001 // GSVIVT01030375001 // GSVIVT01032906001 // GSVIVT01009432001 // GSVIVT01027921001 // GSVIVT01013440001 // GSVIVT01035559001 // GSVIVT01028071001 // GSVIVT01032138001 // GSVIVT01008333001
GO:0019682	P	glyceraldehyde-3-phosphate metabolic process	10	799	210	13212	0.81	1	// GSVIVT01030386001 // GSVIVT01019326001 // GSVIVT01032029001 // GSVIVT01021828001 // GSVIVT01030086001 // GSVIVT01031712001 // GSVIVT01025841001 // GSVIVT01017797001 // GSVIVT01000004001 // GSVIVT01022600001
GO:0010467	P	gene expression	130	799	2359	13212	0.88	1	// GSVIVT01011778001 // GSVIVT01024580001 // GSVIVT01025193001 // GSVIVT01027921001 // GSVIVT01021072001 // GSVIVT01032129001 // GSVIVT01015002001 // GSVIVT01022113001 // GSVIVT01018744001 // GSVIVT01022070001 // GSVIVT01023978001 // GSVIVT01035911001 // GSVIVT01009497001 // GSVIVT01008644001 // GSVIVT01018715001 // GSVIVT01030552001 // GSVIVT01034001001 // GSVIVT01034997001 // GSVIVT01021381001 …
GO:0009902	P	chloroplast relocation	7	799	101	13212	0.42	1	// GSVIVT01030386001 // GSVIVT01019326001 // GSVIVT01032129001 // GSVIVT01021753001 // GSVIVT01009624001 // GSVIVT01020604001 // GSVIVT01034997001
GO:0019760	P	glucosinolate metabolic process	9	799	124	13212	0.35	1	// GSVIVT01030386001 // GSVIVT01008566001 // GSVIVT01032129001 // GSVIVT01023615001 // GSVIVT01012727001 // GSVIVT01009624001 // GSVIVT01000004001 // GSVIVT01035029001 // GSVIVT01018772001
GO:0048439	P	flower morphogenesis	5	799	44	13212	0.15	1	// GSVIVT01018278001 // GSVIVT01022070001 // GSVIVT01025193001 // GSVIVT01036716001 // GSVIVT01008070001
GO:0009987	P	cellular process	495	799	8134	13212	0.43	1	// GSVIVT01017819001 // GSVIVT01012727001 // GSVIVT01015201001 // GSVIVT01025193001 // GSVIVT01027921001 // GSVIVT01028071001 // GSVIVT01027917001 // GSVIVT01030509001 // GSVIVT01021072001 // GSVIVT01028404001 // GSVIVT01015002001 // GSVIVT01021828001 // GSVIVT01012236001 // GSVIVT01037819001 // GSVIVT01017690001 // GSVIVT01033079001 // GSVIVT01011471001 // GSVIVT01029951001 // GSVIVT01033749001 …
GO:0010374	P	stomatal complex development	14	799	153	13212	0.096	1	// GSVIVT01008566001 // GSVIVT01038556001 // GSVIVT01036739001 // GSVIVT01009432001 // GSVIVT01015169001 // GSVIVT01023978001 // GSVIVT01000226001 // GSVIVT01011586001 // GSVIVT01013440001 // GSVIVT01028485001 // GSVIVT01022346001 // GSVIVT01009219001 // GSVIVT01005456001 // GSVIVT01018772001
GO:0019941	P	modification-dependent protein catabolic process	5	799	248	13212	1	1	// GSVIVT01035718001 // GSVIVT01010325001 // GSVIVT01031547001 // GSVIVT01032765001 // GSVIVT01035605001
GO:0044265	P	cellular macromolecule catabolic process	32	799	850	13212	1	1	// GSVIVT01030386001 // GSVIVT01009624001 // GSVIVT01030086001 // GSVIVT01025778001 // GSVIVT01033677001 // GSVIVT01035718001 // GSVIVT01017797001 // GSVIVT01035029001 // GSVIVT01026478001 // GSVIVT01037405001 // GSVIVT01035605001 // GSVIVT01021828001 // GSVIVT01014858001 // GSVIVT01036077001 // GSVIVT01012236001 // GSVIVT01011382001 // GSVIVT01010754001 // GSVIVT01024113001 // GSVIVT01018772001 …
GO:0007155	P	cell adhesion	7	799	80	13212	0.23	1	// GSVIVT01021625001 // GSVIVT01001078001 // GSVIVT01024973001 // GSVIVT01033645001 // GSVIVT01022113001 // GSVIVT01025193001 // GSVIVT01000047001
GO:0007154	P	cell communication	15	799	423	13212	0.99	1	// GSVIVT01010342001 // GSVIVT01030606001 // GSVIVT01038782001 // GSVIVT01024216001 // GSVIVT01027973001 // GSVIVT01037706001 // GSVIVT01011778001 // GSVIVT01011452001 // GSVIVT01018625001 // GSVIVT01035345001 // GSVIVT01036138001 // GSVIVT01009803001 // GSVIVT01014538001 // GSVIVT01030223001 // GSVIVT01030509001
GO:0044248	P	cellular catabolic process	54	799	1458	13212	1	1	// GSVIVT01030386001 // GSVIVT01009624001 // GSVIVT01032029001 // GSVIVT01030086001 // GSVIVT01025778001 // GSVIVT01033677001 // GSVIVT01033902001 // GSVIVT01005670001 // GSVIVT01032765001 // GSVIVT01035718001 // GSVIVT01017797001 // GSVIVT01034003001 // GSVIVT01032138001 // GSVIVT01035029001 // GSVIVT01026478001 // GSVIVT01026707001 // GSVIVT01035717001 // GSVIVT01035605001 // GSVIVT01021828001 …
GO:0016036	P	cellular response to phosphate starvation	6	799	85	13212	0.42	1	// GSVIVT01011452001 // GSVIVT01024216001 // GSVIVT01037706001 // GSVIVT01011778001 // GSVIVT01036138001 // GSVIVT01009803001
GO:0001558	P	regulation of cell growth	6	799	61	13212	0.18	1	// GSVIVT01009083001 // GSVIVT01032765001 // GSVIVT01035718001 // GSVIVT01031547001 // GSVIVT01010325001 // GSVIVT01021662001
GO:0015031	P	protein transport	21	799	785	13212	1	1	// GSVIVT01032268001 // GSVIVT01034241001 // GSVIVT01035384001 // GSVIVT01029765001 // GSVIVT01010390001 // GSVIVT01021828001 // GSVIVT01022015001 // GSVIVT01018319001 // GSVIVT01009624001 // GSVIVT01020845001 // GSVIVT01030002001 // GSVIVT01005670001 // GSVIVT01018772001 // GSVIVT01020604001 // GSVIVT01031112001 // GSVIVT01035559001 // GSVIVT01018089001 // GSVIVT01015359001 // GSVIVT01008419001 …
GO:0009627	P	systemic acquired resistance	14	799	264	13212	0.72	1	// GSVIVT01021828001 // GSVIVT01011353001 // GSVIVT01009624001 // GSVIVT01029951001 // GSVIVT01020818001 // GSVIVT01026510001 // GSVIVT01020604001 // GSVIVT01033445001 // GSVIVT01031112001 // GSVIVT01010028001 // GSVIVT01015018001 // GSVIVT01033746001 // GSVIVT01018772001 // GSVIVT01025485001
GO:0003777	F	microtubule motor activity	18	799	52	13212	4.7e-08	3.3e-05	// GSVIVT01025512001 // GSVIVT01037540001 // GSVIVT01014585001 // GSVIVT01021031001 // GSVIVT01017669001 // GSVIVT01028062001 // GSVIVT01037766001 // GSVIVT01020503001 // GSVIVT01033252001 // GSVIVT01025071001 // GSVIVT01015015001 // GSVIVT01008333001 // GSVIVT01025610001 // GSVIVT01028911001 // GSVIVT01033871001 // GSVIVT01031809001 // GSVIVT01009205001 // GSVIVT01009305001
GO:0003774	F	motor activity	18	799	66	13212	9.1e-07	0.00021	// GSVIVT01025512001 // GSVIVT01037540001 // GSVIVT01014585001 // GSVIVT01021031001 // GSVIVT01017669001 // GSVIVT01028062001 // GSVIVT01037766001 // GSVIVT01020503001 // GSVIVT01033252001 // GSVIVT01025071001 // GSVIVT01015015001 // GSVIVT01008333001 // GSVIVT01025610001 // GSVIVT01028911001 // GSVIVT01033871001 // GSVIVT01031809001 // GSVIVT01009205001 // GSVIVT01009305001
GO:0004672	F	protein kinase activity	72	799	627	13212	6.5e-07	0.00021	// GSVIVT01018278001 // GSVIVT01034755001 // GSVIVT01024439001 // GSVIVT01034231001 // GSVIVT01013787001 // GSVIVT01017819001 // GSVIVT01017690001 // GSVIVT01020055001 // GSVIVT01027804001 // GSVIVT01033338001 // GSVIVT01020577001 // GSVIVT01037446001 // GSVIVT01013440001 // GSVIVT01021667001 // GSVIVT01001078001 // GSVIVT01028547001 // GSVIVT01021240001 // GSVIVT01005456001 // GSVIVT01008070001 …
GO:0004674	F	protein serine/threonine kinase activity	62	799	532	13212	2.6e-06	0.00045	// GSVIVT01018278001 // GSVIVT01034755001 // GSVIVT01024439001 // GSVIVT01034231001 // GSVIVT01013787001 // GSVIVT01017819001 // GSVIVT01017690001 // GSVIVT01020055001 // GSVIVT01027804001 // GSVIVT01033338001 // GSVIVT01020577001 // GSVIVT01037446001 // GSVIVT01013440001 // GSVIVT01036739001 // GSVIVT01021240001 // GSVIVT01005456001 // GSVIVT01008070001 // GSVIVT01032814001 // GSVIVT01036495001 …
GO:0016773	F	phosphotransferase activity, alcohol group as acceptor	74	799	734	13212	3.1e-05	0.0044	// GSVIVT01018278001 // GSVIVT01034755001 // GSVIVT01024439001 // GSVIVT01034231001 // GSVIVT01013787001 // GSVIVT01017819001 // GSVIVT01017690001 // GSVIVT01020055001 // GSVIVT01027804001 // GSVIVT01033338001 // GSVIVT01020577001 // GSVIVT01037446001 // GSVIVT01013440001 // GSVIVT01021667001 // GSVIVT01001078001 // GSVIVT01028547001 // GSVIVT01021240001 // GSVIVT01005456001 // GSVIVT01008070001 …
GO:0016301	F	kinase activity	77	799	784	13212	4.9e-05	0.0056	// GSVIVT01018278001 // GSVIVT01034755001 // GSVIVT01024439001 // GSVIVT01034231001 // GSVIVT01013787001 // GSVIVT01017819001 // GSVIVT01017690001 // GSVIVT01020055001 // GSVIVT01027804001 // GSVIVT01033338001 // GSVIVT01020577001 // GSVIVT01037446001 // GSVIVT01013440001 // GSVIVT01021667001 // GSVIVT01001078001 // GSVIVT01028547001 // GSVIVT01021240001 // GSVIVT01005456001 // GSVIVT01008070001 …
GO:0005524	F	ATP binding	111	799	1297	13212	0.00023	0.022	// GSVIVT01018278001 // GSVIVT01032812001 // GSVIVT01017819001 // GSVIVT01017690001 // GSVIVT01037446001 // GSVIVT01014585001 // GSVIVT01015002001 // GSVIVT01014538001 // GSVIVT01022070001 // GSVIVT01021031001 // GSVIVT01022346001 // GSVIVT01028727001 // GSVIVT01021381001 // GSVIVT01018979001 // GSVIVT01016074001 // GSVIVT01015496001 // GSVIVT01011471001 // GSVIVT01033494001 // GSVIVT01018715001 …
GO:0016772	F	transferase activity, transferring phosphorus-containing groups	83	799	956	13212	0.001	0.087	// GSVIVT01018278001 // GSVIVT01034755001 // GSVIVT01024439001 // GSVIVT01034231001 // GSVIVT01013787001 // GSVIVT01017819001 // GSVIVT01017690001 // GSVIVT01020055001 // GSVIVT01027804001 // GSVIVT01033338001 // GSVIVT01010354001 // GSVIVT01020577001 // GSVIVT01037446001 // GSVIVT01031316001 // GSVIVT01013440001 // GSVIVT01021667001 // GSVIVT01001078001 // GSVIVT01028547001 // GSVIVT01021240001 …
GO:0032559	F	adenyl ribonucleotide binding	111	799	1371	13212	0.0015	0.11	// GSVIVT01018278001 // GSVIVT01032812001 // GSVIVT01017819001 // GSVIVT01017690001 // GSVIVT01037446001 // GSVIVT01014585001 // GSVIVT01015002001 // GSVIVT01014538001 // GSVIVT01022070001 // GSVIVT01021031001 // GSVIVT01022346001 // GSVIVT01028727001 // GSVIVT01021381001 // GSVIVT01018979001 // GSVIVT01016074001 // GSVIVT01015496001 // GSVIVT01011471001 // GSVIVT01033494001 // GSVIVT01018715001 …
GO:0032555	F	purine ribonucleotide binding	120	799	1520	13212	0.0021	0.12	// GSVIVT01018278001 // GSVIVT01032812001 // GSVIVT01017819001 // GSVIVT01017690001 // GSVIVT01037446001 // GSVIVT01014585001 // GSVIVT01015002001 // GSVIVT01014538001 // GSVIVT01022070001 // GSVIVT01018319001 // GSVIVT01021031001 // GSVIVT01022346001 // GSVIVT01028727001 // GSVIVT01021381001 // GSVIVT01018979001 // GSVIVT01016074001 // GSVIVT01015496001 // GSVIVT01011471001 // GSVIVT01033494001 …
GO:0032553	F	ribonucleotide binding	120	799	1520	13212	0.0021	0.12	// GSVIVT01018278001 // GSVIVT01032812001 // GSVIVT01017819001 // GSVIVT01017690001 // GSVIVT01037446001 // GSVIVT01014585001 // GSVIVT01015002001 // GSVIVT01014538001 // GSVIVT01022070001 // GSVIVT01018319001 // GSVIVT01021031001 // GSVIVT01022346001 // GSVIVT01028727001 // GSVIVT01021381001 // GSVIVT01018979001 // GSVIVT01016074001 // GSVIVT01015496001 // GSVIVT01011471001 // GSVIVT01033494001 …
GO:0008094	F	DNA-dependent ATPase activity	9	799	42	13212	0.0021	0.12	// GSVIVT01001119001 // GSVIVT01015002001 // GSVIVT01001046001 // GSVIVT01018979001 // GSVIVT01024207001 // GSVIVT01032138001 // GSVIVT01003253001 // GSVIVT01028118001 // GSVIVT01018406001
GO:0046906	F	tetrapyrrole binding	24	799	204	13212	0.0028	0.15	// GSVIVT01037975001 // GSVIVT01024279001 // GSVIVT01012727001 // GSVIVT01028636001 // GSVIVT01007988001 // GSVIVT01029789001 // GSVIVT01035396001 // GSVIVT01035384001 // GSVIVT01010754001 // GSVIVT01008122001 // GSVIVT01009376001 // GSVIVT01028204001 // GSVIVT01032715001 // GSVIVT01022238001 // GSVIVT01025800001 // GSVIVT01034704001 // GSVIVT01018865001 // GSVIVT01000144001 // GSVIVT01033081001 …
GO:0001882	F	nucleoside binding	115	799	1468	13212	0.0034	0.17	// GSVIVT01018278001 // GSVIVT01032812001 // GSVIVT01017819001 // GSVIVT01017690001 // GSVIVT01037446001 // GSVIVT01014585001 // GSVIVT01015002001 // GSVIVT01014538001 // GSVIVT01022070001 // GSVIVT01021031001 // GSVIVT01022346001 // GSVIVT01028727001 // GSVIVT01021381001 // GSVIVT01018979001 // GSVIVT01016074001 // GSVIVT01015496001 // GSVIVT01011471001 // GSVIVT01033494001 // GSVIVT01023105001 …
GO:0001883	F	purine nucleoside binding	114	799	1461	13212	0.004	0.17	// GSVIVT01018278001 // GSVIVT01032812001 // GSVIVT01017819001 // GSVIVT01017690001 // GSVIVT01037446001 // GSVIVT01014585001 // GSVIVT01015002001 // GSVIVT01014538001 // GSVIVT01022070001 // GSVIVT01021031001 // GSVIVT01022346001 // GSVIVT01028727001 // GSVIVT01021381001 // GSVIVT01018979001 // GSVIVT01016074001 // GSVIVT01015496001 // GSVIVT01011471001 // GSVIVT01033494001 // GSVIVT01023105001 …
GO:0030554	F	adenyl nucleotide binding	114	799	1460	13212	0.0039	0.17	// GSVIVT01018278001 // GSVIVT01032812001 // GSVIVT01017819001 // GSVIVT01017690001 // GSVIVT01037446001 // GSVIVT01014585001 // GSVIVT01015002001 // GSVIVT01014538001 // GSVIVT01022070001 // GSVIVT01021031001 // GSVIVT01022346001 // GSVIVT01028727001 // GSVIVT01021381001 // GSVIVT01018979001 // GSVIVT01016074001 // GSVIVT01015496001 // GSVIVT01011471001 // GSVIVT01033494001 // GSVIVT01023105001 …
GO:0017076	F	purine nucleotide binding	123	799	1611	13212	0.0054	0.22	// GSVIVT01018278001 // GSVIVT01032812001 // GSVIVT01017819001 // GSVIVT01017690001 // GSVIVT01037446001 // GSVIVT01014585001 // GSVIVT01015002001 // GSVIVT01014538001 // GSVIVT01022070001 // GSVIVT01018319001 // GSVIVT01021031001 // GSVIVT01022346001 // GSVIVT01028727001 // GSVIVT01021381001 // GSVIVT01018979001 // GSVIVT01016074001 // GSVIVT01015496001 // GSVIVT01011471001 // GSVIVT01033494001 …
GO:0004713	F	protein tyrosine kinase activity	21	799	188	13212	0.0083	0.32	// GSVIVT01018278001 // GSVIVT01016074001 // GSVIVT01033288001 // GSVIVT01011471001 // GSVIVT01038723001 // GSVIVT01019778001 // GSVIVT01016857001 // GSVIVT01014538001 // GSVIVT01017690001 // GSVIVT01020055001 // GSVIVT01027804001 // GSVIVT01020182001 // GSVIVT01033338001 // GSVIVT01021667001 // GSVIVT01037446001 // GSVIVT01011586001 // GSVIVT01000047001 // GSVIVT01007762001 // GSVIVT01028727001 …
GO:0005200	F	structural constituent of cytoskeleton	5	799	19	13212	0.01	0.37	// GSVIVT01025777001 // GSVIVT01037405001 // GSVIVT01025778001 // GSVIVT01033494001 // GSVIVT01011382001
GO:0016168	F	chlorophyll binding	5	799	20	13212	0.012	0.42	// GSVIVT01020858001 // GSVIVT01007988001 // GSVIVT01029789001 // GSVIVT01028204001 // GSVIVT01016295001
GO:0016740	F	transferase activity	133	799	1813	13212	0.013	0.43	// GSVIVT01018278001 // GSVIVT01023643001 // GSVIVT01017819001 // GSVIVT01017690001 // GSVIVT01037446001 // GSVIVT01003143001 // GSVIVT01028071001 // GSVIVT01032968001 // GSVIVT01014538001 // GSVIVT01022070001 // GSVIVT01033278001 // GSVIVT01028727001 // GSVIVT01021381001 // GSVIVT01016074001 // GSVIVT01015496001 // GSVIVT01011471001 // GSVIVT01017641001 // GSVIVT01008158001 // GSVIVT01018116001 …
GO:0004650	F	polygalacturonase activity	6	799	31	13212	0.017	0.55	// GSVIVT01032447001 // GSVIVT01013771001 // GSVIVT01028246001 // GSVIVT01015044001 // GSVIVT01017644001 // GSVIVT01026985001
GO:0051213	F	dioxygenase activity	5	799	25	13212	0.026	0.78	// GSVIVT01032029001 // GSVIVT01018217001 // GSVIVT01029951001 // GSVIVT01011353001 // GSVIVT01019892001
GO:0003993	F	acid phosphatase activity	5	799	26	13212	0.029	0.85	// GSVIVT01024216001 // GSVIVT01028404001 // GSVIVT01011599001 // GSVIVT01000004001 // GSVIVT01009803001
GO:0009055	F	electron carrier activity	21	799	268	13212	0.15	1	// GSVIVT01036583001 // GSVIVT01008733001 // GSVIVT01009494001 // GSVIVT01019669001 // GSVIVT01033633001 // GSVIVT01034704001 // GSVIVT01024279001 // GSVIVT01034614001 // GSVIVT01035972001 // GSVIVT01001807001 // GSVIVT01023105001 // GSVIVT01022568001 // GSVIVT01033855001 // GSVIVT01028236001 // GSVIVT01037975001 // GSVIVT01008122001 // GSVIVT01025800001 // GSVIVT01009090001 // GSVIVT01035384001 …
GO:0043169	F	cation binding	88	799	1634	13212	0.88	1	// GSVIVT01038545001 // GSVIVT01023643001 // GSVIVT01024279001 // GSVIVT01012727001 // GSVIVT01002809001 // GSVIVT01011778001 // GSVIVT01025049001 // GSVIVT01031153001 // GSVIVT01010028001 // GSVIVT01032029001 // GSVIVT01031112001 // GSVIVT01033090001 // GSVIVT01036499001 // GSVIVT01028636001 // GSVIVT01038662001 // GSVIVT01035972001 // GSVIVT01032744001 // GSVIVT01028306001 // GSVIVT01023699001 …
GO:0000166	F	nucleotide binding	144	799	2189	13212	0.15	1	// GSVIVT01018278001 // GSVIVT01032812001 // GSVIVT01027917001 // GSVIVT01017819001 // GSVIVT01017690001 // GSVIVT01037446001 // GSVIVT01014585001 // GSVIVT01035145001 // GSVIVT01015002001 // GSVIVT01007243001 // GSVIVT01014538001 // GSVIVT01022070001 // GSVIVT01018319001 // GSVIVT01007825001 // GSVIVT01021031001 // GSVIVT01022346001 // GSVIVT01028727001 // GSVIVT01021381001 // GSVIVT01018979001 …
GO:0003924	F	GTPase activity	9	799	78	13212	0.059	1	// GSVIVT01037405001 // GSVIVT01025777001 // GSVIVT01025778001 // GSVIVT01015359001 // GSVIVT01007243001 // GSVIVT01011382001 // GSVIVT01008419001 // GSVIVT01018319001 // GSVIVT01014319001
GO:0016818	F	hydrolase activity, acting on acid anhydrides, in phosphorus-containing anhydrides	43	799	588	13212	0.13	1	// GSVIVT01025512001 // GSVIVT01001119001 // GSVIVT01028911001 // GSVIVT01018979001 // GSVIVT01025778001 // GSVIVT01028062001 // GSVIVT01037766001 // GSVIVT01008333001 // GSVIVT01014585001 // GSVIVT01032138001 // GSVIVT01009205001 // GSVIVT01028809001 // GSVIVT01037540001 // GSVIVT01015002001 // GSVIVT01018319001 // GSVIVT01011382001 // GSVIVT01021031001 // GSVIVT01015015001 // GSVIVT01033871001 …
GO:0016684	F	oxidoreductase activity, acting on peroxide as acceptor	5	799	65	13212	0.37	1	// GSVIVT01012727001 // GSVIVT01032715001 // GSVIVT01018865001 // GSVIVT01000144001 // GSVIVT01033081001
GO:0004091	F	carboxylesterase activity	10	799	139	13212	0.34	1	// GSVIVT01037717001 // GSVIVT01030528001 // GSVIVT01017214001 // GSVIVT01021149001 // GSVIVT01012236001 // GSVIVT01028921001 // GSVIVT01001327001 // GSVIVT01011699001 // GSVIVT01028485001 // GSVIVT01031667001
GO:0016874	F	ligase activity	6	799	305	13212	1	1	// GSVIVT01033277001 // GSVIVT01035605001 // GSVIVT01026248001 // GSVIVT01008756001 // GSVIVT01031547001 // GSVIVT01025213001
GO:0005488	F	binding	353	799	6006	13212	0.77	1	// GSVIVT01038545001 // GSVIVT01024279001 // GSVIVT01017819001 // GSVIVT01012727001 // GSVIVT01025193001 // GSVIVT01027921001 // GSVIVT01027917001 // GSVIVT01035029001 // GSVIVT01021072001 // GSVIVT01032968001 // GSVIVT01015002001 // GSVIVT01015046001 // GSVIVT01017690001 // GSVIVT01011471001 // GSVIVT01033749001 // GSVIVT01028306001 // GSVIVT01021662001 // GSVIVT01014388001 // GSVIVT01020860001 …
GO:0015399	F	primary active transmembrane transporter activity	5	799	152	13212	0.95	1	// GSVIVT01018403001 // GSVIVT01022346001 // GSVIVT01033645001 // GSVIVT01009946001 // GSVIVT01028809001
GO:0022892	F	substrate-specific transporter activity	21	799	545	13212	0.99	1	// GSVIVT01023868001 // GSVIVT01014442001 // GSVIVT01022026001 // GSVIVT01033645001 // GSVIVT01010025001 // GSVIVT01020808001 // GSVIVT01032430001 // GSVIVT01024113001 // GSVIVT01028259001 // GSVIVT01009024001 // GSVIVT01032785001 // GSVIVT01024054001 // GSVIVT01034656001 // GSVIVT01019633001 // GSVIVT01033677001 // GSVIVT01035640001 // GSVIVT01022029001 // GSVIVT01006080001 // GSVIVT01033705001 …
GO:0016787	F	hydrolase activity	106	799	1841	13212	0.72	1	// GSVIVT01015044001 // GSVIVT01014585001 // GSVIVT01030509001 // GSVIVT01038572001 // GSVIVT01028404001 // GSVIVT01015002001 // GSVIVT01023863001 // GSVIVT01021149001 // GSVIVT01018319001 // GSVIVT01012236001 // GSVIVT01037791001 // GSVIVT01021031001 // GSVIVT01011699001 // GSVIVT01019513001 // GSVIVT01022346001 // GSVIVT01037210001 // GSVIVT01030799001 // GSVIVT01017214001 // GSVIVT01003253001 …
GO:0016788	F	hydrolase activity, acting on ester bonds	28	799	563	13212	0.87	1	// GSVIVT01037717001 // GSVIVT01028921001 // GSVIVT01024060001 // GSVIVT01030509001 // GSVIVT01038572001 // GSVIVT01030528001 // GSVIVT01031667001 // GSVIVT01028404001 // GSVIVT01021149001 // GSVIVT01012236001 // GSVIVT01033496001 // GSVIVT01001327001 // GSVIVT01011699001 // GSVIVT01011599001 // GSVIVT01035345001 // GSVIVT01030553001 // GSVIVT01030799001 // GSVIVT01000004001 // GSVIVT01026707001 …
GO:0004842	F	ubiquitin-protein ligase activity	5	799	158	13212	0.96	1	// GSVIVT01026248001 // GSVIVT01031547001 // GSVIVT01035605001 // GSVIVT01008756001 // GSVIVT01025213001
GO:0022838	F	substrate-specific channel activity	6	799	73	13212	0.3	1	// GSVIVT01035640001 // GSVIVT01028259001 // GSVIVT01033677001 // GSVIVT01024113001 // GSVIVT01014442001 // GSVIVT01025188001
GO:0043565	F	sequence-specific DNA binding	8	799	213	13212	0.94	1	// GSVIVT01021625001 // GSVIVT01035614001 // GSVIVT01009083001 // GSVIVT01022259001 // GSVIVT01025193001 // GSVIVT01035829001 // GSVIVT01020033001 // GSVIVT01009453001
GO:0005509	F	calcium ion binding	9	799	147	13212	0.53	1	// GSVIVT01002809001 // GSVIVT01025447001 // GSVIVT01009624001 // GSVIVT01000003001 // GSVIVT01027930001 // GSVIVT01013071001 // GSVIVT01025792001 // GSVIVT01020818001 // GSVIVT01007243001
GO:0005506	F	iron ion binding	20	799	255	13212	0.16	1	// GSVIVT01028636001 // GSVIVT01036583001 // GSVIVT01032715001 // GSVIVT01037975001 // GSVIVT01032029001 // GSVIVT01034704001 // GSVIVT01024279001 // GSVIVT01012727001 // GSVIVT01009376001 // GSVIVT01033633001 // GSVIVT01028236001 // GSVIVT01023105001 // GSVIVT01035396001 // GSVIVT01008122001 // GSVIVT01025800001 // GSVIVT01035384001 // GSVIVT01018865001 // GSVIVT01000144001 // GSVIVT01022238001 …
GO:0022891	F	substrate-specific transmembrane transporter activity	20	799	472	13212	0.96	1	// GSVIVT01023868001 // GSVIVT01014442001 // GSVIVT01022026001 // GSVIVT01033645001 // GSVIVT01010025001 // GSVIVT01020808001 // GSVIVT01032430001 // GSVIVT01024113001 // GSVIVT01028259001 // GSVIVT01009024001 // GSVIVT01032785001 // GSVIVT01024054001 // GSVIVT01034656001 // GSVIVT01033677001 // GSVIVT01035640001 // GSVIVT01022029001 // GSVIVT01006080001 // GSVIVT01033705001 // GSVIVT01025188001 …
GO:0008324	F	cation transmembrane transporter activity	12	799	259	13212	0.85	1	// GSVIVT01023868001 // GSVIVT01014442001 // GSVIVT01022026001 // GSVIVT01010025001 // GSVIVT01020808001 // GSVIVT01028259001 // GSVIVT01009024001 // GSVIVT01022029001 // GSVIVT01034656001 // GSVIVT01032785001 // GSVIVT01006080001 // GSVIVT01024703001
GO:0008289	F	lipid binding	8	799	124	13212	0.48	1	// GSVIVT01001298001 // GSVIVT01037092001 // GSVIVT01032682001 // GSVIVT01025193001 // GSVIVT01001297001 // GSVIVT01031677001 // GSVIVT01001181001 // GSVIVT01032392001
GO:0016853	F	isomerase activity	8	799	166	13212	0.78	1	// GSVIVT01021828001 // GSVIVT01032685001 // GSVIVT01018782001 // GSVIVT01015169001 // GSVIVT01019547001 // GSVIVT01032138001 // GSVIVT01017693001 // GSVIVT01017997001
GO:0004190	F	aspartic-type endopeptidase activity	6	799	43	13212	0.059	1	// GSVIVT01016100001 // GSVIVT01036671001 // GSVIVT01022186001 // GSVIVT01011932001 // GSVIVT01034372001 // GSVIVT01009155001
GO:0004722	F	protein serine/threonine phosphatase activity	8	799	98	13212	0.26	1	// GSVIVT01030261001 // GSVIVT01024216001 // GSVIVT01033496001 // GSVIVT01035345001 // GSVIVT01011599001 // GSVIVT01009803001 // GSVIVT01030553001 // GSVIVT01038572001
GO:0015267	F	channel activity	6	799	74	13212	0.31	1	// GSVIVT01035640001 // GSVIVT01028259001 // GSVIVT01033677001 // GSVIVT01024113001 // GSVIVT01014442001 // GSVIVT01025188001
GO:0070011	F	peptidase activity, acting on L-amino acid peptides	12	799	317	13212	0.97	1	// GSVIVT01016100001 // GSVIVT01036671001 // GSVIVT01022186001 // GSVIVT01037791001 // GSVIVT01023863001 // GSVIVT01011932001 // GSVIVT01019513001 // GSVIVT01027584001 // GSVIVT01030436001 // GSVIVT01034372001 // GSVIVT01009155001 // GSVIVT01016682001
GO:0016741	F	transferase activity, transferring one-carbon groups	11	799	194	13212	0.63	1	// GSVIVT01025386001 // GSVIVT01038655001 // GSVIVT01023221001 // GSVIVT01038782001 // GSVIVT01037706001 // GSVIVT01027513001 // GSVIVT01009226001 // GSVIVT01030549001 // GSVIVT01012702001 // GSVIVT01037511001 // GSVIVT01023699001
GO:0016746	F	transferase activity, transferring acyl groups	7	799	176	13212	0.9	1	// GSVIVT01021399001 // GSVIVT01032968001 // GSVIVT01031739001 // GSVIVT01024610001 // GSVIVT01036907001 // GSVIVT01035769001 // GSVIVT01028891001
GO:0016747	F	transferase activity, transferring acyl groups other than amino-acyl groups	7	799	149	13212	0.79	1	// GSVIVT01021399001 // GSVIVT01032968001 // GSVIVT01031739001 // GSVIVT01024610001 // GSVIVT01036907001 // GSVIVT01035769001 // GSVIVT01028891001
GO:0016209	F	antioxidant activity	5	799	87	13212	0.61	1	// GSVIVT01012727001 // GSVIVT01032715001 // GSVIVT01018865001 // GSVIVT01000144001 // GSVIVT01033081001
GO:0016298	F	lipase activity	5	799	72	13212	0.45	1	// GSVIVT01017214001 // GSVIVT01026707001 // GSVIVT01033957001 // GSVIVT01030799001 // GSVIVT01024060001
GO:0016817	F	hydrolase activity, acting on acid anhydrides	43	799	597	13212	0.15	1	// GSVIVT01025512001 // GSVIVT01001119001 // GSVIVT01028911001 // GSVIVT01018979001 // GSVIVT01025778001 // GSVIVT01028062001 // GSVIVT01037766001 // GSVIVT01008333001 // GSVIVT01014585001 // GSVIVT01032138001 // GSVIVT01009205001 // GSVIVT01028809001 // GSVIVT01037540001 // GSVIVT01015002001 // GSVIVT01018319001 // GSVIVT01011382001 // GSVIVT01021031001 // GSVIVT01015015001 // GSVIVT01033871001 …
GO:0016757	F	transferase activity, transferring glycosyl groups	27	799	353	13212	0.14	1	// GSVIVT01016903001 // GSVIVT01023643001 // GSVIVT01005518001 // GSVIVT01003143001 // GSVIVT01028071001 // GSVIVT01025447001 // GSVIVT01001534001 // GSVIVT01029162001 // GSVIVT01014592001 // GSVIVT01033278001 // GSVIVT01028402001 // GSVIVT01031485001 // GSVIVT01026525001 // GSVIVT01015164001 // GSVIVT01025636001 // GSVIVT01021238001 // GSVIVT01017641001 // GSVIVT01029175001 // GSVIVT01009501001 …
GO:0020037	F	heme binding	18	799	183	13212	0.039	1	// GSVIVT01028636001 // GSVIVT01036583001 // GSVIVT01032715001 // GSVIVT01037975001 // GSVIVT01033633001 // GSVIVT01034704001 // GSVIVT01024279001 // GSVIVT01012727001 // GSVIVT01009376001 // GSVIVT01028236001 // GSVIVT01035384001 // GSVIVT01035396001 // GSVIVT01008122001 // GSVIVT01025800001 // GSVIVT01018865001 // GSVIVT01000144001 // GSVIVT01022238001 // GSVIVT01033081001
GO:0016820	F	hydrolase activity, acting on acid anhydrides, catalyzing transmembrane movement of substances	5	799	120	13212	0.85	1	// GSVIVT01018403001 // GSVIVT01022346001 // GSVIVT01033645001 // GSVIVT01009946001 // GSVIVT01028809001
GO:0019001	F	guanyl nucleotide binding	9	799	157	13212	0.61	1	// GSVIVT01037405001 // GSVIVT01025777001 // GSVIVT01025778001 // GSVIVT01015359001 // GSVIVT01007243001 // GSVIVT01011382001 // GSVIVT01008419001 // GSVIVT01018319001 // GSVIVT01014319001
GO:0046983	F	protein dimerization activity	5	799	176	13212	0.98	1	// GSVIVT01021381001 // GSVIVT01035829001 // GSVIVT01009219001 // GSVIVT01019547001 // GSVIVT01030549001
GO:0016791	F	phosphatase activity	12	799	193	13212	0.51	1	// GSVIVT01030261001 // GSVIVT01028404001 // GSVIVT01009803001 // GSVIVT01012153001 // GSVIVT01024216001 // GSVIVT01033496001 // GSVIVT01035345001 // GSVIVT01011599001 // GSVIVT01000004001 // GSVIVT01030509001 // GSVIVT01030553001 // GSVIVT01038572001
GO:0016491	F	oxidoreductase activity	60	799	901	13212	0.25	1	// GSVIVT01030386001 // GSVIVT01037975001 // GSVIVT01032029001 // GSVIVT01024279001 // GSVIVT01019871001 // GSVIVT01012727001 // GSVIVT01036464001 // GSVIVT01018217001 // GSVIVT01015201001 // GSVIVT01025841001 // GSVIVT01022568001 // GSVIVT01035396001 // GSVIVT01034003001 // GSVIVT01010028001 // GSVIVT01009587001 // GSVIVT01035384001 // GSVIVT01009494001 // GSVIVT01018865001 // GSVIVT01009624001 …
GO:0008194	F	UDP-glycosyltransferase activity	14	799	141	13212	0.059	1	// GSVIVT01023643001 // GSVIVT01037921001 // GSVIVT01014592001 // GSVIVT01009501001 // GSVIVT01028402001 // GSVIVT01031485001 // GSVIVT01026525001 // GSVIVT01038200001 // GSVIVT01029827001 // GSVIVT01003143001 // GSVIVT01028071001 // GSVIVT01015018001 // GSVIVT01031678001 // GSVIVT01025636001
GO:0016705	F	oxidoreductase activity, acting on paired donors, with incorporation or reduction of molecular oxygen	18	799	216	13212	0.12	1	// GSVIVT01036583001 // GSVIVT01037975001 // GSVIVT01033633001 // GSVIVT01017449001 // GSVIVT01024279001 // GSVIVT01025800001 // GSVIVT01010028001 // GSVIVT01025841001 // GSVIVT01028236001 // GSVIVT01015169001 // GSVIVT01035384001 // GSVIVT01035396001 // GSVIVT01008122001 // GSVIVT01022238001 // GSVIVT01019892001 // GSVIVT01034704001 // GSVIVT01015220001 // GSVIVT01018781001
GO:0032561	F	guanyl ribonucleotide binding	9	799	155	13212	0.6	1	// GSVIVT01037405001 // GSVIVT01025777001 // GSVIVT01025778001 // GSVIVT01015359001 // GSVIVT01007243001 // GSVIVT01011382001 // GSVIVT01008419001 // GSVIVT01018319001 // GSVIVT01014319001
GO:0016667	F	oxidoreductase activity, acting on sulfur group of donors	5	799	84	13212	0.58	1	// GSVIVT01034614001 // GSVIVT01009494001 // GSVIVT01019669001 // GSVIVT01022568001 // GSVIVT01033855001
GO:0005215	F	transporter activity	36	799	761	13212	0.95	1	// GSVIVT01030494001 // GSVIVT01010025001 // GSVIVT01035640001 // GSVIVT01032430001 // GSVIVT01033677001 // GSVIVT01029927001 // GSVIVT01013163001 // GSVIVT01024113001 // GSVIVT01028809001 // GSVIVT01022026001 // GSVIVT01021237001 // GSVIVT01028259001 // GSVIVT01032785001 // GSVIVT01011408001 // GSVIVT01022346001 // GSVIVT01024703001 // GSVIVT01033705001 // GSVIVT01025188001 // GSVIVT01022029001 …
GO:0005516	F	calmodulin binding	12	799	116	13212	0.061	1	// GSVIVT01026478001 // GSVIVT01009872001 // GSVIVT01038556001 // GSVIVT01035382001 // GSVIVT01010604001 // GSVIVT01014238001 // GSVIVT01021830001 // GSVIVT01033645001 // GSVIVT01009858001 // GSVIVT01009343001 // GSVIVT01027429001 // GSVIVT01014442001
GO:0005515	F	protein binding	82	799	1644	13212	0.97	1	// GSVIVT01028636001 // GSVIVT01009624001 // GSVIVT01032029001 // GSVIVT01010604001 // GSVIVT01017819001 // GSVIVT01017690001 // GSVIVT01018979001 // GSVIVT01035537001 // GSVIVT01032528001 // GSVIVT01025466001 // GSVIVT01027975001 // GSVIVT01032703001 // GSVIVT01035718001 // GSVIVT01038556001 // GSVIVT01027921001 // GSVIVT01013440001 // GSVIVT01014585001 // GSVIVT01027584001 // GSVIVT01024439001 …
GO:0004175	F	endopeptidase activity	10	799	186	13212	0.69	1	// GSVIVT01016100001 // GSVIVT01036671001 // GSVIVT01022186001 // GSVIVT01016682001 // GSVIVT01011932001 // GSVIVT01019513001 // GSVIVT01027584001 // GSVIVT01030436001 // GSVIVT01034372001 // GSVIVT01009155001
GO:0016887	F	ATPase activity	18	799	342	13212	0.75	1	// GSVIVT01003253001 // GSVIVT01014585001 // GSVIVT01001119001 // GSVIVT01015002001 // GSVIVT01001046001 // GSVIVT01018979001 // GSVIVT01028809001 // GSVIVT01033645001 // GSVIVT01010342001 // GSVIVT01009946001 // GSVIVT01022346001 // GSVIVT01018403001 // GSVIVT01032138001 // GSVIVT01007643001 // GSVIVT01018406001 // GSVIVT01033252001 // GSVIVT01028118001 // GSVIVT01024207001
GO:0015294	F	solute:cation symporter activity	6	799	73	13212	0.3	1	// GSVIVT01023868001 // GSVIVT01022026001 // GSVIVT01010025001 // GSVIVT01009024001 // GSVIVT01022029001 // GSVIVT01006080001
GO:0030246	F	carbohydrate binding	9	799	107	13212	0.22	1	// GSVIVT01034031001 // GSVIVT01008882001 // GSVIVT01024973001 // GSVIVT01024221001 // GSVIVT01014538001 // GSVIVT01017641001 // GSVIVT01033392001 // GSVIVT01030223001 // GSVIVT01035029001
GO:0019787	F	small conjugating protein ligase activity	5	799	162	13212	0.97	1	// GSVIVT01026248001 // GSVIVT01031547001 // GSVIVT01035605001 // GSVIVT01008756001 // GSVIVT01025213001
GO:0022857	F	transmembrane transporter activity	29	799	591	13212	0.89	1	// GSVIVT01010025001 // GSVIVT01035640001 // GSVIVT01032430001 // GSVIVT01033677001 // GSVIVT01029927001 // GSVIVT01024113001 // GSVIVT01028809001 // GSVIVT01022026001 // GSVIVT01021237001 // GSVIVT01028259001 // GSVIVT01032785001 // GSVIVT01022346001 // GSVIVT01024703001 // GSVIVT01033705001 // GSVIVT01025188001 // GSVIVT01022029001 // GSVIVT01033645001 // GSVIVT01034656001 // GSVIVT01009629001 …
GO:0005525	F	GTP binding	9	799	155	13212	0.6	1	// GSVIVT01037405001 // GSVIVT01025777001 // GSVIVT01025778001 // GSVIVT01015359001 // GSVIVT01007243001 // GSVIVT01011382001 // GSVIVT01008419001 // GSVIVT01018319001 // GSVIVT01014319001
GO:0003700	F	transcription factor activity	51	799	807	13212	0.4	1	// GSVIVT01035614001 // GSVIVT01027431001 // GSVIVT01033902001 // GSVIVT01033793001 // GSVIVT01025193001 // GSVIVT01031341001 // GSVIVT01027921001 // GSVIVT01036668001 // GSVIVT01033746001 // GSVIVT01021072001 // GSVIVT01020033001 // GSVIVT01016767001 // GSVIVT01008241001 // GSVIVT01003119001 // GSVIVT01009292001 // GSVIVT01022259001 // GSVIVT01019504001 // GSVIVT01033519001 // GSVIVT01036499001 …
GO:0060089	F	molecular transducer activity	12	799	158	13212	0.26	1	// GSVIVT01000146001 // GSVIVT01027973001 // GSVIVT01021598001 // GSVIVT01000534001 // GSVIVT01010983001 // GSVIVT01028637001 // GSVIVT01029878001 // GSVIVT01011586001 // GSVIVT01000047001 // GSVIVT01021381001 // GSVIVT01031416001 // GSVIVT01013234001
GO:0070001	F	aspartic-type peptidase activity	6	799	43	13212	0.059	1	// GSVIVT01016100001 // GSVIVT01036671001 // GSVIVT01022186001 // GSVIVT01011932001 // GSVIVT01034372001 // GSVIVT01009155001
GO:0046872	F	metal ion binding	84	799	1542	13212	0.85	1	// GSVIVT01009803001 // GSVIVT01038545001 // GSVIVT01023643001 // GSVIVT01035614001 // GSVIVT01024279001 // GSVIVT01008573001 // GSVIVT01012727001 // GSVIVT01002809001 // GSVIVT01033633001 // GSVIVT01011778001 // GSVIVT01030969001 // GSVIVT01031929001 // GSVIVT01025049001 // GSVIVT01037975001 // GSVIVT01035396001 // GSVIVT01037142001 // GSVIVT01010028001 // GSVIVT01032029001 // GSVIVT01028236001 …
GO:0016798	F	hydrolase activity, acting on glycosyl bonds	20	799	233	13212	0.087	1	// GSVIVT01032447001 // GSVIVT01029162001 // GSVIVT01013771001 // GSVIVT01028246001 // GSVIVT01029175001 // GSVIVT01024221001 // GSVIVT01015044001 // GSVIVT01012650001 // GSVIVT01006776001 // GSVIVT01028042001 // GSVIVT01014681001 // GSVIVT01017644001 // GSVIVT01018625001 // GSVIVT01026985001 // GSVIVT01037210001 // GSVIVT01024793001 // GSVIVT01035029001 // GSVIVT01019664001 // GSVIVT01010109001 …
GO:0016758	F	transferase activity, transferring hexosyl groups	19	799	226	13212	0.11	1	// GSVIVT01015018001 // GSVIVT01029162001 // GSVIVT01023643001 // GSVIVT01029827001 // GSVIVT01037921001 // GSVIVT01014592001 // GSVIVT01009501001 // GSVIVT01028402001 // GSVIVT01017641001 // GSVIVT01034719001 // GSVIVT01031485001 // GSVIVT01026525001 // GSVIVT01038200001 // GSVIVT01029175001 // GSVIVT01003143001 // GSVIVT01028071001 // GSVIVT01015164001 // GSVIVT01031678001 // GSVIVT01025636001
GO:0015405	F	P-P-bond-hydrolysis-driven transmembrane transporter activity	5	799	152	13212	0.95	1	// GSVIVT01018403001 // GSVIVT01022346001 // GSVIVT01033645001 // GSVIVT01009946001 // GSVIVT01028809001
GO:0003676	F	nucleic acid binding	90	799	1958	13212	1	1	// GSVIVT01027917001 // GSVIVT01025193001 // GSVIVT01027921001 // GSVIVT01017693001 // GSVIVT01018276001 // GSVIVT01008241001 // GSVIVT01021072001 // GSVIVT01033890001 // GSVIVT01032129001 // GSVIVT01015002001 // GSVIVT01011330001 // GSVIVT01036499001 // GSVIVT01035911001 // GSVIVT01011415001 // GSVIVT01008158001 // GSVIVT01034001001 // GSVIVT01013190001 // GSVIVT01026481001 // GSVIVT01035818001 …
GO:0003677	F	DNA binding	77	799	1262	13212	0.49	1	// GSVIVT01025386001 // GSVIVT01013234001 // GSVIVT01035614001 // GSVIVT01001119001 // GSVIVT01027431001 // GSVIVT01018979001 // GSVIVT01033902001 // GSVIVT01021316001 // GSVIVT01030969001 // GSVIVT01020033001 // GSVIVT01033793001 // GSVIVT01025193001 // GSVIVT01031341001 // GSVIVT01027921001 // GSVIVT01036668001 // GSVIVT01032138001 // GSVIVT01018276001 // GSVIVT01033746001 // GSVIVT01021072001 …
GO:0042626	F	ATPase activity, coupled to transmembrane movement of substances	5	799	117	13212	0.83	1	// GSVIVT01018403001 // GSVIVT01022346001 // GSVIVT01033645001 // GSVIVT01009946001 // GSVIVT01028809001
GO:0042623	F	ATPase activity, coupled	15	799	252	13212	0.56	1	// GSVIVT01003253001 // GSVIVT01001119001 // GSVIVT01015002001 // GSVIVT01001046001 // GSVIVT01018979001 // GSVIVT01028809001 // GSVIVT01033645001 // GSVIVT01010342001 // GSVIVT01009946001 // GSVIVT01022346001 // GSVIVT01018403001 // GSVIVT01032138001 // GSVIVT01018406001 // GSVIVT01028118001 // GSVIVT01024207001
GO:0046527	F	glucosyltransferase activity	7	799	85	13212	0.27	1	// GSVIVT01023643001 // GSVIVT01037921001 // GSVIVT01028402001 // GSVIVT01038200001 // GSVIVT01003143001 // GSVIVT01028071001 // GSVIVT01015018001
GO:0004553	F	hydrolase activity, hydrolyzing O-glycosyl compounds	19	799	216	13212	0.079	1	// GSVIVT01032447001 // GSVIVT01029162001 // GSVIVT01013771001 // GSVIVT01028246001 // GSVIVT01029175001 // GSVIVT01024221001 // GSVIVT01015044001 // GSVIVT01012650001 // GSVIVT01006776001 // GSVIVT01028042001 // GSVIVT01014681001 // GSVIVT01017644001 // GSVIVT01018625001 // GSVIVT01026985001 // GSVIVT01037210001 // GSVIVT01024793001 // GSVIVT01035029001 // GSVIVT01019664001 // GSVIVT01024049001
GO:0016835	F	carbon-oxygen lyase activity	5	799	85	13212	0.59	1	// GSVIVT01007582001 // GSVIVT01029048001 // GSVIVT01003984001 // GSVIVT01021979001 // GSVIVT01033671001
GO:0004601	F	peroxidase activity	5	799	65	13212	0.37	1	// GSVIVT01012727001 // GSVIVT01032715001 // GSVIVT01018865001 // GSVIVT01000144001 // GSVIVT01033081001
GO:0042578	F	phosphoric ester hydrolase activity	15	799	235	13212	0.46	1	// GSVIVT01030261001 // GSVIVT01026707001 // GSVIVT01033957001 // GSVIVT01028404001 // GSVIVT01009803001 // GSVIVT01012153001 // GSVIVT01024216001 // GSVIVT01024060001 // GSVIVT01033496001 // GSVIVT01035345001 // GSVIVT01011599001 // GSVIVT01000004001 // GSVIVT01030509001 // GSVIVT01030553001 // GSVIVT01038572001
GO:0016627	F	oxidoreductase activity, acting on the CH-CH group of donors	5	799	52	13212	0.22	1	// GSVIVT01030386001 // GSVIVT01014388001 // GSVIVT01027484001 // GSVIVT01006396001 // GSVIVT01034016001
GO:0008233	F	peptidase activity	12	799	330	13212	0.98	1	// GSVIVT01016100001 // GSVIVT01036671001 // GSVIVT01022186001 // GSVIVT01037791001 // GSVIVT01023863001 // GSVIVT01011932001 // GSVIVT01019513001 // GSVIVT01027584001 // GSVIVT01030436001 // GSVIVT01034372001 // GSVIVT01009155001 // GSVIVT01016682001
GO:0043167	F	ion binding	88	799	1634	13212	0.88	1	// GSVIVT01038545001 // GSVIVT01023643001 // GSVIVT01024279001 // GSVIVT01012727001 // GSVIVT01002809001 // GSVIVT01011778001 // GSVIVT01025049001 // GSVIVT01031153001 // GSVIVT01010028001 // GSVIVT01032029001 // GSVIVT01031112001 // GSVIVT01033090001 // GSVIVT01036499001 // GSVIVT01028636001 // GSVIVT01038662001 // GSVIVT01035972001 // GSVIVT01032744001 // GSVIVT01028306001 // GSVIVT01023699001 …
GO:0042802	F	identical protein binding	6	799	148	13212	0.88	1	// GSVIVT01018744001 // GSVIVT01016682001 // GSVIVT01019513001 // GSVIVT01027584001 // GSVIVT01009219001 // GSVIVT01021381001
GO:0016779	F	nucleotidyltransferase activity	6	799	140	13212	0.85	1	// GSVIVT01019326001 // GSVIVT01019518001 // GSVIVT01010354001 // GSVIVT01008158001 // GSVIVT01022113001 // GSVIVT01023805001
GO:0050662	F	coenzyme binding	10	799	228	13212	0.88	1	// GSVIVT01034241001 // GSVIVT01019871001 // GSVIVT01030086001 // GSVIVT01025003001 // GSVIVT01023105001 // GSVIVT01019547001 // GSVIVT01036464001 // GSVIVT01021979001 // GSVIVT01018772001 // GSVIVT01006396001
GO:0008757	F	S-adenosylmethionine-dependent methyltransferase activity	5	799	72	13212	0.45	1	// GSVIVT01038782001 // GSVIVT01025386001 // GSVIVT01038655001 // GSVIVT01023221001 // GSVIVT01023699001
GO:0030234	F	enzyme regulator activity	9	799	161	13212	0.64	1	// GSVIVT01019450001 // GSVIVT01024815001 // GSVIVT01035718001 // GSVIVT01009432001 // GSVIVT01023978001 // GSVIVT01011699001 // GSVIVT01017928001 // GSVIVT01031667001 // GSVIVT01011015001
GO:0008270	F	zinc ion binding	30	799	796	13212	1	1	// GSVIVT01023643001 // GSVIVT01035614001 // GSVIVT01037142001 // GSVIVT01003965001 // GSVIVT01007793001 // GSVIVT01025673001 // GSVIVT01003119001 // GSVIVT01012479001 // GSVIVT01012890001 // GSVIVT01026510001 // GSVIVT01036499001 // GSVIVT01014737001 // GSVIVT01009226001 // GSVIVT01031929001 // GSVIVT01038141001 // GSVIVT01008756001 // GSVIVT01024055001 // GSVIVT01028306001 // GSVIVT01013266001 …
GO:0008092	F	cytoskeletal protein binding	7	799	88	13212	0.3	1	// GSVIVT01017819001 // GSVIVT01024043001 // GSVIVT01031126001 // GSVIVT01014585001 // GSVIVT01020580001 // GSVIVT01033252001 // GSVIVT01037819001
GO:0019825	F	oxygen binding	9	799	104	13212	0.2	1	// GSVIVT01037975001 // GSVIVT01033633001 // GSVIVT01024279001 // GSVIVT01034704001 // GSVIVT01028236001 // GSVIVT01035384001 // GSVIVT01008122001 // GSVIVT01036583001 // GSVIVT01022238001
GO:0035251	F	UDP-glucosyltransferase activity	7	799	72	13212	0.16	1	// GSVIVT01023643001 // GSVIVT01037921001 // GSVIVT01028402001 // GSVIVT01038200001 // GSVIVT01003143001 // GSVIVT01028071001 // GSVIVT01015018001
GO:0017111	F	nucleoside-triphosphatase activity	43	799	559	13212	0.074	1	// GSVIVT01025512001 // GSVIVT01001119001 // GSVIVT01028911001 // GSVIVT01018979001 // GSVIVT01025778001 // GSVIVT01028062001 // GSVIVT01037766001 // GSVIVT01008333001 // GSVIVT01014585001 // GSVIVT01032138001 // GSVIVT01009205001 // GSVIVT01028809001 // GSVIVT01037540001 // GSVIVT01015002001 // GSVIVT01018319001 // GSVIVT01011382001 // GSVIVT01021031001 // GSVIVT01015015001 // GSVIVT01033871001 …
GO:0005507	F	copper ion binding	14	799	150	13212	0.086	1	// GSVIVT01034003001 // GSVIVT01030218001 // GSVIVT01038662001 // GSVIVT01008733001 // GSVIVT01001807001 // GSVIVT01035972001 // GSVIVT01034146001 // GSVIVT01037511001 // GSVIVT01030639001 // GSVIVT01032744001 // GSVIVT01034140001 // GSVIVT01009090001 // GSVIVT01005054001 // GSVIVT01029765001
GO:0022803	F	passive transmembrane transporter activity	6	799	74	13212	0.31	1	// GSVIVT01035640001 // GSVIVT01028259001 // GSVIVT01033677001 // GSVIVT01024113001 // GSVIVT01014442001 // GSVIVT01025188001
GO:0022804	F	active transmembrane transporter activity	17	799	359	13212	0.87	1	// GSVIVT01023868001 // GSVIVT01035122001 // GSVIVT01022026001 // GSVIVT01033645001 // GSVIVT01010025001 // GSVIVT01009024001 // GSVIVT01020808001 // GSVIVT01029927001 // GSVIVT01022029001 // GSVIVT01024054001 // GSVIVT01034656001 // GSVIVT01009629001 // GSVIVT01009946001 // GSVIVT01018403001 // GSVIVT01022346001 // GSVIVT01006080001 // GSVIVT01028809001
GO:0043492	F	ATPase activity, coupled to movement of substances	5	799	117	13212	0.83	1	// GSVIVT01018403001 // GSVIVT01022346001 // GSVIVT01033645001 // GSVIVT01009946001 // GSVIVT01028809001
GO:0015075	F	ion transmembrane transporter activity	13	799	340	13212	0.97	1	// GSVIVT01023868001 // GSVIVT01014442001 // GSVIVT01022026001 // GSVIVT01010025001 // GSVIVT01020808001 // GSVIVT01032430001 // GSVIVT01028259001 // GSVIVT01009024001 // GSVIVT01022029001 // GSVIVT01034656001 // GSVIVT01032785001 // GSVIVT01006080001 // GSVIVT01024703001
GO:0004721	F	phosphoprotein phosphatase activity	9	799	125	13212	0.36	1	// GSVIVT01030261001 // GSVIVT01024216001 // GSVIVT01033496001 // GSVIVT01035345001 // GSVIVT01011599001 // GSVIVT01009803001 // GSVIVT01030509001 // GSVIVT01030553001 // GSVIVT01038572001
GO:0016462	F	pyrophosphatase activity	43	799	578	13212	0.11	1	// GSVIVT01025512001 // GSVIVT01001119001 // GSVIVT01028911001 // GSVIVT01018979001 // GSVIVT01025778001 // GSVIVT01028062001 // GSVIVT01037766001 // GSVIVT01008333001 // GSVIVT01014585001 // GSVIVT01032138001 // GSVIVT01009205001 // GSVIVT01028809001 // GSVIVT01037540001 // GSVIVT01015002001 // GSVIVT01018319001 // GSVIVT01011382001 // GSVIVT01021031001 // GSVIVT01015015001 // GSVIVT01033871001 …
GO:0016829	F	lyase activity	8	799	207	13212	0.93	1	// GSVIVT01029048001 // GSVIVT01019871001 // GSVIVT01007582001 // GSVIVT01003984001 // GSVIVT01033671001 // GSVIVT01021979001 // GSVIVT01025214001 // GSVIVT01008191001
GO:0016879	F	ligase activity, forming carbon-nitrogen bonds	5	799	220	13212	1	1	// GSVIVT01026248001 // GSVIVT01031547001 // GSVIVT01035605001 // GSVIVT01008756001 // GSVIVT01025213001
GO:0015291	F	secondary active transmembrane transporter activity	10	799	166	13212	0.55	1	// GSVIVT01023868001 // GSVIVT01035122001 // GSVIVT01022026001 // GSVIVT01010025001 // GSVIVT01009024001 // GSVIVT01020808001 // GSVIVT01029927001 // GSVIVT01022029001 // GSVIVT01009629001 // GSVIVT01006080001
GO:0015293	F	symporter activity	6	799	74	13212	0.31	1	// GSVIVT01023868001 // GSVIVT01022026001 // GSVIVT01010025001 // GSVIVT01009024001 // GSVIVT01022029001 // GSVIVT01006080001
GO:0008168	F	methyltransferase activity	10	799	192	13212	0.72	1	// GSVIVT01025386001 // GSVIVT01023699001 // GSVIVT01023221001 // GSVIVT01038782001 // GSVIVT01038655001 // GSVIVT01027513001 // GSVIVT01009226001 // GSVIVT01030549001 // GSVIVT01012702001 // GSVIVT01037511001
GO:0003723	F	RNA binding	10	799	428	13212	1	1	// GSVIVT01032129001 // GSVIVT01027917001 // GSVIVT01020818001 // GSVIVT01009624001 // GSVIVT01038732001 // GSVIVT01017693001 // GSVIVT01033035001 // GSVIVT01022600001 // GSVIVT01018772001 // GSVIVT01019593001
GO:0004871	F	signal transducer activity	12	799	158	13212	0.26	1	// GSVIVT01000146001 // GSVIVT01027973001 // GSVIVT01021598001 // GSVIVT01000534001 // GSVIVT01010983001 // GSVIVT01028637001 // GSVIVT01029878001 // GSVIVT01011586001 // GSVIVT01000047001 // GSVIVT01021381001 // GSVIVT01031416001 // GSVIVT01013234001
GO:0030528	F	transcription regulator activity	51	799	844	13212	0.52	1	// GSVIVT01035614001 // GSVIVT01027431001 // GSVIVT01033902001 // GSVIVT01033793001 // GSVIVT01025193001 // GSVIVT01031341001 // GSVIVT01027921001 // GSVIVT01036668001 // GSVIVT01033746001 // GSVIVT01021072001 // GSVIVT01020033001 // GSVIVT01016767001 // GSVIVT01008241001 // GSVIVT01003119001 // GSVIVT01009292001 // GSVIVT01022259001 // GSVIVT01019504001 // GSVIVT01033519001 // GSVIVT01036499001 …
GO:0005198	F	structural molecule activity	14	799	279	13212	0.79	1	// GSVIVT01029552001 // GSVIVT01037405001 // GSVIVT01033494001 // GSVIVT01025777001 // GSVIVT01025778001 // GSVIVT01030002001 // GSVIVT01034267001 // GSVIVT01011382001 // GSVIVT01018025001 // GSVIVT01025367001 // GSVIVT01027900001 // GSVIVT01014439001 // GSVIVT01019593001 // GSVIVT01017072001
GO:0016881	F	acid-amino acid ligase activity	5	799	182	13212	0.98	1	// GSVIVT01026248001 // GSVIVT01031547001 // GSVIVT01035605001 // GSVIVT01008756001 // GSVIVT01025213001
GO:0046914	F	transition metal ion binding	67	799	1224	13212	0.81	1	// GSVIVT01034003001 // GSVIVT01038545001 // GSVIVT01023643001 // GSVIVT01035614001 // GSVIVT01024279001 // GSVIVT01012727001 // GSVIVT01028636001 // GSVIVT01031929001 // GSVIVT01025841001 // GSVIVT01037975001 // GSVIVT01035396001 // GSVIVT01037142001 // GSVIVT01010028001 // GSVIVT01032029001 // GSVIVT01028236001 // GSVIVT01035384001 // GSVIVT01029765001 // GSVIVT01007793001 // GSVIVT01025673001 …
GO:0003824	F	catalytic activity	321	799	5161	13212	0.28	1	// GSVIVT01018278001 // GSVIVT01034755001 // GSVIVT01023643001 // GSVIVT01024279001 // GSVIVT01025512001 // GSVIVT01017819001 // GSVIVT01012727001 // GSVIVT01036464001 // GSVIVT01018217001 // GSVIVT01015201001 // GSVIVT01013440001 // GSVIVT01028016001 // GSVIVT01015220001 // GSVIVT01003143001 // GSVIVT01028071001 // GSVIVT01032029001 // GSVIVT01018979001 // GSVIVT01030509001 // GSVIVT01038572001 …
GO:0048037	F	cofactor binding	14	799	322	13212	0.92	1	// GSVIVT01037237001 // GSVIVT01034241001 // GSVIVT01035717001 // GSVIVT01030218001 // GSVIVT01019871001 // GSVIVT01030086001 // GSVIVT01009226001 // GSVIVT01025003001 // GSVIVT01023105001 // GSVIVT01019547001 // GSVIVT01036464001 // GSVIVT01021979001 // GSVIVT01018772001 // GSVIVT01006396001
GO:0015035	F	protein disulfide oxidoreductase activity	5	799	52	13212	0.22	1	// GSVIVT01034614001 // GSVIVT01009494001 // GSVIVT01019669001 // GSVIVT01022568001 // GSVIVT01033855001
GO:0015036	F	disulfide oxidoreductase activity	5	799	59	13212	0.3	1	// GSVIVT01034614001 // GSVIVT01009494001 // GSVIVT01019669001 // GSVIVT01022568001 // GSVIVT01033855001
GO:0005576	C	extracellular region	114	799	1081	13212	2e-08	9.1e-06	// GSVIVT01032447001 // GSVIVT01038545001 // GSVIVT01012727001 // GSVIVT01002809001 // GSVIVT01033445001 // GSVIVT01035029001 // GSVIVT01030681001 // GSVIVT01023202001 // GSVIVT01023863001 // GSVIVT01021149001 // GSVIVT01037791001 // GSVIVT01007582001 // GSVIVT01011699001 // GSVIVT01026057001 // GSVIVT01019513001 // GSVIVT01037210001 // GSVIVT01037337001 // GSVIVT01030799001 // GSVIVT01033494001 …
GO:0031225	C	anchored to membrane	20	799	94	13212	6.2e-06	0.0014	// GSVIVT01020616001 // GSVIVT01025671001 // GSVIVT01008882001 // GSVIVT01008405001 // GSVIVT01000458001 // GSVIVT01021443001 // GSVIVT01001807001 // GSVIVT01036565001 // GSVIVT01035972001 // GSVIVT01025466001 // GSVIVT01024050001 // GSVIVT01022186001 // GSVIVT01024113001 // GSVIVT01030639001 // GSVIVT01033671001 // GSVIVT01034539001 // GSVIVT01012003001 // GSVIVT01001181001 // GSVIVT01009090001 …
GO:0009521	C	photosystem	12	799	45	13212	7.1e-05	0.01	// GSVIVT01026478001 // GSVIVT01029789001 // GSVIVT01009624001 // GSVIVT01000003001 // GSVIVT01030552001 // GSVIVT01035449001 // GSVIVT01014842001 // GSVIVT01002809001 // GSVIVT01036277001 // GSVIVT01036077001 // GSVIVT01025792001 // GSVIVT01020818001
GO:0005886	C	plasma membrane	178	799	2233	13212	8.9e-05	0.01	// GSVIVT01018278001 // GSVIVT01016820001 // GSVIVT01023643001 // GSVIVT01017819001 // GSVIVT01017690001 // GSVIVT01037446001 // GSVIVT01028016001 // GSVIVT01010983001 // GSVIVT01033749001 // GSVIVT01030681001 // GSVIVT01028404001 // GSVIVT01000146001 // GSVIVT01006721001 // GSVIVT01022070001 // GSVIVT01018319001 // GSVIVT01034539001 // GSVIVT01007825001 // GSVIVT01029690001 // GSVIVT01025800001 …
GO:0009523	C	photosystem II	9	799	29	13212	0.00022	0.02	// GSVIVT01029789001 // GSVIVT01009624001 // GSVIVT01000003001 // GSVIVT01030552001 // GSVIVT01002809001 // GSVIVT01035449001 // GSVIVT01036277001 // GSVIVT01025792001 // GSVIVT01020818001
GO:0009505	C	plant-type cell wall	22	799	152	13212	0.00037	0.028	// GSVIVT01028921001 // GSVIVT01027584001 // GSVIVT01031667001 // GSVIVT01029162001 // GSVIVT01028404001 // GSVIVT01024216001 // GSVIVT01001327001 // GSVIVT01019965001 // GSVIVT01011699001 // GSVIVT01037210001 // GSVIVT01018556001 // GSVIVT01036671001 // GSVIVT01034267001 // GSVIVT01025310001 // GSVIVT01009902001 // GSVIVT01011842001 // GSVIVT01034162001 // GSVIVT01005054001 // GSVIVT01009803001 …
GO:0034357	C	photosynthetic membrane	31	799	264	13212	0.00075	0.048	// GSVIVT01030386001 // GSVIVT01029789001 // GSVIVT01032029001 // GSVIVT01030552001 // GSVIVT01002809001 // GSVIVT01035449001 // GSVIVT01025841001 // GSVIVT01009587001 // GSVIVT01026478001 // GSVIVT01034135001 // GSVIVT01021828001 // GSVIVT01009624001 // GSVIVT01018772001 // GSVIVT01028204001 // GSVIVT01019593001 // GSVIVT01036077001 // GSVIVT01012872001 // GSVIVT01025792001 // GSVIVT01014439001 …
GO:0044427	C	chromosomal part	16	799	100	13212	0.00088	0.05	// GSVIVT01001119001 // GSVIVT01032703001 // GSVIVT01001046001 // GSVIVT01018979001 // GSVIVT01023699001 // GSVIVT01018715001 // GSVIVT01010325001 // GSVIVT01008158001 // GSVIVT01022113001 // GSVIVT01003139001 // GSVIVT01032138001 // GSVIVT01025005001 // GSVIVT01003253001 // GSVIVT01034510001 // GSVIVT01028118001 // GSVIVT01024207001
GO:0044454	C	nuclear chromosome part	9	799	37	13212	0.001	0.05	// GSVIVT01001119001 // GSVIVT01032703001 // GSVIVT01001046001 // GSVIVT01008158001 // GSVIVT01022113001 // GSVIVT01032138001 // GSVIVT01003253001 // GSVIVT01028118001 // GSVIVT01024207001
GO:0016020	C	membrane	264	799	3702	13212	0.0014	0.065	// GSVIVT01018278001 // GSVIVT01016820001 // GSVIVT01023643001 // GSVIVT01017819001 // GSVIVT01017690001 // GSVIVT01021443001 // GSVIVT01007988001 // GSVIVT01028016001 // GSVIVT01025071001 // GSVIVT01028071001 // GSVIVT01032029001 // GSVIVT01010983001 // GSVIVT01033749001 // GSVIVT01019767001 // GSVIVT01028404001 // GSVIVT01021828001 // GSVIVT01006721001 // GSVIVT01022070001 // GSVIVT01018319001 …
GO:0044436	C	thylakoid part	32	799	293	13212	0.0018	0.069	// GSVIVT01030386001 // GSVIVT01029789001 // GSVIVT01032029001 // GSVIVT01030552001 // GSVIVT01002809001 // GSVIVT01035449001 // GSVIVT01025841001 // GSVIVT01009587001 // GSVIVT01026478001 // GSVIVT01034135001 // GSVIVT01021828001 // GSVIVT01009624001 // GSVIVT01018772001 // GSVIVT01028204001 // GSVIVT01019593001 // GSVIVT01008566001 // GSVIVT01012872001 // GSVIVT01025792001 // GSVIVT01014439001 …
GO:0000228	C	nuclear chromosome	10	799	49	13212	0.0017	0.069	// GSVIVT01001119001 // GSVIVT01032703001 // GSVIVT01001046001 // GSVIVT01019504001 // GSVIVT01008158001 // GSVIVT01022113001 // GSVIVT01032138001 // GSVIVT01003253001 // GSVIVT01028118001 // GSVIVT01024207001
GO:0005874	C	microtubule	9	799	42	13212	0.0021	0.074	// GSVIVT01037405001 // GSVIVT01017819001 // GSVIVT01025777001 // GSVIVT01025778001 // GSVIVT01011382001 // GSVIVT01035323001 // GSVIVT01025630001 // GSVIVT01020580001 // GSVIVT01010473001
GO:0031976	C	plastid thylakoid	34	799	332	13212	0.0035	0.083	// GSVIVT01030386001 // GSVIVT01029789001 // GSVIVT01032029001 // GSVIVT01019536001 // GSVIVT01030552001 // GSVIVT01035449001 // GSVIVT01025841001 // GSVIVT01017797001 // GSVIVT01009587001 // GSVIVT01017072001 // GSVIVT01026478001 // GSVIVT01034135001 // GSVIVT01021828001 // GSVIVT01009624001 // GSVIVT01012702001 // GSVIVT01018772001 // GSVIVT01028204001 // GSVIVT01019593001 // GSVIVT01008566001 …
GO:0055035	C	plastid thylakoid membrane	27	799	244	13212	0.0034	0.083	// GSVIVT01030386001 // GSVIVT01029789001 // GSVIVT01032029001 // GSVIVT01019536001 // GSVIVT01002809001 // GSVIVT01035449001 // GSVIVT01025841001 // GSVIVT01009587001 // GSVIVT01026478001 // GSVIVT01034135001 // GSVIVT01021828001 // GSVIVT01009624001 // GSVIVT01018772001 // GSVIVT01028204001 // GSVIVT01019593001 // GSVIVT01012872001 // GSVIVT01030552001 // GSVIVT01014439001 // GSVIVT01008063001 …
GO:0042651	C	thylakoid membrane	28	799	256	13212	0.0034	0.083	// GSVIVT01030386001 // GSVIVT01029789001 // GSVIVT01032029001 // GSVIVT01019536001 // GSVIVT01002809001 // GSVIVT01035449001 // GSVIVT01025841001 // GSVIVT01009587001 // GSVIVT01026478001 // GSVIVT01034135001 // GSVIVT01021828001 // GSVIVT01009624001 // GSVIVT01018772001 // GSVIVT01028204001 // GSVIVT01019593001 // GSVIVT01012872001 // GSVIVT01030552001 // GSVIVT01014439001 // GSVIVT01011707001 …
GO:0009535	C	chloroplast thylakoid membrane	27	799	243	13212	0.0032	0.083	// GSVIVT01030386001 // GSVIVT01029789001 // GSVIVT01032029001 // GSVIVT01019536001 // GSVIVT01002809001 // GSVIVT01035449001 // GSVIVT01025841001 // GSVIVT01009587001 // GSVIVT01026478001 // GSVIVT01034135001 // GSVIVT01021828001 // GSVIVT01009624001 // GSVIVT01018772001 // GSVIVT01028204001 // GSVIVT01019593001 // GSVIVT01012872001 // GSVIVT01030552001 // GSVIVT01014439001 // GSVIVT01008063001 …
GO:0009534	C	chloroplast thylakoid	34	799	332	13212	0.0035	0.083	// GSVIVT01030386001 // GSVIVT01029789001 // GSVIVT01032029001 // GSVIVT01019536001 // GSVIVT01030552001 // GSVIVT01035449001 // GSVIVT01025841001 // GSVIVT01017797001 // GSVIVT01009587001 // GSVIVT01017072001 // GSVIVT01026478001 // GSVIVT01034135001 // GSVIVT01021828001 // GSVIVT01009624001 // GSVIVT01012702001 // GSVIVT01018772001 // GSVIVT01028204001 // GSVIVT01019593001 // GSVIVT01008566001 …
GO:0000785	C	chromatin	10	799	54	13212	0.0032	0.083	// GSVIVT01001119001 // GSVIVT01001046001 // GSVIVT01018979001 // GSVIVT01023699001 // GSVIVT01025005001 // GSVIVT01003139001 // GSVIVT01003253001 // GSVIVT01034510001 // GSVIVT01028118001 // GSVIVT01024207001
GO:0031984	C	organelle subcompartment	34	799	334	13212	0.0038	0.085	// GSVIVT01030386001 // GSVIVT01029789001 // GSVIVT01032029001 // GSVIVT01019536001 // GSVIVT01030552001 // GSVIVT01035449001 // GSVIVT01025841001 // GSVIVT01017797001 // GSVIVT01009587001 // GSVIVT01017072001 // GSVIVT01026478001 // GSVIVT01034135001 // GSVIVT01021828001 // GSVIVT01009624001 // GSVIVT01012702001 // GSVIVT01018772001 // GSVIVT01028204001 // GSVIVT01019593001 // GSVIVT01008566001 …
GO:0009579	C	thylakoid	39	799	403	13212	0.0045	0.096	// GSVIVT01030386001 // GSVIVT01029789001 // GSVIVT01032029001 // GSVIVT01019536001 // GSVIVT01030552001 // GSVIVT01035449001 // GSVIVT01025841001 // GSVIVT01017797001 // GSVIVT01009587001 // GSVIVT01038572001 // GSVIVT01017072001 // GSVIVT01026478001 // GSVIVT01034135001 // GSVIVT01021828001 // GSVIVT01009624001 // GSVIVT01012702001 // GSVIVT01018772001 // GSVIVT01028204001 // GSVIVT01019593001 …
GO:0005694	C	chromosome	18	799	143	13212	0.0048	0.098	// GSVIVT01008158001 // GSVIVT01010325001 // GSVIVT01001119001 // GSVIVT01032703001 // GSVIVT01001046001 // GSVIVT01018979001 // GSVIVT01023699001 // GSVIVT01018715001 // GSVIVT01019504001 // GSVIVT01011408001 // GSVIVT01022113001 // GSVIVT01003139001 // GSVIVT01032138001 // GSVIVT01025005001 // GSVIVT01003253001 // GSVIVT01034510001 // GSVIVT01028118001 // GSVIVT01024207001
GO:0009654	C	oxygen evolving complex	5	799	16	13212	0.0056	0.11	// GSVIVT01002809001 // GSVIVT01025792001 // GSVIVT01009624001 // GSVIVT01020818001 // GSVIVT01000003001
GO:0032993	C	protein-DNA complex	7	799	32	13212	0.0059	0.11	// GSVIVT01032703001 // GSVIVT01018979001 // GSVIVT01025005001 // GSVIVT01008158001 // GSVIVT01022113001 // GSVIVT01003139001 // GSVIVT01034510001
GO:0005618	C	cell wall	34	799	356	13212	0.0091	0.16	// GSVIVT01009803001 // GSVIVT01028921001 // GSVIVT01027584001 // GSVIVT01031667001 // GSVIVT01033494001 // GSVIVT01029162001 // GSVIVT01028404001 // GSVIVT01024216001 // GSVIVT01011382001 // GSVIVT01001327001 // GSVIVT01019965001 // GSVIVT01011699001 // GSVIVT01019513001 // GSVIVT01037210001 // GSVIVT01032715001 // GSVIVT01018556001 // GSVIVT01025777001 // GSVIVT01036671001 // GSVIVT01034267001 …
GO:0030076	C	light-harvesting complex	5	799	19	13212	0.01	0.16	// GSVIVT01014439001 // GSVIVT01007988001 // GSVIVT01028204001 // GSVIVT01020858001 // GSVIVT01016295001
GO:0030312	C	external encapsulating structure	34	799	358	13212	0.0098	0.16	// GSVIVT01009803001 // GSVIVT01028921001 // GSVIVT01027584001 // GSVIVT01031667001 // GSVIVT01033494001 // GSVIVT01029162001 // GSVIVT01028404001 // GSVIVT01024216001 // GSVIVT01011382001 // GSVIVT01001327001 // GSVIVT01019965001 // GSVIVT01011699001 // GSVIVT01019513001 // GSVIVT01037210001 // GSVIVT01032715001 // GSVIVT01018556001 // GSVIVT01025777001 // GSVIVT01036671001 // GSVIVT01034267001 …
GO:0000790	C	nuclear chromatin	5	799	19	13212	0.01	0.16	// GSVIVT01001046001 // GSVIVT01003253001 // GSVIVT01001119001 // GSVIVT01028118001 // GSVIVT01024207001
GO:0046658	C	anchored to plasma membrane	7	799	37	13212	0.012	0.18	// GSVIVT01020616001 // GSVIVT01008882001 // GSVIVT01024973001 // GSVIVT01000458001 // GSVIVT01035972001 // GSVIVT01024113001 // GSVIVT01022186001
GO:0009543	C	chloroplast thylakoid lumen	9	799	57	13212	0.012	0.18	// GSVIVT01026478001 // GSVIVT01009624001 // GSVIVT01008566001 // GSVIVT01008733001 // GSVIVT01030552001 // GSVIVT01002809001 // GSVIVT01000004001 // GSVIVT01025792001 // GSVIVT01020818001
GO:0031978	C	plastid thylakoid lumen	9	799	57	13212	0.012	0.18	// GSVIVT01026478001 // GSVIVT01009624001 // GSVIVT01008566001 // GSVIVT01008733001 // GSVIVT01030552001 // GSVIVT01002809001 // GSVIVT01000004001 // GSVIVT01025792001 // GSVIVT01020818001
GO:0048046	C	apoplast	22	799	222	13212	0.023	0.32	// GSVIVT01038545001 // GSVIVT01002809001 // GSVIVT01034003001 // GSVIVT01035029001 // GSVIVT01029162001 // GSVIVT01032682001 // GSVIVT01012702001 // GSVIVT01018772001 // GSVIVT01037237001 // GSVIVT01032715001 // GSVIVT01031263001 // GSVIVT01033494001 // GSVIVT01036671001 // GSVIVT01029175001 // GSVIVT01032744001 // GSVIVT01034140001 // GSVIVT01016100001 // GSVIVT01027973001 // GSVIVT01034146001 …
GO:0000325	C	plant-type vacuole	9	799	67	13212	0.028	0.39	// GSVIVT01035640001 // GSVIVT01032968001 // GSVIVT01022026001 // GSVIVT01023863001 // GSVIVT01028259001 // GSVIVT01032430001 // GSVIVT01020808001 // GSVIVT01018625001 // GSVIVT01033677001
GO:0031977	C	thylakoid lumen	9	799	68	13212	0.031	0.39	// GSVIVT01026478001 // GSVIVT01009624001 // GSVIVT01008566001 // GSVIVT01008733001 // GSVIVT01030552001 // GSVIVT01002809001 // GSVIVT01000004001 // GSVIVT01025792001 // GSVIVT01020818001
GO:0009705	C	plant-type vacuole membrane	7	799	46	13212	0.03	0.39	// GSVIVT01035640001 // GSVIVT01032968001 // GSVIVT01022026001 // GSVIVT01028259001 // GSVIVT01032430001 // GSVIVT01020808001 // GSVIVT01033677001
GO:0015630	C	microtubule cytoskeleton	10	799	86	13212	0.047	0.58	// GSVIVT01037405001 // GSVIVT01017819001 // GSVIVT01025777001 // GSVIVT01025778001 // GSVIVT01011382001 // GSVIVT01010473001 // GSVIVT01035323001 // GSVIVT01025630001 // GSVIVT01020580001 // GSVIVT01000048001
GO:0005856	C	cytoskeleton	14	799	137	13212	0.05	0.61	// GSVIVT01037405001 // GSVIVT01033494001 // GSVIVT01017819001 // GSVIVT01025777001 // GSVIVT01025778001 // GSVIVT01011382001 // GSVIVT01030544001 // GSVIVT01010473001 // GSVIVT01035323001 // GSVIVT01037819001 // GSVIVT01027900001 // GSVIVT01025630001 // GSVIVT01020580001 // GSVIVT01000048001
GO:0031224	C	intrinsic to membrane	51	799	662	13212	0.055	0.65	// GSVIVT01013147001 // GSVIVT01031739001 // GSVIVT01010025001 // GSVIVT01034539001 // GSVIVT01032430001 // GSVIVT01025671001 // GSVIVT01033677001 // GSVIVT01025466001 // GSVIVT01022186001 // GSVIVT01011452001 // GSVIVT01011969001 // GSVIVT01030436001 // GSVIVT01024113001 // GSVIVT01009090001 // GSVIVT01008405001 // GSVIVT01022026001 // GSVIVT01006721001 // GSVIVT01000458001 // GSVIVT01021443001 …
GO:0005911	C	cell-cell junction	34	799	531	13212	0.4	1	// GSVIVT01013147001 // GSVIVT01020845001 // GSVIVT01017819001 // GSVIVT01025005001 // GSVIVT01024835001 // GSVIVT01014391001 // GSVIVT01030375001 // GSVIVT01030681001 // GSVIVT01033494001 // GSVIVT01028404001 // GSVIVT01024216001 // GSVIVT01035883001 // GSVIVT01015015001 // GSVIVT01025188001 // GSVIVT01037210001 // GSVIVT01018556001 // GSVIVT01035972001 // GSVIVT01025777001 // GSVIVT01038655001 …
GO:0031226	C	intrinsic to plasma membrane	7	799	69	13212	0.14	1	// GSVIVT01020616001 // GSVIVT01008882001 // GSVIVT01024973001 // GSVIVT01000458001 // GSVIVT01035972001 // GSVIVT01024113001 // GSVIVT01022186001
GO:0009526	C	plastid envelope	26	799	469	13212	0.7	1	// GSVIVT01030386001 // GSVIVT01029789001 // GSVIVT01032029001 // GSVIVT01033705001 // GSVIVT01033677001 // GSVIVT01032703001 // GSVIVT01025841001 // GSVIVT01017797001 // GSVIVT01030436001 // GSVIVT01017072001 // GSVIVT01021828001 // GSVIVT01033277001 // GSVIVT01012702001 // GSVIVT01009858001 // GSVIVT01028204001 // GSVIVT01020580001 // GSVIVT01034997001 // GSVIVT01032484001 // GSVIVT01032392001 …
GO:0031974	C	membrane-enclosed lumen	12	799	419	13212	1	1	// GSVIVT01026478001 // GSVIVT01002809001 // GSVIVT01009624001 // GSVIVT01008566001 // GSVIVT01008733001 // GSVIVT01030552001 // GSVIVT01038572001 // GSVIVT01032703001 // GSVIVT01035323001 // GSVIVT01000004001 // GSVIVT01025792001 // GSVIVT01020818001
GO:0044428	C	nuclear part	12	799	439	13212	1	1	// GSVIVT01001119001 // GSVIVT01032703001 // GSVIVT01001046001 // GSVIVT01019504001 // GSVIVT01008158001 // GSVIVT01022113001 // GSVIVT01035323001 // GSVIVT01032138001 // GSVIVT01003253001 // GSVIVT01038572001 // GSVIVT01028118001 // GSVIVT01024207001
GO:0044424	C	intracellular part	529	799	10420	13212	1	1	// GSVIVT01016820001 // GSVIVT01024279001 // GSVIVT01008571001 // GSVIVT01017819001 // GSVIVT01015201001 // GSVIVT01025193001 // GSVIVT01027921001 // GSVIVT01028071001 // GSVIVT01027917001 // GSVIVT01001173001 // GSVIVT01030509001 // GSVIVT01021072001 // GSVIVT01028404001 // GSVIVT01015002001 // GSVIVT01021828001 // GSVIVT01015108001 // GSVIVT01012236001 // GSVIVT01033278001 // GSVIVT01017899001 …
GO:0044425	C	membrane part	99	799	1469	13212	0.15	1	// GSVIVT01017819001 // GSVIVT01002809001 // GSVIVT01032785001 // GSVIVT01030681001 // GSVIVT01028404001 // GSVIVT01006721001 // GSVIVT01034539001 // GSVIVT01007825001 // GSVIVT01001181001 // GSVIVT01025188001 // GSVIVT01037210001 // GSVIVT01033494001 // GSVIVT01020616001 // GSVIVT01035972001 // GSVIVT01031635001 // GSVIVT01030552001 // GSVIVT01012003001 // GSVIVT01026057001 // GSVIVT01017214001 …
GO:0044464	C	cell part	670	799	11688	13212	1	1	// GSVIVT01016820001 // GSVIVT01024279001 // GSVIVT01008571001 // GSVIVT01017819001 // GSVIVT01017690001 // GSVIVT01015201001 // GSVIVT01025193001 // GSVIVT01027921001 // GSVIVT01028071001 // GSVIVT01027917001 // GSVIVT01001173001 // GSVIVT01030509001 // GSVIVT01021072001 // GSVIVT01028404001 // GSVIVT01015002001 // GSVIVT01021828001 // GSVIVT01036499001 // GSVIVT01015108001 // GSVIVT01012236001 …
GO:0009941	C	chloroplast envelope	25	799	450	13212	0.69	1	// GSVIVT01030386001 // GSVIVT01029789001 // GSVIVT01032029001 // GSVIVT01033677001 // GSVIVT01032703001 // GSVIVT01025841001 // GSVIVT01017797001 // GSVIVT01030436001 // GSVIVT01017072001 // GSVIVT01021828001 // GSVIVT01033277001 // GSVIVT01012702001 // GSVIVT01009858001 // GSVIVT01028204001 // GSVIVT01020580001 // GSVIVT01034997001 // GSVIVT01032484001 // GSVIVT01032392001 // GSVIVT01014388001 …
GO:0005794	C	Golgi apparatus	33	799	627	13212	0.81	1	// GSVIVT01021399001 // GSVIVT01025447001 // GSVIVT01029175001 // GSVIVT01031739001 // GSVIVT01027975001 // GSVIVT01028911001 // GSVIVT01029936001 // GSVIVT01011180001 // GSVIVT01028071001 // GSVIVT01035029001 // GSVIVT01019767001 // GSVIVT01029162001 // GSVIVT01037405001 // GSVIVT01014592001 // GSVIVT01033278001 // GSVIVT01031485001 // GSVIVT01026525001 // GSVIVT01025636001 // GSVIVT01037210001 …
GO:0019866	C	organelle inner membrane	5	799	198	13212	0.99	1	// GSVIVT01033277001 // GSVIVT01013163001 // GSVIVT01025841001 // GSVIVT01030436001 // GSVIVT01009226001
GO:0005622	C	intracellular	532	799	10454	13212	1	1	// GSVIVT01016820001 // GSVIVT01024279001 // GSVIVT01008571001 // GSVIVT01017819001 // GSVIVT01015201001 // GSVIVT01025193001 // GSVIVT01027921001 // GSVIVT01028071001 // GSVIVT01027917001 // GSVIVT01001173001 // GSVIVT01030509001 // GSVIVT01021072001 // GSVIVT01028404001 // GSVIVT01015002001 // GSVIVT01021828001 // GSVIVT01015108001 // GSVIVT01012236001 // GSVIVT01033278001 // GSVIVT01017899001 …
GO:0055044	C	symplast	34	799	530	13212	0.39	1	// GSVIVT01013147001 // GSVIVT01020845001 // GSVIVT01017819001 // GSVIVT01025005001 // GSVIVT01024835001 // GSVIVT01014391001 // GSVIVT01030375001 // GSVIVT01030681001 // GSVIVT01033494001 // GSVIVT01028404001 // GSVIVT01024216001 // GSVIVT01035883001 // GSVIVT01015015001 // GSVIVT01025188001 // GSVIVT01037210001 // GSVIVT01018556001 // GSVIVT01035972001 // GSVIVT01025777001 // GSVIVT01038655001 …
GO:0031975	C	envelope	28	799	684	13212	0.99	1	// GSVIVT01030386001 // GSVIVT01029789001 // GSVIVT01032029001 // GSVIVT01033705001 // GSVIVT01033677001 // GSVIVT01032703001 // GSVIVT01025841001 // GSVIVT01017797001 // GSVIVT01030436001 // GSVIVT01013163001 // GSVIVT01017072001 // GSVIVT01021828001 // GSVIVT01033277001 // GSVIVT01012702001 // GSVIVT01009858001 // GSVIVT01028204001 // GSVIVT01009226001 // GSVIVT01020580001 // GSVIVT01034997001 …
GO:0016021	C	integral to membrane	32	799	557	13212	0.64	1	// GSVIVT01013147001 // GSVIVT01031739001 // GSVIVT01010025001 // GSVIVT01032430001 // GSVIVT01033677001 // GSVIVT01030436001 // GSVIVT01024113001 // GSVIVT01022026001 // GSVIVT01006721001 // GSVIVT01011452001 // GSVIVT01032785001 // GSVIVT01025188001 // GSVIVT01011969001 // GSVIVT01027484001 // GSVIVT01027122001 // GSVIVT01022029001 // GSVIVT01031635001 // GSVIVT01033645001 // GSVIVT01023009001 …
GO:0043234	C	protein complex	47	799	929	13212	0.91	1	// GSVIVT01029789001 // GSVIVT01017819001 // GSVIVT01022278001 // GSVIVT01032703001 // GSVIVT01007988001 // GSVIVT01013440001 // GSVIVT01009587001 // GSVIVT01032138001 // GSVIVT01011382001 // GSVIVT01038572001 // GSVIVT01010473001 // GSVIVT01026478001 // GSVIVT01037405001 // GSVIVT01000003001 // GSVIVT01033277001 // GSVIVT01036077001 // GSVIVT01025778001 // GSVIVT01033496001 // GSVIVT01007825001 …
GO:0043232	C	intracellular non-membrane-bounded organelle	37	799	680	13212	0.76	1	// GSVIVT01001119001 // GSVIVT01017819001 // GSVIVT01018979001 // GSVIVT01025778001 // GSVIVT01030544001 // GSVIVT01032703001 // GSVIVT01025005001 // GSVIVT01032138001 // GSVIVT01019504001 // GSVIVT01038572001 // GSVIVT01010473001 // GSVIVT01017072001 // GSVIVT01011408001 // GSVIVT01037405001 // GSVIVT01011382001 // GSVIVT01012702001 // GSVIVT01022113001 // GSVIVT01003139001 // GSVIVT01025630001 …
GO:0005829	C	cytosol	30	799	1132	13212	1	1	// GSVIVT01016820001 // GSVIVT01024793001 // GSVIVT01001119001 // GSVIVT01027975001 // GSVIVT01025005001 // GSVIVT01017072001 // GSVIVT01035717001 // GSVIVT01025695001 // GSVIVT01024216001 // GSVIVT01037706001 // GSVIVT01011382001 // GSVIVT01026510001 // GSVIVT01009858001 // GSVIVT01024207001 // GSVIVT01009656001 // GSVIVT01032715001 // GSVIVT01009497001 // GSVIVT01025777001 // GSVIVT01038655001 …
GO:0009570	C	chloroplast stroma	25	799	488	13212	0.82	1	// GSVIVT01009624001 // GSVIVT01032029001 // GSVIVT01030086001 // GSVIVT01002809001 // GSVIVT01018217001 // GSVIVT01038572001 // GSVIVT01017072001 // GSVIVT01009494001 // GSVIVT01021828001 // GSVIVT01037706001 // GSVIVT01011382001 // GSVIVT01012702001 // GSVIVT01018772001 // GSVIVT01037237001 // GSVIVT01022600001 // GSVIVT01027667001 // GSVIVT01031712001 // GSVIVT01012872001 // GSVIVT01025792001 …
GO:0044430	C	cytoskeletal part	11	799	115	13212	0.1	1	// GSVIVT01037405001 // GSVIVT01017819001 // GSVIVT01025777001 // GSVIVT01025778001 // GSVIVT01011382001 // GSVIVT01010473001 // GSVIVT01035323001 // GSVIVT01027900001 // GSVIVT01025630001 // GSVIVT01020580001 // GSVIVT01000048001
GO:0044437	C	vacuolar part	17	799	342	13212	0.82	1	// GSVIVT01023868001 // GSVIVT01032968001 // GSVIVT01022026001 // GSVIVT01020808001 // GSVIVT01032430001 // GSVIVT01036565001 // GSVIVT01028259001 // GSVIVT01011382001 // GSVIVT01037511001 // GSVIVT01025005001 // GSVIVT01009629001 // GSVIVT01033677001 // GSVIVT01035640001 // GSVIVT01033079001 // GSVIVT01028404001 // GSVIVT01006776001 // GSVIVT01034997001
GO:0044435	C	plastid part	58	799	975	13212	0.57	1	// GSVIVT01030386001 // GSVIVT01029789001 // GSVIVT01032029001 // GSVIVT01012872001 // GSVIVT01030086001 // GSVIVT01033705001 // GSVIVT01025792001 // GSVIVT01033677001 // GSVIVT01035449001 // GSVIVT01032703001 // GSVIVT01025841001 // GSVIVT01017797001 // GSVIVT01009587001 // GSVIVT01030436001 // GSVIVT01011382001 // GSVIVT01038572001 // GSVIVT01017072001 // GSVIVT01026478001 // GSVIVT01009494001 …
GO:0044434	C	chloroplast part	57	799	953	13212	0.55	1	// GSVIVT01030386001 // GSVIVT01029789001 // GSVIVT01032029001 // GSVIVT01030086001 // GSVIVT01019536001 // GSVIVT01025792001 // GSVIVT01033677001 // GSVIVT01035449001 // GSVIVT01032703001 // GSVIVT01025841001 // GSVIVT01017797001 // GSVIVT01009587001 // GSVIVT01030436001 // GSVIVT01011382001 // GSVIVT01038572001 // GSVIVT01017072001 // GSVIVT01026478001 // GSVIVT01009494001 // GSVIVT01034135001 …
GO:0044422	C	organelle part	104	799	2383	13212	1	1	// GSVIVT01027667001 // GSVIVT01032029001 // GSVIVT01017819001 // GSVIVT01002809001 // GSVIVT01018217001 // GSVIVT01007988001 // GSVIVT01011382001 // GSVIVT01038572001 // GSVIVT01028404001 // GSVIVT01021828001 // GSVIVT01033278001 // GSVIVT01033079001 // GSVIVT01033705001 // GSVIVT01008158001 // GSVIVT01018715001 // GSVIVT01009629001 // GSVIVT01030552001 // GSVIVT01034997001 // GSVIVT01032484001 …
GO:0019898	C	extrinsic to membrane	5	799	76	13212	0.49	1	// GSVIVT01007825001 // GSVIVT01025792001 // GSVIVT01020818001 // GSVIVT01002809001 // GSVIVT01000003001
GO:0031090	C	organelle membrane	51	799	942	13212	0.81	1	// GSVIVT01030386001 // GSVIVT01029789001 // GSVIVT01032029001 // GSVIVT01012872001 // GSVIVT01006776001 // GSVIVT01032430001 // GSVIVT01002809001 // GSVIVT01033677001 // GSVIVT01035449001 // GSVIVT01025841001 // GSVIVT01035640001 // GSVIVT01009587001 // GSVIVT01013163001 // GSVIVT01030436001 // GSVIVT01026478001 // GSVIVT01032968001 // GSVIVT01022026001 // GSVIVT01021828001 // GSVIVT01033277001 …
GO:0009506	C	plasmodesma	34	799	530	13212	0.39	1	// GSVIVT01013147001 // GSVIVT01020845001 // GSVIVT01017819001 // GSVIVT01025005001 // GSVIVT01024835001 // GSVIVT01014391001 // GSVIVT01030375001 // GSVIVT01030681001 // GSVIVT01033494001 // GSVIVT01028404001 // GSVIVT01024216001 // GSVIVT01035883001 // GSVIVT01015015001 // GSVIVT01025188001 // GSVIVT01037210001 // GSVIVT01018556001 // GSVIVT01035972001 // GSVIVT01025777001 // GSVIVT01038655001 …
GO:0005634	C	nucleus	253	799	4759	13212	0.99	1	// GSVIVT01018278001 // GSVIVT01016820001 // GSVIVT01008571001 // GSVIVT01014238001 // GSVIVT01032714001 // GSVIVT01022967001 // GSVIVT01034001001 // GSVIVT01025193001 // GSVIVT01028395001 // GSVIVT01027921001 // GSVIVT01001173001 // GSVIVT01008241001 // GSVIVT01021072001 // GSVIVT01033890001 // GSVIVT01032968001 // GSVIVT01031112001 // GSVIVT01015002001 // GSVIVT01023863001 // GSVIVT01034997001 …
GO:0009536	C	plastid	129	799	2665	13212	1	1	// GSVIVT01023643001 // GSVIVT01015044001 // GSVIVT01002809001 // GSVIVT01018217001 // GSVIVT01007988001 // GSVIVT01010028001 // GSVIVT01017693001 // GSVIVT01032029001 // GSVIVT01024113001 // GSVIVT01035145001 // GSVIVT01027917001 // GSVIVT01032129001 // GSVIVT01021828001 // GSVIVT01012236001 // GSVIVT01033278001 // GSVIVT01025188001 // GSVIVT01031635001 // GSVIVT01030552001 // GSVIVT01036470001 …
GO:0070013	C	intracellular organelle lumen	12	799	414	13212	1	1	// GSVIVT01026478001 // GSVIVT01002809001 // GSVIVT01009624001 // GSVIVT01008566001 // GSVIVT01008733001 // GSVIVT01030552001 // GSVIVT01038572001 // GSVIVT01032703001 // GSVIVT01035323001 // GSVIVT01000004001 // GSVIVT01025792001 // GSVIVT01020818001
GO:0043227	C	membrane-bounded organelle	454	799	9062	13212	1	1	// GSVIVT01016820001 // GSVIVT01024279001 // GSVIVT01008571001 // GSVIVT01015044001 // GSVIVT01015201001 // GSVIVT01025193001 // GSVIVT01027921001 // GSVIVT01028071001 // GSVIVT01027917001 // GSVIVT01001173001 // GSVIVT01035029001 // GSVIVT01021072001 // GSVIVT01028404001 // GSVIVT01015002001 // GSVIVT01021828001 // GSVIVT01015108001 // GSVIVT01012236001 // GSVIVT01033278001 // GSVIVT01008216001 …
GO:0010287	C	plastoglobule	5	799	52	13212	0.22	1	// GSVIVT01007988001 // GSVIVT01029789001 // GSVIVT01009624001 // GSVIVT01028204001 // GSVIVT01016295001
GO:0005783	C	endoplasmic reticulum	16	799	396	13212	0.96	1	// GSVIVT01032968001 // GSVIVT01024279001 // GSVIVT01031739001 // GSVIVT01022015001 // GSVIVT01025800001 // GSVIVT01028636001 // GSVIVT01020845001 // GSVIVT01028907001 // GSVIVT01035883001 // GSVIVT01038782001 // GSVIVT01034020001 // GSVIVT01009376001 // GSVIVT01017997001 // GSVIVT01020595001 // GSVIVT01014421001 // GSVIVT01035611001
GO:0030054	C	cell junction	34	799	532	13212	0.4	1	// GSVIVT01013147001 // GSVIVT01020845001 // GSVIVT01017819001 // GSVIVT01025005001 // GSVIVT01024835001 // GSVIVT01014391001 // GSVIVT01030375001 // GSVIVT01030681001 // GSVIVT01033494001 // GSVIVT01028404001 // GSVIVT01024216001 // GSVIVT01035883001 // GSVIVT01015015001 // GSVIVT01025188001 // GSVIVT01037210001 // GSVIVT01018556001 // GSVIVT01035972001 // GSVIVT01025777001 // GSVIVT01038655001 …
GO:0043229	C	intracellular organelle	460	799	9176	13212	1	1	// GSVIVT01016820001 // GSVIVT01024279001 // GSVIVT01008571001 // GSVIVT01017819001 // GSVIVT01015201001 // GSVIVT01025193001 // GSVIVT01027921001 // GSVIVT01028071001 // GSVIVT01027917001 // GSVIVT01001173001 // GSVIVT01035029001 // GSVIVT01021072001 // GSVIVT01028404001 // GSVIVT01015002001 // GSVIVT01021828001 // GSVIVT01015108001 // GSVIVT01012236001 // GSVIVT01033278001 // GSVIVT01015044001 …
GO:0043228	C	non-membrane-bounded organelle	37	799	680	13212	0.76	1	// GSVIVT01001119001 // GSVIVT01017819001 // GSVIVT01018979001 // GSVIVT01025778001 // GSVIVT01030544001 // GSVIVT01032703001 // GSVIVT01025005001 // GSVIVT01032138001 // GSVIVT01019504001 // GSVIVT01038572001 // GSVIVT01010473001 // GSVIVT01017072001 // GSVIVT01011408001 // GSVIVT01037405001 // GSVIVT01011382001 // GSVIVT01012702001 // GSVIVT01022113001 // GSVIVT01003139001 // GSVIVT01025630001 …
GO:0043226	C	organelle	460	799	9179	13212	1	1	// GSVIVT01016820001 // GSVIVT01024279001 // GSVIVT01008571001 // GSVIVT01017819001 // GSVIVT01015201001 // GSVIVT01025193001 // GSVIVT01027921001 // GSVIVT01028071001 // GSVIVT01027917001 // GSVIVT01001173001 // GSVIVT01035029001 // GSVIVT01021072001 // GSVIVT01028404001 // GSVIVT01015002001 // GSVIVT01021828001 // GSVIVT01015108001 // GSVIVT01012236001 // GSVIVT01033278001 // GSVIVT01015044001 …
GO:0044446	C	intracellular organelle part	104	799	2380	13212	1	1	// GSVIVT01027667001 // GSVIVT01032029001 // GSVIVT01017819001 // GSVIVT01002809001 // GSVIVT01018217001 // GSVIVT01007988001 // GSVIVT01011382001 // GSVIVT01038572001 // GSVIVT01028404001 // GSVIVT01021828001 // GSVIVT01033278001 // GSVIVT01033079001 // GSVIVT01033705001 // GSVIVT01008158001 // GSVIVT01018715001 // GSVIVT01009629001 // GSVIVT01030552001 // GSVIVT01034997001 // GSVIVT01032484001 …
GO:0044444	C	cytoplasmic part	256	799	5757	13212	1	1	// GSVIVT01016820001 // GSVIVT01009624001 // GSVIVT01023643001 // GSVIVT01024279001 // GSVIVT01015044001 // GSVIVT01025800001 // GSVIVT01002809001 // GSVIVT01018217001 // GSVIVT01015201001 // GSVIVT01007988001 // GSVIVT01010028001 // GSVIVT01028071001 // GSVIVT01032029001 // GSVIVT01020595001 // GSVIVT01035029001 // GSVIVT01035145001 // GSVIVT01027917001 // GSVIVT01032129001 // GSVIVT01028404001 …
GO:0005737	C	cytoplasm	326	799	6881	13212	1	1	// GSVIVT01016820001 // GSVIVT01032812001 // GSVIVT01009624001 // GSVIVT01023643001 // GSVIVT01024279001 // GSVIVT01015044001 // GSVIVT01025800001 // GSVIVT01002809001 // GSVIVT01011778001 // GSVIVT01036716001 // GSVIVT01015201001 // GSVIVT01007988001 // GSVIVT01010028001 // GSVIVT01028071001 // GSVIVT01032029001 // GSVIVT01020595001 // GSVIVT01030509001 // GSVIVT01035145001 // GSVIVT01027917001 …
GO:0005739	C	mitochondrion	46	799	1575	13212	1	1	// GSVIVT01013455001 // GSVIVT01025512001 // GSVIVT01027917001 // GSVIVT01035042001 // GSVIVT01025800001 // GSVIVT01005670001 // GSVIVT01011180001 // GSVIVT01015201001 // GSVIVT01031390001 // GSVIVT01017797001 // GSVIVT01004818001 // GSVIVT01013163001 // GSVIVT01005928001 // GSVIVT01036716001 // GSVIVT01036919001 // GSVIVT01009525001 // GSVIVT01033277001 // GSVIVT01035558001 // GSVIVT01012890001 …
GO:0005774	C	vacuolar membrane	17	799	341	13212	0.82	1	// GSVIVT01023868001 // GSVIVT01032968001 // GSVIVT01022026001 // GSVIVT01020808001 // GSVIVT01032430001 // GSVIVT01036565001 // GSVIVT01028259001 // GSVIVT01011382001 // GSVIVT01037511001 // GSVIVT01025005001 // GSVIVT01009629001 // GSVIVT01033677001 // GSVIVT01035640001 // GSVIVT01033079001 // GSVIVT01028404001 // GSVIVT01006776001 // GSVIVT01034997001
GO:0009532	C	plastid stroma	25	799	504	13212	0.86	1	// GSVIVT01009624001 // GSVIVT01032029001 // GSVIVT01030086001 // GSVIVT01002809001 // GSVIVT01018217001 // GSVIVT01038572001 // GSVIVT01017072001 // GSVIVT01009494001 // GSVIVT01021828001 // GSVIVT01037706001 // GSVIVT01011382001 // GSVIVT01012702001 // GSVIVT01018772001 // GSVIVT01037237001 // GSVIVT01022600001 // GSVIVT01027667001 // GSVIVT01031712001 // GSVIVT01012872001 // GSVIVT01025792001 …
GO:0031967	C	organelle envelope	28	799	684	13212	0.99	1	// GSVIVT01030386001 // GSVIVT01029789001 // GSVIVT01032029001 // GSVIVT01033705001 // GSVIVT01033677001 // GSVIVT01032703001 // GSVIVT01025841001 // GSVIVT01017797001 // GSVIVT01030436001 // GSVIVT01013163001 // GSVIVT01017072001 // GSVIVT01021828001 // GSVIVT01033277001 // GSVIVT01012702001 // GSVIVT01009858001 // GSVIVT01028204001 // GSVIVT01009226001 // GSVIVT01020580001 // GSVIVT01034997001 …
GO:0043231	C	intracellular membrane-bounded organelle	454	799	9057	13212	1	1	// GSVIVT01016820001 // GSVIVT01024279001 // GSVIVT01008571001 // GSVIVT01015044001 // GSVIVT01015201001 // GSVIVT01025193001 // GSVIVT01027921001 // GSVIVT01028071001 // GSVIVT01027917001 // GSVIVT01001173001 // GSVIVT01035029001 // GSVIVT01021072001 // GSVIVT01028404001 // GSVIVT01015002001 // GSVIVT01021828001 // GSVIVT01015108001 // GSVIVT01012236001 // GSVIVT01033278001 // GSVIVT01008216001 …
GO:0043233	C	organelle lumen	12	799	414	13212	1	1	// GSVIVT01026478001 // GSVIVT01002809001 // GSVIVT01009624001 // GSVIVT01008566001 // GSVIVT01008733001 // GSVIVT01030552001 // GSVIVT01038572001 // GSVIVT01032703001 // GSVIVT01035323001 // GSVIVT01000004001 // GSVIVT01025792001 // GSVIVT01020818001
GO:0005773	C	vacuole	29	799	562	13212	0.83	1	// GSVIVT01006776001 // GSVIVT01032430001 // GSVIVT01033677001 // GSVIVT01018625001 // GSVIVT01033018001 // GSVIVT01035640001 // GSVIVT01024113001 // GSVIVT01032968001 // GSVIVT01022026001 // GSVIVT01023863001 // GSVIVT01028259001 // GSVIVT01011382001 // GSVIVT01011599001 // GSVIVT01033079001 // GSVIVT01028404001 // GSVIVT01028246001 // GSVIVT01025777001 // GSVIVT01032764001 // GSVIVT01009629001 …
GO:0009507	C	chloroplast	129	799	2614	13212	1	1	// GSVIVT01023643001 // GSVIVT01015044001 // GSVIVT01002809001 // GSVIVT01018217001 // GSVIVT01007988001 // GSVIVT01010028001 // GSVIVT01017693001 // GSVIVT01032029001 // GSVIVT01024113001 // GSVIVT01035145001 // GSVIVT01027917001 // GSVIVT01032129001 // GSVIVT01021828001 // GSVIVT01012236001 // GSVIVT01033278001 // GSVIVT01025188001 // GSVIVT01031635001 // GSVIVT01030552001 // GSVIVT01036470001 …
GO:0044459	C	plasma membrane part	42	799	659	13212	0.39	1	// GSVIVT01013147001 // GSVIVT01020845001 // GSVIVT01017819001 // GSVIVT01022186001 // GSVIVT01025005001 // GSVIVT01024835001 // GSVIVT01014391001 // GSVIVT01030375001 // GSVIVT01024113001 // GSVIVT01030681001 // GSVIVT01033494001 // GSVIVT01028404001 // GSVIVT01024973001 // GSVIVT01024216001 // GSVIVT01000458001 // GSVIVT01035883001 // GSVIVT01007825001 // GSVIVT01015015001 // GSVIVT01025188001 …
GO:0032991	C	macromolecular complex	55	799	1243	13212	0.99	1	// GSVIVT01029789001 // GSVIVT01017819001 // GSVIVT01018979001 // GSVIVT01025792001 // GSVIVT01032703001 // GSVIVT01007988001 // GSVIVT01013440001 // GSVIVT01009587001 // GSVIVT01032138001 // GSVIVT01014842001 // GSVIVT01038572001 // GSVIVT01010473001 // GSVIVT01017072001 // GSVIVT01026478001 // GSVIVT01037405001 // GSVIVT01012702001 // GSVIVT01000003001 // GSVIVT01033277001 // GSVIVT01036077001 …
GO:0005623	C	cell	670	799	11688	13212	1	1	// GSVIVT01016820001 // GSVIVT01024279001 // GSVIVT01008571001 // GSVIVT01017819001 // GSVIVT01017690001 // GSVIVT01015201001 // GSVIVT01025193001 // GSVIVT01027921001 // GSVIVT01028071001 // GSVIVT01027917001 // GSVIVT01001173001 // GSVIVT01030509001 // GSVIVT01021072001 // GSVIVT01028404001 // GSVIVT01015002001 // GSVIVT01021828001 // GSVIVT01036499001 // GSVIVT01015108001 // GSVIVT01012236001 …

## Sheet: L23 - Downregulated
GO_acc	term_type	Term	queryitem	querytotal	bgitem	bgtotal	pvalue	FDR	entries
GO:0010200	P	response to chitin	55	562	220	13212	2.7e-23	1.1e-19	// GSVIVT01013903001 // GSVIVT01008738001 // GSVIVT01019519001 // GSVIVT01037585001 // GSVIVT01016115001 // GSVIVT01038652001 // GSVIVT01028718001 // GSVIVT01016558001 // GSVIVT01026274001 // GSVIVT01032538001 // GSVIVT01029816001 // GSVIVT01026965001 // GSVIVT01034968001 // GSVIVT01028166001 // GSVIVT01011616001 // GSVIVT01022354001 // GSVIVT01032655001 // GSVIVT01026542001 // GSVIVT01028243001 …
GO:0009620	P	response to fungus	58	562	303	13212	1.3e-19	2.7e-16	// GSVIVT01008482001 // GSVIVT01030508001 // GSVIVT01016115001 // GSVIVT01034943001 // GSVIVT01028718001 // GSVIVT01038652001 // GSVIVT01011037001 // GSVIVT01015093001 // GSVIVT01036445001 // GSVIVT01035995001 // GSVIVT01029816001 // GSVIVT01026627001 // GSVIVT01028166001 // GSVIVT01011616001 // GSVIVT01022354001 // GSVIVT01000967001 // GSVIVT01024994001 // GSVIVT01036176001 // GSVIVT01026542001 …
GO:0009753	P	response to jasmonic acid stimulus	54	562	273	13212	7.3e-19	7.3e-16	// GSVIVT01036201001 // GSVIVT01016311001 // GSVIVT01011679001 // GSVIVT01028328001 // GSVIVT01009786001 // GSVIVT01016115001 // GSVIVT01034943001 // GSVIVT01028718001 // GSVIVT01028033001 // GSVIVT01011037001 // GSVIVT01015093001 // GSVIVT01013760001 // GSVIVT01036445001 // GSVIVT01035995001 // GSVIVT01032538001 // GSVIVT01000765001 // GSVIVT01030508001 // GSVIVT01016393001 // GSVIVT01028166001 …
GO:0042221	P	response to chemical stimulus	193	562	2414	13212	7.1e-19	7.3e-16	// GSVIVT01008482001 // GSVIVT01016311001 // GSVIVT01009786001 // GSVIVT01034943001 // GSVIVT01031145001 // GSVIVT01022074001 // GSVIVT01025276001 // GSVIVT01007072001 // GSVIVT01020103001 // GSVIVT01035995001 // GSVIVT01000214001 // GSVIVT01017087001 // GSVIVT01026965001 // GSVIVT01033795001 // GSVIVT01011616001 // GSVIVT01025840001 // GSVIVT01036176001 // GSVIVT01027162001 // GSVIVT01013164001 …
GO:0010033	P	response to organic substance	148	562	1645	13212	3.8e-18	2.5e-15	// GSVIVT01016311001 // GSVIVT01009786001 // GSVIVT01034943001 // GSVIVT01031145001 // GSVIVT01022074001 // GSVIVT01020103001 // GSVIVT01035995001 // GSVIVT01000214001 // GSVIVT01026965001 // GSVIVT01011616001 // GSVIVT01036176001 // GSVIVT01027162001 // GSVIVT01013164001 // GSVIVT01035662001 // GSVIVT01038126001 // GSVIVT01019823001 // GSVIVT01008576001 // GSVIVT01036201001 // GSVIVT01025060001 …
GO:0006952	P	defense response	102	562	907	13212	3.5e-18	2.5e-15	// GSVIVT01008482001 // GSVIVT01016311001 // GSVIVT01034943001 // GSVIVT01026965001 // GSVIVT01033163001 // GSVIVT01011616001 // GSVIVT01036401001 // GSVIVT01013164001 // GSVIVT01038126001 // GSVIVT01036201001 // GSVIVT01025060001 // GSVIVT01030309001 // GSVIVT01004860001 // GSVIVT01028847001 // GSVIVT01035076001 // GSVIVT01021146001 // GSVIVT01028033001 // GSVIVT01018057001 // GSVIVT01032566001 …
GO:0045087	P	innate immune response	74	562	556	13212	9.7e-17	5.5e-14	// GSVIVT01013903001 // GSVIVT01030508001 // GSVIVT01016311001 // GSVIVT01035671001 // GSVIVT01034268001 // GSVIVT01001492001 // GSVIVT01037136001 // GSVIVT01030453001 // GSVIVT01032655001 // GSVIVT01036966001 // GSVIVT01038652001 // GSVIVT01013375001 // GSVIVT01011037001 // GSVIVT01016558001 // GSVIVT01028718001 // GSVIVT01033199001 // GSVIVT01036445001 // GSVIVT01019060001 // GSVIVT01029816001 …
GO:0002376	P	immune system process	76	562	595	13212	2.7e-16	1.2e-13	// GSVIVT01013903001 // GSVIVT01030508001 // GSVIVT01032566001 // GSVIVT01016311001 // GSVIVT01035671001 // GSVIVT01034268001 // GSVIVT01001492001 // GSVIVT01037136001 // GSVIVT01030453001 // GSVIVT01032655001 // GSVIVT01036966001 // GSVIVT01038652001 // GSVIVT01013375001 // GSVIVT01011037001 // GSVIVT01016558001 // GSVIVT01028718001 // GSVIVT01033199001 // GSVIVT01036445001 // GSVIVT01019060001 …
GO:0006955	P	immune response	76	562	595	13212	2.7e-16	1.2e-13	// GSVIVT01013903001 // GSVIVT01030508001 // GSVIVT01032566001 // GSVIVT01016311001 // GSVIVT01035671001 // GSVIVT01034268001 // GSVIVT01001492001 // GSVIVT01037136001 // GSVIVT01030453001 // GSVIVT01032655001 // GSVIVT01036966001 // GSVIVT01038652001 // GSVIVT01013375001 // GSVIVT01011037001 // GSVIVT01016558001 // GSVIVT01028718001 // GSVIVT01033199001 // GSVIVT01036445001 // GSVIVT01019060001 …
GO:0009743	P	response to carbohydrate stimulus	68	562	493	13212	3.9e-16	1.6e-13	// GSVIVT01013903001 // GSVIVT01008738001 // GSVIVT01019519001 // GSVIVT01037585001 // GSVIVT01016115001 // GSVIVT01016393001 // GSVIVT01038652001 // GSVIVT01007789001 // GSVIVT01021790001 // GSVIVT01028718001 // GSVIVT01016558001 // GSVIVT01026274001 // GSVIVT01032538001 // GSVIVT01029816001 // GSVIVT01026965001 // GSVIVT01008214001 // GSVIVT01034968001 // GSVIVT01028166001 // GSVIVT01011616001 …
GO:0051707	P	response to other organism	92	562	860	13212	3.5e-15	1.3e-12	// GSVIVT01008482001 // GSVIVT01027454001 // GSVIVT01034943001 // GSVIVT01035995001 // GSVIVT01033163001 // GSVIVT01011616001 // GSVIVT01036176001 // GSVIVT01013164001 // GSVIVT01021519001 // GSVIVT01008668001 // GSVIVT01014020001 // GSVIVT01030309001 // GSVIVT01004860001 // GSVIVT01028847001 // GSVIVT01021146001 // GSVIVT01007944001 // GSVIVT01025834001 // GSVIVT01032809001 // GSVIVT01018057001 …
GO:0031407	P	oxylipin metabolic process	31	562	112	13212	1.2e-14	4.2e-12	// GSVIVT01011679001 // GSVIVT01009786001 // GSVIVT01034943001 // GSVIVT01015093001 // GSVIVT01013760001 // GSVIVT01036445001 // GSVIVT01035995001 // GSVIVT01000765001 // GSVIVT01018283001 // GSVIVT01028166001 // GSVIVT01022354001 // GSVIVT01036176001 // GSVIVT01027162001 // GSVIVT01021519001 // GSVIVT01027412001 // GSVIVT01029311001 // GSVIVT01010359001 // GSVIVT01024167001 // GSVIVT01009265001 …
GO:0009607	P	response to biotic stimulus	101	562	1045	13212	5.2e-14	1.6e-11	// GSVIVT01008482001 // GSVIVT01016311001 // GSVIVT01034943001 // GSVIVT01035995001 // GSVIVT01033163001 // GSVIVT01011616001 // GSVIVT01036176001 // GSVIVT01013164001 // GSVIVT01035662001 // GSVIVT01021519001 // GSVIVT01008668001 // GSVIVT01014020001 // GSVIVT01030309001 // GSVIVT01004860001 // GSVIVT01028847001 // GSVIVT01035076001 // GSVIVT01021146001 // GSVIVT01028033001 // GSVIVT01025834001 …
GO:0009719	P	response to endogenous stimulus	93	562	924	13212	7.2e-14	2.1e-11	// GSVIVT01016311001 // GSVIVT01009786001 // GSVIVT01034943001 // GSVIVT01022074001 // GSVIVT01020103001 // GSVIVT01035995001 // GSVIVT01000214001 // GSVIVT01036176001 // GSVIVT01027162001 // GSVIVT01035662001 // GSVIVT01021519001 // GSVIVT01019823001 // GSVIVT01008576001 // GSVIVT01036201001 // GSVIVT01030309001 // GSVIVT01033934001 // GSVIVT01027971001 // GSVIVT01029989001 // GSVIVT01037862001 …
GO:0009694	P	jasmonic acid metabolic process	29	562	106	13212	1.2e-13	3.1e-11	// GSVIVT01011679001 // GSVIVT01009786001 // GSVIVT01034943001 // GSVIVT01015093001 // GSVIVT01013760001 // GSVIVT01036445001 // GSVIVT01035995001 // GSVIVT01000765001 // GSVIVT01018283001 // GSVIVT01022354001 // GSVIVT01036176001 // GSVIVT01027162001 // GSVIVT01021519001 // GSVIVT01027412001 // GSVIVT01029311001 // GSVIVT01010359001 // GSVIVT01024167001 // GSVIVT01009265001 // GSVIVT01001426001 …
GO:0050832	P	defense response to fungus	39	562	204	13212	1.6e-13	4.1e-11	// GSVIVT01008738001 // GSVIVT01016115001 // GSVIVT01028033001 // GSVIVT01011037001 // GSVIVT01028718001 // GSVIVT01036445001 // GSVIVT01034563001 // GSVIVT01029816001 // GSVIVT01026627001 // GSVIVT01028166001 // GSVIVT01011616001 // GSVIVT01024994001 // GSVIVT01026542001 // GSVIVT01028243001 // GSVIVT01019563001 // GSVIVT01022277001 // GSVIVT01004860001 // GSVIVT01020561001 // GSVIVT01035884001 …
GO:0006950	P	response to stress	178	562	2477	13212	5.8e-13	1.4e-10	// GSVIVT01008482001 // GSVIVT01027454001 // GSVIVT01016311001 // GSVIVT01034943001 // GSVIVT01025276001 // GSVIVT01020103001 // GSVIVT01035995001 // GSVIVT01017087001 // GSVIVT01026965001 // GSVIVT01033795001 // GSVIVT01033163001 // GSVIVT01011616001 // GSVIVT01036401001 // GSVIVT01036176001 // GSVIVT01013164001 // GSVIVT01035662001 // GSVIVT01038126001 // GSVIVT01008576001 // GSVIVT01033305001 …
GO:0009867	P	jasmonic acid mediated signaling pathway	35	562	177	13212	1.3e-12	2.7e-10	// GSVIVT01036201001 // GSVIVT01011679001 // GSVIVT01016115001 // GSVIVT01034943001 // GSVIVT01028718001 // GSVIVT01038652001 // GSVIVT01011037001 // GSVIVT01015093001 // GSVIVT01032538001 // GSVIVT01030508001 // GSVIVT01028166001 // GSVIVT01036176001 // GSVIVT01000725001 // GSVIVT01019563001 // GSVIVT01027412001 // GSVIVT01021519001 // GSVIVT01024167001 // GSVIVT01030309001 // GSVIVT01021099001 …
GO:0071395	P	cellular response to jasmonic acid stimulus	35	562	177	13212	1.3e-12	2.7e-10	// GSVIVT01036201001 // GSVIVT01011679001 // GSVIVT01016115001 // GSVIVT01034943001 // GSVIVT01028718001 // GSVIVT01038652001 // GSVIVT01011037001 // GSVIVT01015093001 // GSVIVT01032538001 // GSVIVT01030508001 // GSVIVT01028166001 // GSVIVT01036176001 // GSVIVT01000725001 // GSVIVT01019563001 // GSVIVT01027412001 // GSVIVT01021519001 // GSVIVT01024167001 // GSVIVT01030309001 // GSVIVT01021099001 …
GO:0009751	P	response to salicylic acid stimulus	42	562	254	13212	1.4e-12	2.7e-10	// GSVIVT01030508001 // GSVIVT01028328001 // GSVIVT01016115001 // GSVIVT01028033001 // GSVIVT01011037001 // GSVIVT01028718001 // GSVIVT01033199001 // GSVIVT01036445001 // GSVIVT01032538001 // GSVIVT01029816001 // GSVIVT01016393001 // GSVIVT01028166001 // GSVIVT01023461001 // GSVIVT01000725001 // GSVIVT01031605001 // GSVIVT01019563001 // GSVIVT01027412001 // GSVIVT01031509001 // GSVIVT01035088001 …
GO:0050896	P	response to stimulus	242	562	3825	13212	2.5e-12	4.7e-10	// GSVIVT01008482001 // GSVIVT01027454001 // GSVIVT01016311001 // GSVIVT01009786001 // GSVIVT01034943001 // GSVIVT01031145001 // GSVIVT01022074001 // GSVIVT01025276001 // GSVIVT01007072001 // GSVIVT01020103001 // GSVIVT01035995001 // GSVIVT01000214001 // GSVIVT01017087001 // GSVIVT01026965001 // GSVIVT01033795001 // GSVIVT01033163001 // GSVIVT01011616001 // GSVIVT01025840001 // GSVIVT01036176001 …
GO:0002682	P	regulation of immune system process	41	562	254	13212	5e-12	8.7e-10	// GSVIVT01030508001 // GSVIVT01016311001 // GSVIVT01001492001 // GSVIVT01016115001 // GSVIVT01005301001 // GSVIVT01036966001 // GSVIVT01038652001 // GSVIVT01013375001 // GSVIVT01011037001 // GSVIVT01028718001 // GSVIVT01036445001 // GSVIVT01019060001 // GSVIVT01029816001 // GSVIVT01028166001 // GSVIVT01011616001 // GSVIVT01000725001 // GSVIVT01032538001 // GSVIVT01036401001 // GSVIVT01030035001 …
GO:0050776	P	regulation of immune response	41	562	254	13212	5e-12	8.7e-10	// GSVIVT01030508001 // GSVIVT01016311001 // GSVIVT01001492001 // GSVIVT01016115001 // GSVIVT01005301001 // GSVIVT01036966001 // GSVIVT01038652001 // GSVIVT01013375001 // GSVIVT01011037001 // GSVIVT01028718001 // GSVIVT01036445001 // GSVIVT01019060001 // GSVIVT01029816001 // GSVIVT01028166001 // GSVIVT01011616001 // GSVIVT01000725001 // GSVIVT01032538001 // GSVIVT01036401001 // GSVIVT01030035001 …
GO:0031347	P	regulation of defense response	46	562	319	13212	8e-12	1.3e-09	// GSVIVT01030508001 // GSVIVT01016311001 // GSVIVT01011679001 // GSVIVT01034268001 // GSVIVT01001492001 // GSVIVT01016115001 // GSVIVT01005301001 // GSVIVT01036966001 // GSVIVT01038652001 // GSVIVT01013375001 // GSVIVT01011037001 // GSVIVT01028718001 // GSVIVT01036445001 // GSVIVT01019060001 // GSVIVT01029816001 // GSVIVT01028166001 // GSVIVT01011616001 // GSVIVT01000725001 // GSVIVT01032538001 …
GO:0002679	P	respiratory burst during defense response	21	562	62	13212	1.1e-11	1.6e-09	// GSVIVT01013903001 // GSVIVT01018003001 // GSVIVT01011140001 // GSVIVT01026965001 // GSVIVT01034968001 // GSVIVT01025060001 // GSVIVT01037585001 // GSVIVT01016115001 // GSVIVT01028166001 // GSVIVT01021146001 // GSVIVT01032655001 // GSVIVT01026542001 // GSVIVT01007944001 // GSVIVT01028243001 // GSVIVT01038126001 // GSVIVT01029776001 // GSVIVT01033978001 // GSVIVT01016558001 // GSVIVT01030453001 …
GO:0045730	P	respiratory burst	21	562	62	13212	1.1e-11	1.6e-09	// GSVIVT01013903001 // GSVIVT01018003001 // GSVIVT01011140001 // GSVIVT01026965001 // GSVIVT01034968001 // GSVIVT01025060001 // GSVIVT01037585001 // GSVIVT01016115001 // GSVIVT01028166001 // GSVIVT01021146001 // GSVIVT01032655001 // GSVIVT01026542001 // GSVIVT01007944001 // GSVIVT01028243001 // GSVIVT01038126001 // GSVIVT01029776001 // GSVIVT01033978001 // GSVIVT01016558001 // GSVIVT01030453001 …
GO:0045088	P	regulation of innate immune response	40	562	250	13212	1.2e-11	1.7e-09	// GSVIVT01030508001 // GSVIVT01016311001 // GSVIVT01001492001 // GSVIVT01016115001 // GSVIVT01005301001 // GSVIVT01036966001 // GSVIVT01038652001 // GSVIVT01013375001 // GSVIVT01011037001 // GSVIVT01028718001 // GSVIVT01036445001 // GSVIVT01019060001 // GSVIVT01029816001 // GSVIVT01028166001 // GSVIVT01011616001 // GSVIVT01000725001 // GSVIVT01032538001 // GSVIVT01036401001 // GSVIVT01030035001 …
GO:0051704	P	multi-organism process	95	562	1057	13212	1.6e-11	2.3e-09	// GSVIVT01008482001 // GSVIVT01034943001 // GSVIVT01035995001 // GSVIVT01033163001 // GSVIVT01011616001 // GSVIVT01036176001 // GSVIVT01013164001 // GSVIVT01021519001 // GSVIVT01008668001 // GSVIVT01014020001 // GSVIVT01030309001 // GSVIVT01004860001 // GSVIVT01028847001 // GSVIVT01021146001 // GSVIVT01007944001 // GSVIVT01025834001 // GSVIVT01032809001 // GSVIVT01018057001 // GSVIVT01032566001 …
GO:0080134	P	regulation of response to stress	46	562	330	13212	2.3e-11	3.1e-09	// GSVIVT01030508001 // GSVIVT01016311001 // GSVIVT01011679001 // GSVIVT01034268001 // GSVIVT01001492001 // GSVIVT01016115001 // GSVIVT01005301001 // GSVIVT01036966001 // GSVIVT01038652001 // GSVIVT01013375001 // GSVIVT01011037001 // GSVIVT01028718001 // GSVIVT01036445001 // GSVIVT01019060001 // GSVIVT01029816001 // GSVIVT01028166001 // GSVIVT01011616001 // GSVIVT01000725001 // GSVIVT01032538001 …
GO:0009863	P	salicylic acid mediated signaling pathway	35	562	201	13212	3e-11	4e-09	// GSVIVT01030508001 // GSVIVT01016115001 // GSVIVT01028033001 // GSVIVT01011037001 // GSVIVT01028718001 // GSVIVT01033199001 // GSVIVT01036445001 // GSVIVT01032538001 // GSVIVT01029816001 // GSVIVT01028166001 // GSVIVT01000725001 // GSVIVT01030035001 // GSVIVT01019563001 // GSVIVT01027412001 // GSVIVT01031509001 // GSVIVT01035088001 // GSVIVT01024167001 // GSVIVT01030309001 // GSVIVT01021099001 …
GO:0071446	P	cellular response to salicylic acid stimulus	35	562	202	13212	3.4e-11	4.4e-09	// GSVIVT01030508001 // GSVIVT01016115001 // GSVIVT01028033001 // GSVIVT01011037001 // GSVIVT01028718001 // GSVIVT01033199001 // GSVIVT01036445001 // GSVIVT01032538001 // GSVIVT01029816001 // GSVIVT01028166001 // GSVIVT01000725001 // GSVIVT01030035001 // GSVIVT01019563001 // GSVIVT01027412001 // GSVIVT01031509001 // GSVIVT01035088001 // GSVIVT01024167001 // GSVIVT01030309001 // GSVIVT01021099001 …
GO:0009611	P	response to wounding	35	562	204	13212	4.3e-11	5.4e-09	// GSVIVT01016311001 // GSVIVT01011679001 // GSVIVT01034943001 // GSVIVT01028033001 // GSVIVT01015093001 // GSVIVT01016558001 // GSVIVT01036445001 // GSVIVT01035995001 // GSVIVT01032538001 // GSVIVT01000765001 // GSVIVT01018283001 // GSVIVT01022354001 // GSVIVT01020159001 // GSVIVT01036176001 // GSVIVT01021519001 // GSVIVT01027040001 // GSVIVT01027412001 // GSVIVT01010359001 // GSVIVT01024167001 …
GO:0012501	P	programmed cell death	41	562	278	13212	6.2e-11	7.5e-09	// GSVIVT01030508001 // GSVIVT01016311001 // GSVIVT01016115001 // GSVIVT01005301001 // GSVIVT01038652001 // GSVIVT01013375001 // GSVIVT01011037001 // GSVIVT01028718001 // GSVIVT01033008001 // GSVIVT01036445001 // GSVIVT01019060001 // GSVIVT01029816001 // GSVIVT01028166001 // GSVIVT01011616001 // GSVIVT01000725001 // GSVIVT01032538001 // GSVIVT01036401001 // GSVIVT01030035001 // GSVIVT01019563001 …
GO:0007165	P	signal transduction	85	562	921	13212	6.8e-11	8e-09	// GSVIVT01013903001 // GSVIVT01036201001 // GSVIVT01016311001 // GSVIVT01001510001 // GSVIVT01011679001 // GSVIVT01001492001 // GSVIVT01016937001 // GSVIVT01016115001 // GSVIVT01032538001 // GSVIVT01027078001 // GSVIVT01034943001 // GSVIVT01028718001 // GSVIVT01038652001 // GSVIVT01025276001 // GSVIVT01015093001 // GSVIVT01033199001 // GSVIVT01036445001 // GSVIVT01026274001 // GSVIVT01019060001 …
GO:0043067	P	regulation of programmed cell death	38	562	244	13212	7.8e-11	9e-09	// GSVIVT01030508001 // GSVIVT01016311001 // GSVIVT01016115001 // GSVIVT01028033001 // GSVIVT01013375001 // GSVIVT01011037001 // GSVIVT01028718001 // GSVIVT01033008001 // GSVIVT01036445001 // GSVIVT01032538001 // GSVIVT01029816001 // GSVIVT01028166001 // GSVIVT01011616001 // GSVIVT01005301001 // GSVIVT01000725001 // GSVIVT01030035001 // GSVIVT01019563001 // GSVIVT01027412001 // GSVIVT01024167001 …
GO:0031408	P	oxylipin biosynthetic process	24	562	97	13212	9.3e-11	1e-08	// GSVIVT01011679001 // GSVIVT01034943001 // GSVIVT01015093001 // GSVIVT01036445001 // GSVIVT01035995001 // GSVIVT01018283001 // GSVIVT01028166001 // GSVIVT01022354001 // GSVIVT01036176001 // GSVIVT01021519001 // GSVIVT01027412001 // GSVIVT01010359001 // GSVIVT01024167001 // GSVIVT01009265001 // GSVIVT01001426001 // GSVIVT01034414001 // GSVIVT01015364001 // GSVIVT01015042001 // GSVIVT01025834001 …
GO:0010941	P	regulation of cell death	38	562	247	13212	1.1e-10	1.2e-08	// GSVIVT01030508001 // GSVIVT01016311001 // GSVIVT01016115001 // GSVIVT01028033001 // GSVIVT01013375001 // GSVIVT01011037001 // GSVIVT01028718001 // GSVIVT01033008001 // GSVIVT01036445001 // GSVIVT01032538001 // GSVIVT01029816001 // GSVIVT01028166001 // GSVIVT01011616001 // GSVIVT01005301001 // GSVIVT01000725001 // GSVIVT01030035001 // GSVIVT01019563001 // GSVIVT01027412001 // GSVIVT01024167001 …
GO:0071495	P	cellular response to endogenous stimulus	56	562	485	13212	1.1e-10	1.2e-08	// GSVIVT01013903001 // GSVIVT01036201001 // GSVIVT01016311001 // GSVIVT01011679001 // GSVIVT01016115001 // GSVIVT01027078001 // GSVIVT01034943001 // GSVIVT01028718001 // GSVIVT01038652001 // GSVIVT01011037001 // GSVIVT01015093001 // GSVIVT01021790001 // GSVIVT01036445001 // GSVIVT01034414001 // GSVIVT01029816001 // GSVIVT01030508001 // GSVIVT01016393001 // GSVIVT01028166001 // GSVIVT01032793001 …
GO:0034050	P	host programmed cell death induced by symbiont	38	562	249	13212	1.3e-10	1.3e-08	// GSVIVT01030508001 // GSVIVT01016311001 // GSVIVT01016115001 // GSVIVT01005301001 // GSVIVT01038652001 // GSVIVT01013375001 // GSVIVT01011037001 // GSVIVT01028718001 // GSVIVT01036445001 // GSVIVT01019060001 // GSVIVT01029816001 // GSVIVT01028166001 // GSVIVT01011616001 // GSVIVT01000725001 // GSVIVT01032538001 // GSVIVT01036401001 // GSVIVT01030035001 // GSVIVT01019563001 // GSVIVT01027412001 …
GO:0009626	P	plant-type hypersensitive response	38	562	249	13212	1.3e-10	1.3e-08	// GSVIVT01030508001 // GSVIVT01016311001 // GSVIVT01016115001 // GSVIVT01005301001 // GSVIVT01038652001 // GSVIVT01013375001 // GSVIVT01011037001 // GSVIVT01028718001 // GSVIVT01036445001 // GSVIVT01019060001 // GSVIVT01029816001 // GSVIVT01028166001 // GSVIVT01011616001 // GSVIVT01000725001 // GSVIVT01032538001 // GSVIVT01036401001 // GSVIVT01030035001 // GSVIVT01019563001 // GSVIVT01027412001 …
GO:0071215	P	cellular response to abscisic acid stimulus	30	562	160	13212	1.7e-10	1.6e-08	// GSVIVT01013903001 // GSVIVT01016311001 // GSVIVT01016115001 // GSVIVT01027078001 // GSVIVT01034943001 // GSVIVT01028033001 // GSVIVT01011037001 // GSVIVT01015093001 // GSVIVT01021790001 // GSVIVT01036445001 // GSVIVT01032538001 // GSVIVT01022277001 // GSVIVT01032793001 // GSVIVT01022354001 // GSVIVT01022812001 // GSVIVT01036176001 // GSVIVT01019563001 // GSVIVT01027040001 // GSVIVT01027412001 …
GO:0009695	P	jasmonic acid biosynthetic process	23	562	92	13212	1.9e-10	1.8e-08	// GSVIVT01011679001 // GSVIVT01034943001 // GSVIVT01015093001 // GSVIVT01036445001 // GSVIVT01035995001 // GSVIVT01018283001 // GSVIVT01022354001 // GSVIVT01036176001 // GSVIVT01021519001 // GSVIVT01027412001 // GSVIVT01010359001 // GSVIVT01024167001 // GSVIVT01009265001 // GSVIVT01001426001 // GSVIVT01034414001 // GSVIVT01015364001 // GSVIVT01015042001 // GSVIVT01025834001 // GSVIVT01025182001 …
GO:0007242	P	intracellular signaling cascade	73	562	751	13212	2.2e-10	2e-08	// GSVIVT01013903001 // GSVIVT01036201001 // GSVIVT01016311001 // GSVIVT01011037001 // GSVIVT01011679001 // GSVIVT01001492001 // GSVIVT01016115001 // GSVIVT01032538001 // GSVIVT01027078001 // GSVIVT01034943001 // GSVIVT01028718001 // GSVIVT01038652001 // GSVIVT01025276001 // GSVIVT01015093001 // GSVIVT01033199001 // GSVIVT01036445001 // GSVIVT01026274001 // GSVIVT01019060001 // GSVIVT01029816001 …
GO:0023046	P	signaling process	86	562	969	13212	3.2e-10	2.9e-08	// GSVIVT01016311001 // GSVIVT01034943001 // GSVIVT01025276001 // GSVIVT01000725001 // GSVIVT01036176001 // GSVIVT01021519001 // GSVIVT01036201001 // GSVIVT01022814001 // GSVIVT01030309001 // GSVIVT01027971001 // GSVIVT01021232001 // GSVIVT01008668001 // GSVIVT01021146001 // GSVIVT01007944001 // GSVIVT01034233001 // GSVIVT01020781001 // GSVIVT01032809001 // GSVIVT01028314001 // GSVIVT01001510001 …
GO:0023060	P	signal transmission	86	562	969	13212	3.2e-10	2.9e-08	// GSVIVT01016311001 // GSVIVT01034943001 // GSVIVT01025276001 // GSVIVT01000725001 // GSVIVT01036176001 // GSVIVT01021519001 // GSVIVT01036201001 // GSVIVT01022814001 // GSVIVT01030309001 // GSVIVT01027971001 // GSVIVT01021232001 // GSVIVT01008668001 // GSVIVT01021146001 // GSVIVT01007944001 // GSVIVT01034233001 // GSVIVT01020781001 // GSVIVT01032809001 // GSVIVT01028314001 // GSVIVT01001510001 …
GO:0010363	P	regulation of plant-type hypersensitive response	35	562	227	13212	5.7e-10	4.9e-08	// GSVIVT01030508001 // GSVIVT01016311001 // GSVIVT01016115001 // GSVIVT01028033001 // GSVIVT01013375001 // GSVIVT01011037001 // GSVIVT01028718001 // GSVIVT01036445001 // GSVIVT01032538001 // GSVIVT01029816001 // GSVIVT01028166001 // GSVIVT01011616001 // GSVIVT01005301001 // GSVIVT01000725001 // GSVIVT01030035001 // GSVIVT01019563001 // GSVIVT01027412001 // GSVIVT01024167001 // GSVIVT01030309001 …
GO:0006612	P	protein targeting to membrane	36	562	241	13212	6.9e-10	5.9e-08	// GSVIVT01030508001 // GSVIVT01016311001 // GSVIVT01016115001 // GSVIVT01028033001 // GSVIVT01013375001 // GSVIVT01011037001 // GSVIVT01028718001 // GSVIVT01036445001 // GSVIVT01032538001 // GSVIVT01029816001 // GSVIVT01028166001 // GSVIVT01011616001 // GSVIVT01005301001 // GSVIVT01000725001 // GSVIVT01023620001 // GSVIVT01019563001 // GSVIVT01027412001 // GSVIVT01030035001 // GSVIVT01024167001 …
GO:0009738	P	abscisic acid mediated signaling pathway	28	562	150	13212	7.5e-10	6.2e-08	// GSVIVT01013903001 // GSVIVT01016311001 // GSVIVT01016115001 // GSVIVT01027078001 // GSVIVT01034943001 // GSVIVT01028033001 // GSVIVT01011037001 // GSVIVT01015093001 // GSVIVT01036445001 // GSVIVT01032538001 // GSVIVT01022277001 // GSVIVT01032793001 // GSVIVT01022354001 // GSVIVT01022812001 // GSVIVT01036176001 // GSVIVT01019563001 // GSVIVT01027040001 // GSVIVT01027412001 // GSVIVT01024167001 …
GO:0048583	P	regulation of response to stimulus	49	562	413	13212	7.8e-10	6.4e-08	// GSVIVT01030508001 // GSVIVT01016311001 // GSVIVT01011679001 // GSVIVT01034268001 // GSVIVT01001492001 // GSVIVT01016115001 // GSVIVT01007944001 // GSVIVT01005301001 // GSVIVT01036966001 // GSVIVT01038652001 // GSVIVT01013375001 // GSVIVT01011037001 // GSVIVT01028718001 // GSVIVT01036445001 // GSVIVT01019060001 // GSVIVT01029816001 // GSVIVT01028166001 // GSVIVT01011616001 // GSVIVT01022354001 …
GO:0080135	P	regulation of cellular response to stress	35	562	234	13212	1.2e-09	9.3e-08	// GSVIVT01030508001 // GSVIVT01016311001 // GSVIVT01016115001 // GSVIVT01028033001 // GSVIVT01013375001 // GSVIVT01011037001 // GSVIVT01028718001 // GSVIVT01036445001 // GSVIVT01032538001 // GSVIVT01029816001 // GSVIVT01028166001 // GSVIVT01011616001 // GSVIVT01005301001 // GSVIVT01000725001 // GSVIVT01030035001 // GSVIVT01019563001 // GSVIVT01027412001 // GSVIVT01024167001 // GSVIVT01030309001 …
GO:0008219	P	cell death	41	562	311	13212	1.3e-09	9.9e-08	// GSVIVT01030508001 // GSVIVT01016311001 // GSVIVT01016115001 // GSVIVT01005301001 // GSVIVT01038652001 // GSVIVT01013375001 // GSVIVT01011037001 // GSVIVT01028718001 // GSVIVT01033008001 // GSVIVT01036445001 // GSVIVT01019060001 // GSVIVT01029816001 // GSVIVT01028166001 // GSVIVT01011616001 // GSVIVT01000725001 // GSVIVT01032538001 // GSVIVT01036401001 // GSVIVT01030035001 // GSVIVT01019563001 …
GO:0016265	P	death	41	562	311	13212	1.3e-09	9.9e-08	// GSVIVT01030508001 // GSVIVT01016311001 // GSVIVT01016115001 // GSVIVT01005301001 // GSVIVT01038652001 // GSVIVT01013375001 // GSVIVT01011037001 // GSVIVT01028718001 // GSVIVT01033008001 // GSVIVT01036445001 // GSVIVT01019060001 // GSVIVT01029816001 // GSVIVT01028166001 // GSVIVT01011616001 // GSVIVT01000725001 // GSVIVT01032538001 // GSVIVT01036401001 // GSVIVT01030035001 // GSVIVT01019563001 …
GO:0023052	P	signaling	102	562	1303	13212	3.7e-09	2.8e-07	// GSVIVT01016311001 // GSVIVT01034943001 // GSVIVT01025276001 // GSVIVT01011616001 // GSVIVT01000725001 // GSVIVT01036176001 // GSVIVT01021519001 // GSVIVT01036201001 // GSVIVT01022814001 // GSVIVT01030309001 // GSVIVT01033934001 // GSVIVT01027971001 // GSVIVT01029989001 // GSVIVT01021232001 // GSVIVT01008668001 // GSVIVT01021146001 // GSVIVT01028033001 // GSVIVT01032796001 // GSVIVT01020781001 …
GO:0071310	P	cellular response to organic substance	70	562	757	13212	3.8e-09	2.8e-07	// GSVIVT01013903001 // GSVIVT01036201001 // GSVIVT01032566001 // GSVIVT01016311001 // GSVIVT01011679001 // GSVIVT01037136001 // GSVIVT01027078001 // GSVIVT01034943001 // GSVIVT01019491001 // GSVIVT01028718001 // GSVIVT01038652001 // GSVIVT01011037001 // GSVIVT01016558001 // GSVIVT01015093001 // GSVIVT01033199001 // GSVIVT01036445001 // GSVIVT01032796001 // GSVIVT01034414001 // GSVIVT01029816001 …
GO:0034976	P	response to endoplasmic reticulum stress	33	562	223	13212	4.5e-09	3.2e-07	// GSVIVT01016311001 // GSVIVT01034194001 // GSVIVT01016115001 // GSVIVT01019491001 // GSVIVT01028033001 // GSVIVT01011037001 // GSVIVT01021790001 // GSVIVT01016558001 // GSVIVT01019060001 // GSVIVT01035436001 // GSVIVT01029816001 // GSVIVT01017087001 // GSVIVT01033163001 // GSVIVT01011616001 // GSVIVT01019563001 // GSVIVT01027040001 // GSVIVT01031509001 // GSVIVT01035088001 // GSVIVT01027990001 …
GO:0070887	P	cellular response to chemical stimulus	77	562	876	13212	4.7e-09	3.3e-07	// GSVIVT01013903001 // GSVIVT01036201001 // GSVIVT01032566001 // GSVIVT01016311001 // GSVIVT01011037001 // GSVIVT01011679001 // GSVIVT01037136001 // GSVIVT01016393001 // GSVIVT01027078001 // GSVIVT01034943001 // GSVIVT01019491001 // GSVIVT01028856001 // GSVIVT01028718001 // GSVIVT01038652001 // GSVIVT01025276001 // GSVIVT01016558001 // GSVIVT01015093001 // GSVIVT01033199001 // GSVIVT01036445001 …
GO:0009696	P	salicylic acid metabolic process	24	562	122	13212	5e-09	3.5e-07	// GSVIVT01008482001 // GSVIVT01035671001 // GSVIVT01035088001 // GSVIVT01038652001 // GSVIVT01028718001 // GSVIVT01019060001 // GSVIVT01022181001 // GSVIVT01028166001 // GSVIVT01000725001 // GSVIVT01033978001 // GSVIVT01031509001 // GSVIVT01016115001 // GSVIVT01027454001 // GSVIVT01030508001 // GSVIVT01024803001 // GSVIVT01025727001 // GSVIVT01005065001 // GSVIVT01021099001 // GSVIVT01025676001 …
GO:0009737	P	response to abscisic acid stimulus	44	562	370	13212	5.6e-09	3.9e-07	// GSVIVT01013903001 // GSVIVT01016956001 // GSVIVT01016311001 // GSVIVT01021146001 // GSVIVT01016115001 // GSVIVT01027078001 // GSVIVT01034943001 // GSVIVT01028033001 // GSVIVT01022074001 // GSVIVT01011037001 // GSVIVT01015093001 // GSVIVT01021790001 // GSVIVT01036445001 // GSVIVT01032538001 // GSVIVT01022277001 // GSVIVT01038080001 // GSVIVT01032793001 // GSVIVT01022354001 // GSVIVT01022812001 …
GO:0009697	P	salicylic acid biosynthetic process	23	562	113	13212	6e-09	4.1e-07	// GSVIVT01008482001 // GSVIVT01035671001 // GSVIVT01016115001 // GSVIVT01038652001 // GSVIVT01028718001 // GSVIVT01019060001 // GSVIVT01022181001 // GSVIVT01028166001 // GSVIVT01000725001 // GSVIVT01033978001 // GSVIVT01031509001 // GSVIVT01035088001 // GSVIVT01027454001 // GSVIVT01030508001 // GSVIVT01024803001 // GSVIVT01025727001 // GSVIVT01021099001 // GSVIVT01025676001 // GSVIVT01035013001 …
[truncated: 699 more rows]

## Sheet: TS - Upregulated
GO_acc	term_type	Term	queryitem	querytotal	bgitem	bgtotal	pvalue	FDR	entries
[truncated: 1,157 more rows]

## Sheet: TS - Downregulated
GO_acc	term_type	Term	queryitem	querytotal	bgitem	bgtotal	pvalue	FDR	entries
[truncated: 839 more rows]
